# Supplementary material for: Integrated multi-omic analysis of host-microbiota interactions in acute oak decline
Source: Microbiome. 2018 Jan 30;6:21. doi: 10.1186/s40168-018-0408-5 (PMC5789699; doi:10.1186/s40168-018-0408-5)
Supplement: Supplementary file 36 — Metaproteome analysis of all samples on protein level using the narrowed-down database. Peptide level read output from Proteome Discoverer software (Thermo Fisher Scientific) version 2.1 for each protein, with a confidence FDR < 0.05. (XLSX 668 kb) [file 40168_2018_408_MOESM36_ESM.xlsx]

## Sheet: Proteins
Metaproteome analysis of all samples on protein level using the narrowed-down database.
Protein FDR Confidence	Accession	Description	Coverage	# Peptides	# PSMs	# Unique Peptides	# AAs	MW [kDa]	calc. pI	Found in Sample: [S1] F1: 127C, Sample, Group 1	Found in Sample: [S2] F1: 128N, Sample, Group 1	Found in Sample: [S3] F1: 128C, Sample, Group 1	Found in Sample: [S4] F1: 129N, Sample, Group 2	Found in Sample: [S5] F1: 129C, Sample, Group 2	Found in Sample: [S6] F1: 130N, Sample, Group 2	Found in Sample: [S8] F1: 131, Sample, Group 2	Found in Sample: [S7] F1: 130C, Sample, ROW1_2	Abundance Ratio: (Group 2) / (Group 1)	Abundances (Grouped) Standard Error [%]: Group 1	Abundances (Grouped) Standard Error [%]: Group 2	Abundances (Grouped) Standard Error [%]: ROW1_2	Abundances (Normalized): F1: 127C, Sample, Group 1	Abundances (Normalized): F1: 128N, Sample, Group 1	Abundances (Normalized): F1: 128C, Sample, Group 1	Abundances (Normalized): F1: 129N, Sample, Group 2	Abundances (Normalized): F1: 129C, Sample, Group 2	Abundances (Normalized): F1: 130N, Sample, Group 2	Abundances (Normalized): F1: 131, Sample, Group 2	Abundances (Normalized): F1: 130C, Sample, ROW1_2	Abundance: F1: 127C, Sample, Group 1	Abundance: F1: 128N, Sample, Group 1	Abundance: F1: 128C, Sample, Group 1	Abundance: F1: 129N, Sample, Group 2	Abundance: F1: 129C, Sample, Group 2	Abundance: F1: 130N, Sample, Group 2	Abundance: F1: 131, Sample, Group 2	Abundance: F1: 130C, Sample, ROW1_2	Abundances Count: F1: 127C, Sample, Group 1	Abundances Count: F1: 128N, Sample, Group 1	Abundances Count: F1: 128C, Sample, Group 1	Abundances Count: F1: 129N, Sample, Group 2	Abundances Count: F1: 129C, Sample, Group 2	Abundances Count: F1: 130N, Sample, Group 2	Abundances Count: F1: 131, Sample, Group 2	Abundances Count: F1: 130C, Sample, ROW1_2	Score Sequest HT
High	FN720871.1	FN720871.1	94.3503	24	107	5	177	19.1	4.2	High	High	High	High	High	High	High	High	0.987	61.39	61.83		28725.6	15666.2	7632	3222.9	23150.1	27198.9	14895	16215.6	5604.7	1840.4	702.8	3222.9	6624	6814.1	4688.3	2039.9	24	22	21	24	24	24	24	23	316.77
High	FN701912.1	FN701912.1	92.9577	12	64	2	142	15.2	3.98	High	High	Not Found	High	High	High	High	High	1.388	48.65	77.03		9153.1	4899.7	3675.2	1356.1	14832.8	12117.1	4508.7	8600.1	1785.9	575.6	338.4	1356.1	4244.1	3035.7	1419.2	1081.9	12	11	9	12	11	12	12	12	206.8
High	FN747888.1	FN747888.1	89.6552	17	90	1	145	15.5	4.22	High	High	High	High	High	High	High	High	0.883	59.38	71.59		2002.8	1138.6	550.1	201.7	1795.4	1681.8	667.6	687.9	390.8	133.8	50.7	201.7	513.7	421.3	210.1	86.5	1	1	1	1	1	1	1	1	262.68
High	FN704495.1	FN704495.1	93.75	18	82	1	160	17.3	4.17	High	High	High	High	High	High	High	High	1.978	66.81	67.48		99.3	35.1	33.8	16.3	155.6	183.7	87.8	100.7	19.4	4.1	3.1	16.3	44.5	46	27.6	12.7	1	1	1	1	1	1	1	1	234.14
High	FN712965.1	FN712965.1	65.7534	11	152	1	219	24.3	4.81	Not Found	Not Found	Not Found	High	High	High	High	High	100		156.73					54.9	100.5	9239.1	1765.1	1399.2				54.9	28.7	2314.7	555.6	176				1	1	1	1	1	502.32
High	FN722363.1	FN722363.1	55.2743	10	113	1	237	26.2	5.49	High	High	High	High	High	High	High	High	8.881	95.28	86.34		127.4	21.1	34	425	509.3	53.6	1174.7	21.2	24.9	2.5	3.1	425	145.7	13.4	369.7	2.7	1	1	1	1	1	1	1	1	385.23
High	FP045721.1	FP045721.1	57.7778	11	114	1	225	25.2	4.83	Not Found	Not Found	Not Found	High	High	High	High	High	20.067	62.57	104.97		898.6	306.6	362.3	1209.6	3642.6	25637.6	11450.2	8045	175.3	36	33.4	1209.6	1042.3	6422.9	3604	1012.1	9	6	6	13	12	13	13	12	379.56
High	FN722548.1	FN722548.1	54.3568	10	110	2	241	26.7	5.49	High	High	High	High	High	High	High	High	4.159	59.97	63.05		175.6	115.1	42.6	158.2	526.3	327.4	836.1	96.8	34.3	13.5	3.9	158.2	150.6	82	263.2	12.2	3	2	1	3	3	3	3	3	364.43
High	FN744535.1	FN744535.1	93.2432	11	53	1	148	15.7	3.98	High	High	High	High	High	High	High	High	6.885	104.19	103.7		102.4	10.8	27.4	29.3	220.9	236	804	118.6	20	1.3	2.5	29.3	63.2	59.1	253.1	14.9	1	1	1	1	1	2	3	1	160.56
High	FN742011.1	FN742011.1	93.5065	11	54	1	154	16.3	3.97	High	High	High	High	High	High	High	High	0.712	65.34	75.16		324.6	144.3	91.8	23.3	140.1	263.7	104.8	211.1	63.3	16.9	8.5	23.3	40.1	66.1	33	26.6	1	1	1	1	1	1	1	1	165.03
High	FN760645.1	FN760645.1	75.1773	8	51	1	141	14.8	3.93	High	High	High	High	High	High	High	High	1.644	93.26	88.46		46.6	12.2	8.6	6.4	75	53.1	13.3	35	9.1	1.4	0.8	6.4	21.5	13.3	4.2	4.4	1	1	1	1	1	1	1	1	167.62
High	FN699442.1	FN699442.1	74.3056	10	52	1	144	15.3	3.99	High	High	High	High	High	High	High	High	2.119	55.36	69.08		264	98.4	122.4	73.2	403.5	633.7	259.4	208.3	51.5	11.6	11.3	73.2	115.5	158.8	81.7	26.2	1	1	1	1	1	1	1	1	151.62
High	FP041391.1	FP041391.1	50.7692	7	77	1	195	21.9	4.75	Medium	High	Medium	High	High	High	High	High	18.756	42.4	113.81		17.8	18.9	36.2	94.7	120.3	1206.4	403.8	485.5	3.5	2.2	3.3	94.7	34.4	302.2	127.1	61.1	1	1	1	1	1	1	1	1	300.73
High	CU656951.1	CU656951.1	78.0645	9	50	1	155	16.5	3.97	High	Not Found	High	Not Found	High	High	Not Found	High	0.601	20.41	68.46		41.9		56		43.6	15.2		20.7	8.2		5.2		12.5	3.8		2.6	1		1		1	1		1	150.34
High	FP046588.1	FP046588.1	41.9048	6	52	1	210	23.7	4.65	Not Found	Not Found	Not Found	Not Found	Not Found	High	Not Found	Not Found	100									21.6								5.4								1			194.45
High	FN716749.1	FN716749.1	50.3226	7	38	4	155	16.4	3.92	High	Not Found	High	High	Not Found	High	High	High	0.021	138.2	93.16		7769.9		89.4	9.6		164.5	76.1	59.6	1516		8.2	9.6		41.2	24	7.5	4		2	1		2	3	1	119.36
High	FN713480.1	FN713480.1	54.1485	9	95	1	229	25.9	4.74	Medium	Medium	Medium	Medium	Medium	Medium	Medium	Medium	12.282	22.74	124.92		894.1	723	563.6	953	2437.1	25182.2	7138.2	5344.2	174.4	84.9	51.9	953	697.3	6308.8	2246.8	672.3	7	7	5	9	8	10	9	9	291.18
High	FP049075.1	FP049075.1	49.7297	10	48	10	185	20.6	6.2	High	High	High	High	High	High	High	High	0.449	44.3	67.23		8339.7	8208.2	3219.3	743.4	3831.6	5259.1	2003	2221	1627.2	964.3	296.4	743.4	1096.3	1317.5	630.4	279.4	10	10	10	10	10	10	10	10	141.53
High	FP027006.1	FP027006.1	45.4545	11	39	5	264	29.7	4.75	High	High	High	High	High	High	High	High	1.295	43.55	59.16		4190.3	2413.7	1839.3	1114.9	6332.9	3171.2	3963.1	3868.3	817.6	283.6	169.4	1114.9	1812	794.5	1247.4	486.6	14	12	12	15	14	13	14	12	123.41
High	FN758664.1	FN758664.1	47.1074	10	20	1	242	26.5	5.5	Not Found	Not Found	Not Found	High	Not Found	Not Found	High	Not Found	1.213	33.79	85.67		503.8	1001.1	971.4	2241.7	282.5	834.1	647.6	329.3	98.3	117.6	89.4	2241.7	80.8	209	203.8	41.4	8	9	9	11	10	10	11	5	68.16
High	FP029557.1	FP029557.1	39	10	23	7	300	32.2	6.07	High	High	High	High	High	High	High	High	1.304	32.12	136.67		428.2	793.7	818.1	2699.9	225.5	394.2	226.3	111	83.5	93.2	75.3	2699.9	64.5	98.8	71.2	14	7	9	7	10	7	9	9	4	83.98
High	FP049078.1	FP049078.1	56.872	8	81	1	211	23.9	4.51	Not Found	Not Found	Not Found	High	High	High	High	High	100		143.47					2.5	6.4	265.4	69.9	459.8				2.5	1.8	66.5	22	57.8				1	1	1	1	1	243.36
High	FN747436.1	FN747436.1	52.6316	11	25	2	209	23.6	5.34	High	High	High	High	High	High	High	High	2.01	20.73	139.16		168.5	256.9	214.6	1322.4	88	171.5	133.3	158.6	32.9	30.2	19.8	1322.4	25.2	43	42	19.9	3	4	3	4	3	4	4	3	80.61
High	FN752042.1	FN752042.1	42.8082	12	25	0	292	33.1	6.06	Not Found	Not Found	Not Found	Not Found	Not Found	Not Found	Not Found	Not Found	1.716	15.26	106.14		781	1052.1	874.1	3994.7	464.7	956.9	777.3	2768.4	152.4	123.6	80.5	3994.7	133	239.7	244.7	348.3	14	13	11	15	12	14	13	8	79.74
High	FP044706.1	FP044706.1	54.375	7	84	1	160	18.1	5.02	Not Found	Not Found	High	High	High	High	High	High	8.227		137.62				12.5	6.8	12.3	307.5	83.4	162.2			1.1	6.8	3.5	77	26.3	20.4			1	1	1	1	1	1	248.58
High	FN725441.1	FN725441.1	49.7696	14	26	9	217	24	4.65	High	High	High	High	High	High	High	High	0.695	32.99	38.05		6911.2	6492.6	3502.7	2554.2	5739.5	4517.7	2856.3	4639.7	1348.4	762.7	322.5	2554.2	1642.3	1131.8	899	583.7	13	13	13	14	14	13	13	13	79.73
High	FN703789.1	FN703789.1	47.619	10	27	2	231	25.5	6.28	High	High	High	High	High	High	High	High	0.509	61.46	68.6		12845	4687.9	5011.7	1507	7243.4	4496.6	2052.3	3947.4	2506.2	550.7	461.5	1507	2072.6	1126.5	646	496.6	11	10	11	11	11	11	11	11	91.31
High	FP028517.1	FP028517.1	44.5312	10	21	7	256	28.9	4.84	High	High	High	High	High	High	High	High	1.023	51.83	72.18		1661.4	904.1	599.5	252.4	2131.5	995.4	935.7	715.1	324.2	106.2	55.2	252.4	609.9	249.4	294.5	90	10	10	9	10	10	10	10	10	70.33
High	FN756505.1	FN756505.1	35.3175	8	23	6	252	27.4	5.47	High	High	High	High	High	High	High	High	0.529	42.22	43.8		1911.9	3593.2	4799.5	841.8	1767.4	1868.2	2788	808.4	373	422.1	441.9	841.8	505.7	468	877.5	101.7	9	10	9	10	9	10	10	9	81.02
High	FP035390.1	FP035390.1	48.4305	9	22	1	223	24.5	5.38	High	High	High	High	High	High	High	High	1.363	43.83	120.79		152.3	337.5	404.5	1140.2	110.5	199.3	175.1	58.5	29.7	39.6	37.2	1140.2	31.6	49.9	55.1	7.4	1	2	2	2	2	2	2	1	74.71
High	FP028305.1	FP028305.1	35.7724	8	34	1	246	27.8	4.86	High	High	High	High	High	High	High	High	1.121	59.97	62.45		142.3	65	46.7	18.2	162.8	100.3	98.2	55	27.8	7.6	4.3	18.2	46.6	25.1	30.9	6.9	1	1	1	1	1	1	1	1	111.62
High	FN729214.1	FN729214.1	42.6829	11	23	2	246	29.2	8.78	High	High	High	High	High	High	High	High	1.567	31.48	62.38		444.3	804.8	536.3	1578.7	290.5	1236.1	626	431.3	86.7	94.5	49.4	1578.7	83.1	309.7	197.1	54.3	4	4	4	4	3	4	4	4	72.88
High	FP050543.1	FP050543.1	38.3838	6	72	1	198	22.4	4.5	Not Found	Not Found	Not Found	Medium	Medium	Medium	Medium	Not Found	100		91.87					6.1	16.8	43.7	8.4					6.1	4.8	10.9	2.6					1	1	1	1		213.62
High	FN697615.1	FN697615.1	46.6346	8	23	1	208	23	6.25	High	High	High	High	High	High	High	High	0.881	38.69	35.89		561.4	721.1	1171.7	388.2	704.6	1015.9	774.9	1033.7	109.5	84.7	107.9	388.2	201.6	254.5	243.9	130	1	1	1	1	1	1	1	1	83.55
High	FN715747.1	FN715747.1	41.7722	5	67	4	158	17.7	5	High	High	High	High	High	High	High	High	4.868	40.15	92.12		726.5	374.2	388.8	782.6	4107.2	227.4	4549.5	179.3	141.7	44	35.8	782.6	1175.2	57	1432	22.5	4	4	4	4	4	4	4	4	233.5
High	FP063204.1	FP063204.1	41.0646	9	23	5	263	28.1	8.66	High	High	High	High	High	High	High	High	0.755	39.48	52.95		641.6	1332.3	1508.8	1571.3	607	691.5	637.6	775.6	125.2	156.5	138.9	1571.3	173.7	173.2	200.7	97.6	5	6	6	6	6	6	6	3	77.92
High	FN747542.1	FN747542.1	83.4395	8	16	5	157	17.6	4.25	High	High	High	High	High	High	High	High	1.915	61.59	57.33		1326.3	418.2	597.9	306.3	2317.4	1834.1	1524.3	1560.7	258.8	49.1	55.1	306.3	663.1	459.5	479.8	196.3	9	7	9	9	9	9	9	9	59.34
High	FP027683.1	FP027683.1	44.403	8	41	4	268	29.8	5.35	High	High	High	High	High	High	High	High	2.294	20.08	87.76		2482.7	2375.8	1677.2	1861.1	9127.5	607.5	8393	502.3	484.4	279.1	154.4	1861.1	2611.6	152.2	2641.7	63.2	7	7	7	7	7	7	7	6	132.04
High	FN763794.1	FN763794.1	27.5986	8	36	0	279	31.5	4.94	Not Found	Not Found	Not Found	Not Found	Not Found	Not Found	Not Found	Not Found	1.176	63.39	55.87		2134.5	854.3	714.6	377.2	2289.9	1359.3	1780.9	1363.7	416.5	100.4	65.8	377.2	655.2	340.5	560.6	171.6	2	2	2	2	2	2	2	2	110
High	FN750034.1	FN750034.1	36.25	10	22	3	240	26.6	5.2	High	High	High	High	High	High	High	High	0.717	21.25	43.28		4300.6	4497.9	2966.1	1830.6	4391.2	3151.1	1877.6	3084.7	839.1	528.4	273.1	1830.6	1256.4	789.4	591	388.1	9	9	9	9	9	9	9	9	68.54
High	FN700979.1	FN700979.1	32.1429	6	17	3	252	27.3	7.37	High	High	High	High	High	High	High	High	1.928	18.67	43.57		1291.6	886.6	1077.3	1865.4	2731.5	899.1	2872.7	1472	252	104.2	99.2	1865.4	781.6	225.3	904.2	185.2	7	6	6	7	7	7	7	7	57.91
High	FP065438.1	FP065438.1	17.4672	7	15	4	229	26.2	5.53	High	High	High	High	High	High	High	High	1.563	64.28	117.27		2209.4	674.7	942.2	829.1	5498.5	747.5	898.4	1149.9	431.1	79.3	86.8	829.1	1573.3	187.3	282.8	144.7	6	5	7	6	7	6	7	6	44.56
High	FN758855.1	FN758855.1	53.1532	8	13	8	222	24.4	4.07	High	High	High	High	High	High	High	High	2.102	52.23	75.46		812.8	440.8	290.6	265.3	2187.3	1125.5	750.4	556.1	158.6	51.8	26.8	265.3	625.8	282	236.2	70	9	6	6	9	9	9	9	8	52.48
High	DN949970.1	DN949970.1	34.0611	6	14	4	229	24.8	7.88	High	High	High	High	High	High	High	High	0.97	45.86	47.28		1787.3	870.7	848	457.5	1161.3	1768.8	1145.7	1346.4	348.7	102.3	78.1	457.5	332.3	443.1	360.6	169.4	4	4	4	4	4	4	4	4	53.35
High	FN742673.1	FN742673.1	41.8182	6	20	3	220	22.4	6.61	High	High	High	High	High	High	High	High	0.728	49.2	76.34		3990.6	1782.5	1863.2	405	3628.8	2283.6	1097.2	1273.4	778.6	209.4	171.6	405	1038.3	572.1	345.3	160.2	6	5	6	5	6	6	6	6	85.88
High	Brenneria_goodwinii_03255	60 kDa chaperonin	24.1818	11	14	11	550	57.7	4.98	High	High	High	High	High	High	High	High	1.636	26.25	19.91		209.3	193.6	308.5	397.6	399.5	471	284.1	11541	40.8	22.7	28.4	397.6	114.3	118	89.4	1451.9	5	5	5	11	9	9	8	11	46.24
High	FN746330.1	FN746330.1	51.3812	7	15	4	181	20	5.08	High	High	High	High	High	High	High	High	2.602	51.49	58.69		527.4	206	264.3	352.4	1555.6	680.2	873.1	843.7	102.9	24.2	24.3	352.4	445.1	170.4	274.8	106.1	4	3	4	4	4	4	4	4	49.2
High	FN757563.1	FN757563.1	27.1875	8	18	1	320	34.2	8.53	High	High	High	High	High	High	High	High	0.994	30.29	46.25		1250.7	2076.4	2353.1	3036.5	2067.8	1245.8	1175.2	1548.3	244	243.9	216.7	3036.5	591.7	312.1	369.9	194.8	8	8	8	9	8	9	9	8	53.42
High	FP065516.1	FP065516.1	46.2857	5	16	3	175	19.2	5.5	High	High	High	High	High	High	High	High	1.459	10.61	82.05		439.7	537.3	524.8	1590.5	285.2	359.7	686	316.1	85.8	63.1	48.3	1590.5	81.6	90.1	215.9	39.8	5	4	4	5	4	5	5	3	55.14
High	Brenneria_goodwinii_01085	Outer membrane protein A precursor	28.7709	7	14	6	358	38.3	6.32	High	High	High	High	High	High	High	High	6.913	43.32	77.49		80.5	101.1	179.3	212.2	1494.5	1268.8	350.6	15643.9	15.7	11.9	16.5	212.2	427.6	317.9	110.3	1968	2	2	3	7	7	7	7	7	52.7
High	FN740140.1	FN740140.1	38.0734	7	14	2	218	23.9	5.63	High	High	High	High	High	High	High	High	0.473	67.2	43.46		759.5	2128	3714.7	586.9	795.7	1617.8	1163.9	461.2	148.2	250	342.1	586.9	227.7	405.3	366.4	58	7	7	7	8	8	8	7	6	50.16
High	FP030362.1	FP030362.1	46.5385	11	23	8	260	29.5	4.74	High	High	High	High	High	High	High	High	1.021	26.65	33.03		1157.7	1393.2	801.6	600	1189.7	1319.1	1456.3	1240.4	225.9	163.7	73.8	600	340.4	330.5	458.4	156	8	6	6	9	8	9	9	8	67.04
High	FN722245.1	FN722245.1	14.8649	3	10	1	222	24.3	5.31	High	High	High	High	High	High	High	High	0.557	45.56	51.32		981.3	2169.6	2730.6	420.4	1045.4	1110.4	1790.7	414.9	191.5	254.9	251.4	420.4	299.1	278.2	563.6	52.2	2	2	2	2	2	2	2	2	44.64
High	FR632440.1	FR632440.1	60.8247	7	139	1	194	21.8	6.1	High	High	High	High	High	High	High	High	0.362	29.14	56.35		20516.1	30832.6	37703.4	3365.1	10508.2	10924.4	18195.8	4181.7	4002.9	3622.1	3471.7	3365.1	3006.7	2736.9	5727.2	526.1	7	7	7	7	7	7	7	7	418.06
High	FN734819.1	FN734819.1	28.3019	6	16	2	265	28.2	6.37	High	Medium	High	High	High	High	High	Medium	0.664	75.8	112.96		222.7	42.9	98.7	217.1	32.7	34.2	38.4	20.8	43.4	5	9.1	217.1	9.3	8.6	12.1	2.6	2	1	2	2	1	2	2	1	54.05
High	FN756894.1	FN756894.1	42.9204	11	18	8	226	26.4	4.91	High	High	High	High	High	High	High	High	1.571	39.38	59.9		664.2	1441.2	1534	3060.4	330.9	2055.2	2176.9	1156.6	129.6	169.3	141.3	3060.4	94.7	514.9	685.2	145.5	11	11	11	12	8	12	12	11	50.74
High	FN718550.1	FN718550.1	39.8148	8	14	7	216	24.8	5.16	High	High	High	High	High	High	High	High	1.026	16.39	38.93		737.9	534	694.7	1006.5	674.9	367.7	640.2	345.9	144	62.7	64	1006.5	193.1	92.1	201.5	43.5	8	7	7	9	8	8	8	7	47.56
High	FN745393.1	FN745393.1	25.5034	7	17	1	298	33.8	5	High	High	High	High	High	High	High	High	1.495	28.87	71.09		62.7	113.5	103.7	239.2	46.6	62.2	210.1	69	12.2	13.3	9.6	239.2	13.3	15.6	66.1	8.7	2	2	2	2	2	2	2	2	55.6
High	FN737779.1	FN737779.1	31.1024	7	10	2	254	27.7	8.53	High	High	Not Found	High	High	High	High	High	0.67	47	23.75		791.2	1514.1	2203.7	883.4	826.6	963.8	1356.5	409	154.4	177.9	202.9	883.4	236.5	241.4	427	51.5	7	7	5	7	6	7	7	7	35.25
High	FN761339.1	FN761339.1	28.9655	7	28	7	290	31.2	9.45	High	High	High	High	High	High	High	High	0.87	59.17	50.44		3208.8	1355.1	1163.5	519.5	2502.8	1964.3	1654.2	2170.5	626.1	159.2	107.1	519.5	716.1	492.1	520.7	273.1	7	7	7	7	7	7	7	7	73.46
High	FN717387.1	FN717387.1	48.2301	11	26	6	226	24.8	5.77	High	High	High	High	High	High	High	High	0.395	50.92	26.68		2527.2	3779.5	6873.5	1303.9	1590.3	1654.9	2390.5	807.7	493.1	444	632.9	1303.9	455	414.6	752.4	101.6	11	12	12	12	12	12	12	11	71.57
High	FP025364.1	FP025364.1	28.5714	7	16	1	280	30	6.16	High	High	High	High	High	High	High	High	0.937	31.25	58.59		140.2	202.3	267.1	337.8	215.6	107.6	100.5	98.5	27.3	23.8	24.6	337.8	61.7	26.9	31.6	12.4	1	1	1	1	1	1	1	1	55.43
High	FN718566.1	FN718566.1	44.3878	9	16	9	196	22.1	5.66	High	High	High	High	High	High	High	High	1.095	21.77	68.84		645.5	911.3	1003.3	1791.6	260.3	709.2	977.1	610.7	125.9	107.1	92.4	1791.6	74.5	177.7	307.5	76.8	8	8	9	9	7	9	9	8	50.54
High	FN711406.1	FN711406.1	72.7941	7	140	1	136	15.2	7.4	High	High	High	High	High	High	High	High	0.246	57.52	34.69		275.7	806.4	1102.2	101.7	253.7	183	177.5	67.1	53.8	94.7	101.5	101.7	72.6	45.8	55.9	8.4	1	1	1	1	1	1	1	1	418.53
High	FN752116.1	FN752116.1	33.7079	4	10	2	178	19.5	5.39	High	High	High	High	High	High	High	High	0.418	82.41	123.89		1270.7	555.8	184	58.8	770.3	12.3	278.7	20.3	247.9	65.3	16.9	58.8	220.4	3.1	87.7	2.6	3	3	3	3	3	1	3	2	38.12
High	FN723087.1	FN723087.1	71.4286	7	143	1	210	23.5	7.43	High	High	High	High	High	High	High	High	0.363	25.47	65.92		1275.1	2089	1534.1	134.7	1074.1	666.7	492.7	920.4	248.8	245.4	141.3	134.7	307.3	167	155.1	115.8	1	1	1	1	1	1	1	1	424.78
High	FP052192.1	FP052192.1	44.3396	10	15	2	212	23.6	4.46	High	High	High	High	High	High	High	High	0.671	36.07	20.72		989	2074.5	2017.3	945.8	1264.4	1404.6	932.1	911.2	193	243.7	185.7	945.8	361.8	351.9	293.4	114.6	10	10	10	10	10	10	10	9	52.03
High	DN950658.1	DN950658.1	35.7143	2	9	2	154	16.5	5.52	High	High	High	High	High	High	High	High	0.881	28.88	92.34		349.9	219.4	217.8	87.4	548	164.1	125.4	116.3	68.3	25.8	20.1	87.4	156.8	41.1	39.5	14.6	4	3	3	3	4	4	4	3	45.67
High	FN725942.1	FN725942.1	27.3006	11	34	2	326	35.5	8.97	High	High	High	High	High	High	High	High	1.055	112.49	114.83		12999.7	1692.3	2282.1	2230.8	16241.7	2689.6	2709.6	4663.6	2536.4	198.8	210.1	2230.8	4647.2	673.8	852.9	586.7	11	10	11	11	11	11	11	11	85.69
High	FN756804.1	FN756804.1	38.2488	6	14	1	217	23.7	6.61	High	High	High	High	High	High	High	High	0.434	73.49	111.29		823.7	599.9	96.6	297.4	15.1	34.7	531.6	15.1	160.7	70.5	8.9	297.4	4.3	8.7	167.3	1.9	1	1	1	1	1	1	1	1	53.37
High	FN744704.1	FN744704.1	43	9	14	1	200	22.6	4.88	High	High	High	High	High	High	High	High	1.391	50.82	86.65		64.5	28.1	29.3	12.9	123.7	29	60.4	36.3	12.6	3.3	2.7	12.9	35.4	7.3	19	4.6	1	1	1	1	1	1	1	1	42.83
High	FP062451.1	FP062451.1	33.8983	8	19	1	236	24.3	8.53	High	High	High	High	High	High	High	High	1.147	36.4	51.76		4379.4	2753.9	2200.3	1446.5	5952	3518.3	3356.1	3982.7	854.5	323.5	202.6	1446.5	1703.1	881.4	1056.3	501	8	8	8	8	8	8	8	8	51.74
High	FN750874.1	FN750874.1	20.1878	4	16	1	213	22.8	6.7	High	High	High	High	High	High	High	High	1.904	66.17	58.87		1329.1	449.8	481.9	357.6	2422.2	1505.7	1454.5	956.6	259.3	52.8	44.4	357.6	693.1	377.2	457.8	120.3	4	4	4	4	4	4	4	4	62.78
High	FN750560.1	FN750560.1	33.3333	5	10	3	228	24.8	5.62	High	High	High	High	High	High	High	High	1.429	29.4	75.93		255.4	179.3	144.4	583.7	219.9	119.2	180.4	96.7	49.8	21.1	13.3	583.7	62.9	29.9	56.8	12.2	3	3	2	3	3	3	2	2	45.62
High	FN720310.1	FN720310.1	25.8303	6	12	4	271	29.5	8.06	High	High	High	High	High	High	High	High	1.417	33.69	24.68		1064.1	664.2	578.8	775.8	1334	957	1292.7	851	207.6	78	53.3	775.8	381.7	239.7	406.9	107.1	6	5	5	6	6	6	6	5	47.27
High	FN748442.1	FN748442.1	16.3793	4	10	3	232	25.2	5.92	High	High	High	High	High	High	High	High	1.303	133.05	104.98		1075.6	71.3	126.2	280.5	1419.3	183.3	329.3	356	209.9	8.4	11.6	280.5	406.1	45.9	103.6	44.8	5	2	3	5	5	5	5	3	38.9
High	Brenneria_goodwinii_01871	Outer membrane protein F precursor	21.6438	7	12	7	365	39.4	4.78	High	High	High	High	High	High	High	High	5.191	20.98	98.99		156	101.6	136.6	105.2	1628.2	687.4	307.9	10030.4	30.4	11.9	12.6	105.2	465.9	172.2	96.9	1261.8	1	1	3	6	6	7	6	7	42.73
High	FN746487.1	FN746487.1	44.0367	4	15	1	109	12.1	5.45	High	High	High	High	High	High	High	High	0.397	14.78	112.09		2550.2	2570.6	1956.8	233	2497.7	518	495.3	832.3	497.6	302	180.2	233	714.7	129.8	155.9	104.7	5	5	5	5	5	5	5	5	55.65
High	FP042484.1	FP042484.1	38.8889	9	28	1	216	24	5.69	High	High	High	High	High	High	High	High	1.152	122.9	120.83		1325.9	113.1	207.6	184.5	1776.5	273	295.8	519	258.7	13.3	19.1	184.5	508.3	68.4	93.1	65.3	1	1	1	1	1	1	1	1	75.09
High	FP029668.1	FP029668.1	33.6	7	21	4	250	27.4	6.16	High	High	High	High	High	High	High	High	1.521	8.07	76.51		852.2	1001.9	926.9	2936.9	504.7	829.2	1368	609.9	166.3	117.7	85.4	2936.9	144.4	207.7	430.6	76.7	6	7	6	7	5	7	7	6	73.89
High	FN768905.1	FN768905.1	37.3016	5	114	1	126	14.5	9.77	High	High	High	High	High	High	High	High	0.407	36.94	64.08		1031.3	1862.7	2284.2	317.1	552.5	588.4	1354.3	192.1	201.2	218.8	210.3	317.1	158.1	147.4	426.3	24.2	1	1	1	1	1	1	1	1	373.6
High	CU639699.1	CU639699.1	20.7071	4	19	3	198	22.5	4.79	High	High	High	High	High	High	High	High	0.853	65.22	61.02		2922.8	1350.1	798.1	406.9	2555.4	1468	1337.8	1193.5	570.3	158.6	73.5	406.9	731.2	367.8	421.1	150.1	5	5	5	5	5	5	5	5	65.16
High	DN950529.1	DN950529.1	28.7449	9	12	9	247	26	4.69	High	High	High	High	High	High	High	High	1.44	40.36	156.98		282.4	681.8	586	2495.7	154.1	174.1	152	170.9	55.1	80.1	54	2495.7	44.1	43.6	47.8	21.5	8	9	8	9	6	8	5	5	40.33
High	FN718424.1	FN718424.1	27.6423	7	29	1	246	28.1	5.25	High	High	High	High	High	High	High	High	2.339	71.23	45.23		29.1	18.2	71.6	102.8	37.3	92.1	138.5	56.8	5.7	2.1	6.6	102.8	10.7	23.1	43.6	7.1	1	1	1	1	1	1	1	1	83.58
High	FP033323.1	FP033323.1	37.156	9	17	4	218	23.6	9.74	High	High	High	High	High	High	High	High	1.147	42.45	79.32		1450.8	602.7	956.9	412.5	2460.4	670.6	1059.2	1065.9	283.1	70.8	88.1	412.5	704	168	333.4	134.1	6	6	5	6	6	6	6	6	55.65
High	FN999530.1	FN999530.1	25.5814	7	19	4	258	28.9	5.58	High	High	High	High	High	High	High	High	0.465	48.18	46.34		3285.9	4675.3	8358.1	1113.4	2214	2885.7	3904.2	992.9	641.1	549.2	769.6	1113.4	633.5	723	1228.9	124.9	9	9	9	9	9	9	9	7	58.02
High	FN999145.1	FN999145.1	31.3953	8	18	3	258	28.4	7.33	High	High	High	High	High	High	High	High	2.097	25.77	122.78		255.2	435.1	365.2	2095.5	304.9	226	325.4	185.1	49.8	51.1	33.6	2095.5	87.2	56.6	102.4	23.3	7	6	4	10	8	8	7	6	52.08
High	FN741867.1	FN741867.1	33.61	9	13	2	241	27	4.56	High	High	High	High	High	High	High	High	2.436	21.36	45.27		32.2	47.6	35.2	45.1	73	138.9	116.5	87.5	6.3	5.6	3.2	45.1	20.9	34.8	36.7	11	1	1	1	2	2	2	2	2	44.01
High	FP024741.1	FP024741.1	37.7863	8	13	6	262	30.3	5.41	High	High	High	High	High	High	High	High	0.878	47.71	96.36		1539.5	1687.8	574.5	300.4	2190.7	1871.7	87.7	1306.7	300.4	198.3	52.9	300.4	626.8	468.9	27.6	164.4	8	7	7	8	8	8	5	8	42.3
High	FN756354.1	FN756354.1	31.7797	6	15	1	236	26.5	4.98	Not Found	High	High	High	High	High	High	Not Found	0.992	24.51	64.37		764.9	1249.2	1173.2	2022.5	505.7	680.1	1007.2	511	149.2	146.7	108	2022.5	144.7	170.4	317	64.3	6	7	6	7	7	7	7	5	47.38
High	FP036949.1	FP036949.1	31.5789	6	8	1	209	22.6	6.81	High	High	High	High	High	High	High	High	0.778	47.8	90.37		101.3	40.8	55.7	25.4	120.8	31.5	27.6	19.8	19.8	4.8	5.1	25.4	34.6	7.9	8.7	2.5	1	1	1	1	1	1	1	1	30.56
High	FP036685.1	FP036685.1	33.0189	6	17	2	212	23.6	5.48	High	High	High	High	High	High	High	High	1.818	21.92	82.41		184.3	288.5	241.2	947.9	182.9	203.7	396.6	185.4	36	33.9	22.2	947.9	52.3	51	124.8	23.3	4	4	3	4	4	4	4	3	56.82
High	FN754791.1	FN754791.1	36.6071	6	14	1	224	24.5	8.1	High	High	High	High	High	High	High	High	1.43	44.13	52.24		460.6	591.4	221.9	270.8	436.1	736.9	984.7	401.6	89.9	69.5	20.4	270.8	124.8	184.6	309.9	50.5	5	5	3	6	5	5	5	4	49.67
High	FN731440.1	FN731440.1	34.0909	7	18	5	220	23.3	6.07	High	High	High	High	High	High	High	High	0.847	59.5	47.68		4735.5	2958.7	1205.5	987.1	3576.8	2135.6	3352.9	2370.1	923.9	347.6	111	987.1	1023.4	535	1055.4	298.2	7	7	7	7	7	7	7	7	52.44
High	FR629775.1	FR629775.1	45.7143	4	15	1	105	11.8	5.45	High	High	High	High	High	High	High	High	0.184	52.98	18.42		320.1	91.4	259.6	32.5	39.8	50.9	41.6	60.5	62.4	10.7	23.9	32.5	11.4	12.8	13.1	7.6	1	1	1	1	1	1	1	1	51.79
High	FN703449.1	FN703449.1	29.5019	5	9	2	261	27.8	7.03	High	High	High	High	High	High	High	High	1.876	16.87	53.12		80.6	103.7	113.2	296.7	204	56.7	187	89.1	15.7	12.2	10.4	296.7	58.4	14.2	58.8	11.2	3	3	2	4	4	3	4	1	30.06
High	FP059142.1	FP059142.1	29.2035	5	8	2	226	23.9	6.38	High	High	High	High	High	High	High	High	1.758	26.9	63.38		60.9	102.5	73.9	252.3	109.7	41.9	152.5	89.7	11.9	12	6.8	252.3	31.4	10.5	48	11.3	3	3	2	5	3	3	3	3	30.2
High	FP042643.1	FP042643.1	18.3962	4	10	1	212	24.5	7.43	High	High	High	High	High	High	High	High	0.308	48.91	62.05		37.1	105.3	112.1	44.1	35.7	12.4	12.4	29.1	7.2	12.4	10.3	44.1	10.2	3.1	3.9	3.7	1	1	1	1	1	1	1	1	31.88
High	FN748956.1	FN748956.1	15.3191	3	10	2	235	25.6	7.47	High	High	High	High	High	High	High	High	1.216	112.04	117.17		547.9	82.3	86.4	151.3	799.7	94.4	116.4	200.2	106.9	9.7	8	151.3	228.8	23.6	36.6	25.2	2	2	2	2	2	2	2	2	35.64
High	FN746158.1	FN746158.1	32.6087	4	10	2	184	19.9	5.14	High	High	High	High	High	High	High	High	1.11	68.88	98.91		2009	661.5	686.7	190.5	2914.2	1396.7	466.6	934.1	392	77.7	63.2	190.5	833.9	349.9	146.9	117.5	3	3	4	5	5	4	4	4	35.73
High	CU639618.1	CU639618.1	46.114	7	13	1	193	21.1	4.39	High	High	High	High	High	High	High	High	1.881	43.55	59.24		1111.7	447.9	733.8	308.2	2363.6	1645.6	1433.3	1617	216.9	52.6	67.6	308.2	676.3	412.3	451.2	203.4	6	6	6	6	6	6	6	6	43.52
High	FP029701.1	FP029701.1	27.027	7	12	1	259	27.8	4.92	High	High	High	High	High	High	High	High	1.476	21.05	60.16		916.8	599.8	839.7	1289.5	797.6	474.1	2077.2	2240.5	178.9	70.5	77.3	1289.5	228.2	118.8	653.8	281.9	8	7	7	8	7	7	8	8	39.29
High	FP034427.1	FP034427.1	50.5	8	10	4	200	21.6	8.95	High	High	High	High	High	High	High	High	1.084	29.69	138.1		290.4	539.6	433.6	1401.7	146.1	126.4	151.4	102.5	56.7	63.4	39.9	1401.7	41.8	31.7	47.6	12.9	7	8	6	8	5	5	6	4	30.58
High	FN732437.1	FN732437.1	32.618	9	14	1	233	26.7	5.16	High	High	High	High	High	High	High	High	1.616	55.31	74.91		1246.8	633.7	428.5	279.3	2497.2	922.5	1277	1142	243.3	74.4	39.5	279.3	714.5	231.1	402	143.7	6	6	4	6	6	6	6	6	38.16
High	FN712157.1	FN712157.1	32.6531	8	15	2	196	21.7	5.31	Not Found	Not Found	Not Found	High	High	High	High	High	100		184.81					19.3	5.4	75.5	1645	21.2				19.3	1.6	18.9	517.8	2.7				2	1	2	2	1	42.06
High	FP026841.1	FP026841.1	27.8571	7	15	3	280	30.8	5.11	High	High	High	High	High	High	High	High	1.101	28.94	49.39		156.1	285.8	237.5	283.8	207.7	107	398.7	487	30.5	33.6	21.9	283.8	59.4	26.8	125.5	61.3	2	2	2	3	3	3	3	3	47.08
High	FN738264.1	FN738264.1	37.7593	8	13	1	241	26.6	5.14	Medium	Medium	Medium	Medium	Not Found	Medium	Medium	Medium	1.246	32.49	116.09		159.7	152.1	263.6	645.9	25.2	164	120.8	112.3	31.2	17.9	24.3	645.9	7.2	41.1	38	14.1	2	2	2	2	1	2	2	2	38.1
High	FP048277.1	FP048277.1	52.381	8	12	8	210	25.8	5.49	High	High	High	High	High	High	High	High	0.538	40.23	41.78		808.7	1474.4	1932.9	703.9	723.3	1181.8	417.4	367.9	157.8	173.2	178	703.9	206.9	296.1	131.4	46.3	7	8	8	8	8	8	8	7	30.92
High	FP025084.1	FP025084.1	33.3333	7	9	2	216	23.9	7.83	High	High	High	High	High	High	High	High	0.661	32	56.21		239.5	384.9	470.6	443.7	156	192.6	173.3	98	46.7	45.2	43.3	443.7	44.6	48.2	54.6	12.3	2	2	2	2	2	2	2	2	29.7
High	FN699274.1	FN699274.1	28.0702	6	15	6	228	24.5	5.49	High	High	High	High	High	High	High	High	1.458	94.05	64.3		1304.5	233.7	342.1	424.3	1768	711.8	752	578.5	254.5	27.5	31.5	424.3	505.9	178.3	236.7	72.8	6	3	4	6	6	6	6	5	45.7
High	FP052245.1	FP052245.1	21.7213	4	8	3	244	27	4.92	High	High	High	High	High	High	High	High	1.227	95.5	77.93		629.8	123	146.2	462.6	727.2	92.7	187.9	129.2	122.9	14.4	13.5	462.6	208.1	23.2	59.1	16.2	4	3	3	4	4	4	4	3	33.45
High	DB999177.2	DB999177.2	24.1509	5	14	4	265	27.8	5.88	High	High	High	High	High	High	High	High	1.727	38.24	140.62		147.2	334.1	254.5	1315.5	103.6	100.1	175.1	49.7	28.7	39.2	23.4	1315.5	29.7	25.1	55.1	6.3	4	6	6	7	5	6	6	2	43.62
High	FN770956.1	FN770956.1	21.1823	4	13	1	203	21.6	6.95	High	High	High	High	Not Found	High	Not Found	Not Found	0.23	54.57	127.95		194	134.2	55.1	55.9		2.8			37.9	15.8	5.1	55.9		0.7			1	1	1	1		1			49.22
High	FP027617.1	FP027617.1	28.5714	6	13	3	224	24.8	5.05	High	High	Medium	High	High	High	High	Medium	1.506	60.97	89.3		70.1	163.8	55.5	339.2	65.6	91	85.3	26.7	13.7	19.2	5.1	339.2	18.8	22.8	26.9	3.4	3	2	2	3	2	2	3	1	30.52
High	Brenneria_goodwinii_00842	Inositol 2-dehydrogenase	26.3158	6	11	6	342	37.4	5.6	High	High	High	High	High	High	High	High	2.171	14.25	30.97		147.6	153.1	190.4	382.5	499.9	268.1	271	6819	28.8	18	17.5	382.5	143	67.2	85.3	857.8	4	4	2	6	6	5	6	6	39.18
High	FR625610.1	FR625610.1	30.3867	5	14	5	181	20.2	4.98	High	High	High	High	High	High	High	High	0.369	19.03	98.78		1790	2383	2629.6	354.2	2075.1	512.4	409.2	880	349.3	279.9	242.1	354.2	593.7	128.4	128.8	110.7	6	6	6	6	6	5	5	5	49.71
High	FN731928.1	FN731928.1	29.8643	7	12	7	221	24.4	8.65	High	High	High	High	High	High	High	High	0.965	33.14	28.57		2048.5	1461.4	1046.7	1123.4	2009.9	1150.1	1580.9	1343.3	399.7	171.7	96.4	1123.4	575.1	288.1	497.6	169	7	7	6	7	7	7	7	6	31.91
High	FP032148.1	FP032148.1	23.4234	4	6	1	222	24.4	5.25	Not Found	Not Found	Not Found	High	High	Not Found	High	Not Found	100		78.55					35.9	18.9		4.8					35.9	5.4		1.5					1	1		1		23.32
High	FN761202.1	FN761202.1	48.0519	7	15	6	154	17	4.75	High	High	High	High	High	High	High	High	2.158	28.46	77.81		561.2	962.1	666.9	394.1	927.5	3203.6	1775.5	1681.9	109.5	113	61.4	394.1	265.4	802.6	558.9	211.6	6	7	6	7	7	7	7	7	49.1
High	FN697679.1	FN697679.1	33.6406	7	8	2	217	24.5	6.67	High	High	High	High	High	High	High	High	1.912	43.08	10.55		414.1	300.3	162.6	560.4	486.8	631.2	557.4	456.8	80.8	35.3	15	560.4	139.3	158.1	175.5	57.5	6	5	4	7	7	7	6	6	31.36
High	FP072456.1	FP072456.1	57.2193	5	14	2	187	20.7	5.12	High	High	High	High	High	High	High	High	0.443	21.05	84.36		2049.1	2948.3	3100.8	176.2	1841.4	2253.1	508	703.5	399.8	346.4	285.5	176.2	526.9	564.5	159.9	88.5	6	5	5	5	6	6	5	4	52.36
High	FR631229.1	FR631229.1	49.2063	6	12	5	126	13.7	5	High	High	High	High	High	High	High	High	0.841	20.21	40.84		940.8	646.3	710.9	962.2	571.7	332.8	710.2	320.7	183.6	75.9	65.5	962.2	163.6	83.4	223.5	40.3	5	5	5	5	5	4	5	4	41.45
High	FN755804.1	FN755804.1	28.821	5	9	0	229	25.2	5.74	Not Found	Not Found	Not Found	Not Found	Not Found	Not Found	Not Found	Not Found	1.097	25.12	80.35		133.6	159.8	217.2	409.6	129.8	125.1	82.6	56.7	26.1	18.8	20	409.6	37.1	31.3	26	7.1	3	3	2	4	3	3	3	1	30.42
High	DN950893.1	DN950893.1	38.8601	6	10	1	193	21.8	5.69	High	High	High	High	High	High	High	High	0.425	16.19	63.51		1812.7	1311.1	1672	807.7	1206.6	510.6	193.6	477.3	353.7	154	154	807.7	345.3	127.9	60.9	60	6	6	6	6	6	6	6	6	34.52
High	FP027776.1	FP027776.1	28.1768	5	12	3	181	19.3	5.63	High	High	High	High	High	High	High	High	1.168	70.95	110.67		2689.4	762.8	994.8	229.9	4522.6	1362.4	813.5	1105.3	524.7	89.6	91.6	229.9	1294.1	341.3	256	139.1	5	5	5	5	5	5	5	5	33.86
High	FN758765.1	FN758765.1	26.2172	6	10	4	267	28.6	6.58	High	High	High	High	High	High	High	High	0.846	43.79	71.91		303.4	793.3	732.1	1014.9	198.6	576.6	272.7	662	59.2	93.2	67.4	1014.9	56.8	144.5	85.8	83.3	6	5	5	7	6	6	5	5	28.61
High	CF369282.1	CF369282.1	13.5542	5	9	1	332	35.5	6.86	High	High	High	High	High	Not Found	High	Not Found	1.327	18.43	143.32		474.2	655.4	675.4	2501.5	79.5	194.7	417.5	314.3	92.5	77	62.2	2501.5	22.7	48.8	131.4	39.5	5	5	5	5	3	4	5	3	30.53
High	FP025239.1	FP025239.1	39.0805	8	21	0	261	27.8	6.55	Not Found	Not Found	Not Found	Not Found	Not Found	Not Found	Not Found	Not Found	0.591	24.06	35.14		763.6	995.8	1245.4	846.4	386.4	463.3	670.3	297	149	117	114.7	846.4	110.6	116.1	211	37.4	4	4	3	4	4	3	4	3	63.52
High	FN718332.1	FN718332.1	31.4554	5	7	1	213	22.4	9.7	High	High	High	High	Not Found	High	High	High	1.618	52.17	154.3		55.4	113.4	174.9	515.4		10	30.7	42.1	10.8	13.3	16.1	515.4		2.5	9.7	5.3	1	1	1	1		1	1	1	25.88
High	FN733602.1	FN733602.1	20.339	2	7	1	177	18.5	8.92	High	High	High	High	High	High	High	High	1.928	24.95	85.29		157	151.1	96.1	241.2	77.4	144.1	576.5	430.5	30.6	17.7	8.8	241.2	22.1	36.1	181.4	54.2	1	1	1	1	1	1	1	1	30.91
High	FN764055.1	FN764055.1	28.5714	4	10	2	175	20.3	5.44	High	High	High	High	High	High	High	High	3.522	41.4	88.78		74.2	61.7	29.9	451.9	90.8	96.3	139.8	279.4	14.5	7.3	2.7	451.9	26	24.1	44	35.2	3	2	1	4	3	4	4	2	34.22
High	FP045021.1	FP045021.1	18.3673	3	14	3	196	22.1	4.78	High	High	High	High	High	High	High	High	4.578	37.59	81.06		624.8	464.6	281.5	727.6	1172.9	1946.4	4521	1592.3	121.9	54.6	25.9	727.6	335.6	487.6	1423	200.3	4	4	4	4	4	4	3	4	46.95
High	DN950644.1	DN950644.1	15.2416	3	8	3	269	30.2	7.47	High	High	High	High	High	High	High	High	0.239	26.42	52.34		244.8	350.6	423.2	25.8	109.7	70.3	118.7	15.2	47.8	41.2	39	25.8	31.4	17.6	37.4	1.9	3	3	3	3	3	3	3	1	30.75
High	FN744254.1	FN744254.1	38.8601	6	11	1	193	21.8	5.47	High	High	High	High	High	High	High	High	0.384	21.13	58.14		1390.9	902.8	1185.6	467.2	762	420.2	130.2	312.9	271.4	106.1	109.2	467.2	218	105.3	41	39.4	1	1	1	1	1	1	1	1	35.2
High	FN771557.1	FN771557.1	25	7	13	1	256	28.3	4.84	High	High	High	High	High	High	High	High	0.793	36.95	29.13		69.1	66.8	32.1	31.3	57.3	53.6	35.5	44.6	13.5	7.8	3	31.3	16.4	13.4	11.2	5.6	1	1	1	1	1	1	1	1	37.51
High	FN759385.1	FN759385.1	38.0645	6	15	4	155	17.4	4.64	High	High	High	High	High	High	High	High	1.224	25.14	49.23		1562.7	1782.5	1061.9	743.1	2198.5	2781.4	1467.3	1565.1	304.9	209.4	97.8	743.1	629.1	696.8	461.8	196.9	5	5	5	5	5	5	5	5	40.27
High	FN715940.1	FN715940.1	30.1158	5	28	2	259	29.3	4.83	High	High	High	High	High	High	High	High	1.194	19.6	36.2		269.9	304	392.2	203.2	417.1	378	540	391	52.7	35.7	36.1	203.2	119.3	94.7	170	49.2	2	2	2	3	3	3	3	2	69.71
High	FP036173.1	FP036173.1	17.8571	2	7	0	224	23.6	5.06	Not Found	Not Found	Not Found	Not Found	Not Found	Not Found	Not Found	Not Found																													28.92
High	FN756137.1	FN756137.1	27.9167	6	11	3	240	26.4	8.56	High	High	High	High	High	High	High	High	0.405	73.91	66.93		189	431.3	943.8	73.6	169.5	192.7	408.3	53.6	36.9	50.7	86.9	73.6	48.5	48.3	128.5	6.7	2	2	2	2	2	2	2	1	31.11
High	FR632038.1	FR632038.1	33.3333	4	31	2	150	16.2	8.29	High	High	High	High	High	High	High	High	9.274	29.5	156.49		131.5	210.9	243.6	532.6	264.7	387.9	6060.2	299.4	25.7	24.8	22.4	532.6	75.8	97.2	1907.5	37.7	2	2	2	2	2	2	2	2	106.25
High	FP060511.1	FP060511.1	37.1795	8	14	8	234	25.8	6.14	High	High	High	High	High	High	High	High	0.956	68	54.49		2053.1	958.9	502.8	296.6	1749.6	1325.7	1107	1310.1	400.6	112.7	46.3	296.6	500.6	332.1	348.4	164.8	8	7	6	8	8	8	7	8	39.63
High	FN771491.1	FN771491.1	32.1782	5	7	5	202	20.7	4.88	High	High	High	High	High	High	High	High	1.817	28.14	122.18		140.3	250.9	198.1	1010.5	154.8	114.1	148.3	89.5	27.4	29.5	18.2	1010.5	44.3	28.6	46.7	11.3	4	5	4	5	4	5	5	3	27.54
High	FP029817.1	FP029817.1	28.3582	6	9	6	268	29.5	5.35	High	High	High	High	High	High	High	High	1.679	37.41	55.25		357.4	553.5	266.2	1040.9	241.8	480	872.5	552.6	69.7	65	24.5	1040.9	69.2	120.3	274.6	69.5	6	6	4	6	5	6	6	5	29.73
High	FP070650.1	FP070650.1	30.5085	7	9	2	236	26.2	7.87	High	High	High	High	High	High	High	High	0.676	37.5	61.04		497	893.9	1115.3	1068.6	286.6	459.9	444.3	345.5	97	105	102.7	1068.6	82	115.2	139.9	43.5	6	6	6	6	5	6	6	5	28.92
High	FN706652.1	FN706652.1	36.4444	7	11	1	225	24.2	8.65	High	High	High	High	High	High	Not Found	Not Found	1.372	13.72	142.2		145.1	183.8	147.1	679.6	99.8	68.2	23.1		28.3	21.6	13.5	679.6	28.6	17.1	7.3		2	3	2	4	3	2	1		35.28
High	DB999412.2	DB999412.2	25.1232	5	8	5	203	23.7	6.07	High	High	High	High	High	High	High	High	0.788	30.73	72.56		787.2	1186.4	669.9	1291.4	104.6	859.8	521.6	306.3	153.6	139.4	61.7	1291.4	29.9	215.4	164.2	38.5	4	5	4	5	4	5	5	4	28.55
High	FP030878.1	FP030878.1	20.0758	4	7	4	264	29.2	6.54	High	High	High	High	High	High	High	High	1.737	45.95	68.79		614.4	254.2	349.7	1392.7	700.7	362	365.3	265.5	119.9	29.9	32.2	1392.7	200.5	90.7	115	33.4	4	2	4	4	4	4	4	2	27.82
High	FN731090.1	FN731090.1	22.807	3	9	1	171	18.3	7.42	High	High	High	High	High	High	High	High	2.017	8.95	62.51		94	78.6	85.9	87.9	88.9	315.1	203.5	178.8	18.3	9.2	7.9	87.9	25.4	79	64	22.5	1	1	1	1	1	1	1	1	35.28
High	FN703810.1	FN703810.1	30.0885	6	13	2	226	23.3	5.05	High	High	High	High	High	High	High	High	0.912	25.39	43.4		316.8	461.8	535.2	619.4	452.8	237	287.8	428.8	61.8	54.3	49.3	619.4	129.6	59.4	90.6	53.9	3	3	3	3	3	3	3	3	41.38
High	FN717172.1	FN717172.1	39.2857	6	12	4	140	15	8.76	High	High	High	High	High	High	High	High	0.693	62.07	64.19		1602.7	1099.1	348.5	272	1336.3	545.4	663.5	468.2	312.7	129.1	32.1	272	382.4	136.6	208.8	58.9	4	4	3	4	4	4	4	4	39.65
High	FR632854.1	FR632854.1	21.9048	3	6	2	210	23.6	8.4	High	High	High	High	High	High	High	High	0.284	35.56	38.99		607.5	755.5	1189.6	123.9	354.1	237.6	250.5	86.2	118.5	88.8	109.5	123.9	101.3	59.5	78.8	10.8	2	2	2	2	2	2	2	2	22.26
High	CU640365.1	CU640365.1	46.3087	5	8	5	149	16.5	4.55	High	High	High	High	High	High	High	High	0.812	44.04	32.73		300	362.9	664.5	340.2	269	529.9	297.5	204.5	58.5	42.6	61.2	340.2	77	132.8	93.6	25.7	4	4	4	5	5	5	5	5	28.93
High	FN766175.1	FN766175.1	25.784	7	9	6	287	33.1	9.17	High	High	High	High	High	High	High	High	1.485	27.1	128.87		308.6	500.7	532.9	1946.6	176.3	264.6	269.4	256	60.2	58.8	49.1	1946.6	50.4	66.3	84.8	32.2	5	6	5	7	4	7	6	5	31.02
High	FN719541.1	FN719541.1	43.0435	9	15	2	230	25.3	5.07	High	High	High	High	High	High	High	High	1.475	39.73	63.53		235	405.8	550.2	1141.1	354.5	434.4	411.9	312.6	45.9	47.7	50.7	1141.1	101.4	108.8	129.7	39.3	6	8	8	10	9	9	9	6	38.93
High	FP049735.1	FP049735.1	38.6667	7	14	5	225	25.9	4.55	High	High	High	High	High	High	High	High	1.069	23.18	33.09		2170.5	2064	1372.5	1572.8	2963.5	1567.8	1885.5	1920.4	423.5	242.5	126.4	1572.8	847.9	392.8	593.5	241.6	7	6	6	7	7	7	7	6	47.31
High	FN755143.1	FN755143.1	18.3857	5	12	1	223	25.9	8.16	High	High	High	High	Not Found	High	High	High	1.577	71.67	109.6		39.7	199.2	288.2	620.7		45	165.4	41.3	7.7	23.4	26.5	620.7		11.3	52.1	5.2	1	1	1	1		1	1	1	28.83
High	FN699816.1	FN699816.1	31.4516	7	14	1	248	27.5	8.32	High	High	Not Found	High	Not Found	High	High	Not Found	4.619	45.97	135.64		21.5	42.3		436	8.9	17.4	127	25.8	4.2	5		436	2.5	4.4	40	3.2	1	1		2	1	2	2	1	38.02
High	FN731241.1	FN731241.1	39.4286	5	7	2	175	19.4	6.46	High	High	High	High	High	High	High	High	0.348	58.06	107.98		88.6	337.7	371.1	22.6	54.2	240.9	52.5	77.9	17.3	39.7	34.2	22.6	15.5	60.3	16.5	9.8	2	2	2	1	2	2	2	1	23.42
High	FP031104.1	FP031104.1	31.7518	6	11	5	274	28.5	9.17	High	High	High	High	High	High	High	High	1.816	9.44	79.41		596	576.3	686	996.9	505.2	572.8	2424.2	1865	116.3	67.7	63.2	996.9	144.6	143.5	763	234.6	6	6	4	6	6	6	6	6	36.35
High	FP045371.1	FP045371.1	22.3881	5	13	1	201	21.1	6.19	High	High	High	High	High	High	High	High	1.167	4.26	12.35		69.5	75.5	73.7	78.4	99.4	76.1	86.4	106	13.6	8.9	6.8	78.4	28.4	19.1	27.2	13.3	1	1	1	1	1	1	1	1	40.26
High	FP065085.1	FP065085.1	36.1345	9	16	3	238	26.2	8.62	High	High	High	High	High	High	High	High	1.71	40.48	42.12		1519	848.5	745.5	953.1	2460.7	1331.8	2352.7	1959.1	296.4	99.7	68.6	953.1	704.1	333.7	740.5	246.5	7	3	3	9	9	7	8	8	47.42
High	FN715805.1	FN715805.1	28.655	3	7	3	171	18.2	8.6	High	High	High	High	High	High	High	High	1.506	18.49	112.9		352.8	271.2	250.9	1153.5	389.6	154.3	59.7	42.9	68.8	31.9	23.1	1153.5	111.5	38.7	18.8	5.4	3	3	3	3	3	3	2	1	23.83
High	FN716672.1	FN716672.1	39.8496	4	14	1	133	13.6	5.39	High	High	High	High	High	High	High	High	0.421	38	105.84		335.6	171.4	194.6	51.5	96.2	243.9	2.3	203.8	65.5	20.1	17.9	51.5	27.5	61.1	0.7	25.6	1	1	1	1	1	1	1	1	54.61
High	FN702990.1	FN702990.1	17.2043	5	7	2	279	30.8	5.49	High	High	High	High	High	High	High	High	2.486	26.81	96.49		98.7	136	80.8	627.2	76.5	113.9	228	124.7	19.3	16	7.4	627.2	21.9	28.5	71.8	15.7	3	3	2	4	3	4	4	3	23.57
High	FN757287.1	FN757287.1	47.7707	9	18	4	157	16.9	8.28	High	High	High	High	High	High	High	High	0.909	24.55	39.82		1266.4	1344.1	1947.8	1951.3	636.1	1391.9	1543.2	986.5	247.1	157.9	179.4	1951.3	182	348.7	485.7	124.1	8	7	8	9	9	8	8	6	58.97
High	FN704488.1	FN704488.1	13.9752	5	9	1	322	35.4	7.9	High	High	High	High	High	High	High	High	2.465	9.47	89.01		420.3	471.2	508.3	2589.1	440.9	395.5	1174.9	885.3	82	55.4	46.8	2589.1	126.2	99.1	369.8	111.4	5	4	3	6	3	5	5	4	24.63
High	FN732893.1	FN732893.1	32	6	7	2	225	25.6	4.7	High	High	High	High	High	High	High	High	1.215	20.7	48.45		207.2	248.8	312.4	533	259.6	256.5	195.7	180.8	40.4	29.2	28.8	533	74.3	64.3	61.6	22.7	5	4	4	6	5	5	5	5	21.82
High	FN731222.1	FN731222.1	27.8302	5	9	1	212	24.2	5.88	High	High	High	High	High	High	High	High	2.05	37.36	121.31		222	336.6	160.2	1377.9	109.8	288.5	188	79.2	43.3	39.5	14.8	1377.9	31.4	72.3	59.2	10	4	4	3	5	5	5	4	4	30.98
High	FN718484.1	FN718484.1	44.8454	9	10	2	194	21.4	5.07	Not Found	High	High	High	High	High	High	High	2.296	46.33	66.93		627.2	257.2	732.9	213	1475.5	1065.1	2198.8	1820.3	122.4	30.2	67.5	213	422.2	266.8	692.1	229	6	5	7	9	9	9	9	9	29.53
High	CU640318.1	CU640318.1	40.1826	5	6	5	219	23.7	4.28	High	High	High	High	High	High	High	High	2.454	58.86	94.76		269.5	79.4	143.9	138.3	968.9	218.4	287	149.3	52.6	9.3	13.2	138.3	277.2	54.7	90.3	18.8	5	3	4	5	5	5	5	4	24.42
High	FP027813.1	FP027813.1	29.845	7	13	3	258	29.2	4.94	High	High	High	High	High	High	High	High	1.048	24.97	44.66		432.2	305.7	272.8	125.4	489.4	399	398.8	384.1	84.3	35.9	25.1	125.4	140	100	125.5	48.3	3	3	2	3	3	3	3	3	36.2
High	FP038400.1	FP038400.1	25.8216	3	4	1	213	23.7	6.52	High	Not Found	Not Found	Not Found	High	Not Found	High	High	0.723		16.15		15.4				12.4		9.8	24.8	3				3.5		3.1	3.1	1				1		1	1	18.94
High	FN713895.1	FN713895.1	19.9052	4	8	4	211	24.2	7.74	High	High	High	High	High	High	High	High	8.356	57.31	107.26		224.8	149.4	59.4	283.2	469.6	977.8	3100.2	810.4	43.9	17.6	5.5	283.2	134.4	245	975.8	101.9	3	3	2	4	4	4	4	4	25.44
High	FN704097.1	FN704097.1	24.2291	4	8	3	227	24.1	6.8	High	High	High	High	High	High	High	High	1.31	80.86	61.65		1001.5	320.9	235.3	147.8	1045.5	983.9	543.9	590.1	195.4	37.7	21.7	147.8	299.2	246.5	171.2	74.2	4	4	3	4	4	4	4	4	19.67
High	FR632704.1	FR632704.1	27.9661	3	7	3	118	13.6	5.27	High	High	High	High	High	High	High	High	0.922	40.96	78.33		426.7	644.8	983.4	1336.9	182.1	468.3	539.8	310.9	83.2	75.7	90.6	1336.9	52.1	117.3	169.9	39.1	4	4	4	4	2	4	4	4	24.3
High	FR663773.1	FR663773.1	33.5714	4	7	4	140	15.1	9.16	High	High	High	High	High	High	High	High	1	39.76	41.33		1339.7	957.8	577.6	380.2	1243.7	1182.3	1026.7	1084.8	261.4	112.5	53.2	380.2	355.9	296.2	323.1	136.5	5	5	5	5	5	5	5	5	20.39
High	FP034262.1	FP034262.1	21.4286	5	16	1	210	23.3	5.95	High	High	High	High	High	High	High	High	2.049	112.09	90.86		342.5	21.6	88.8	98.2	714.2	143.4	281.1	255.6	66.8	2.5	8.2	98.2	204.4	35.9	88.5	32.2	1	1	1	1	1	1	1	1	42.78
High	FN723122.1	FN723122.1	20.5761	3	6	1	243	27.1	5.35	High	High	High	High	High	High	High	High	1.058	31.49	86.31		25.5	48.1	46.5	96.8	23.1	19.9	29.6	23.4	5	5.6	4.3	96.8	6.6	5	9.3	2.9	1	1	1	1	1	1	1	1	23.95
High	FN716217.1	FN716217.1	29.4643	5	8	1	224	25.1	5.72	High	High	High	High	High	High	High	High	1.094	52.79	95.81		30.4	89.8	106.1	199.2	63.9	29.5	37.7	45.1	5.9	10.6	9.8	199.2	18.3	7.4	11.9	5.7	1	1	1	1	1	1	1	1	24.99
High	FN754556.1	FN754556.1	25.2381	4	9	1	210	22.9	7.5	High	High	High	High	High	High	High	High	1.364	59.94	32.15		92.2	79.2	20.3	46.9	104.2	108.2	89.4	136.7	18	9.3	1.9	46.9	29.8	27.1	28.1	17.2	2	1	1	2	2	2	2	2	33.17
High	FN770322.1	FN770322.1	45.2055	10	16	10	219	24.6	4.92	High	High	High	High	High	High	High	High	1.204	28.86	87.49		580.4	1030.9	997.4	2356.7	302.7	971.6	556	498.4	113.2	121.1	91.8	2356.7	86.6	243.4	175	62.7	8	10	9	10	10	10	10	9	38.49
High	FR631025.1	FR631025.1	20.7101	3	6	3	169	18	5.57	High	High	High	High	High	High	High	High	0.748	63.87	51.56		525.1	1928.1	935.2	498.2	785.7	1474.6	622.3	352.3	102.5	226.5	86.1	498.2	224.8	369.4	195.9	44.3	4	4	4	4	4	4	4	4	22.05
High	FP031599.1	FP031599.1	21.5247	4	5	4	223	23.9	9.23	High	High	High	High	High	High	High	High	1.26	42.17	148.02		113.2	286.1	250.5	877.4	29.4	94.5	90.6	66	22.1	33.6	23.1	877.4	8.4	23.7	28.5	8.3	4	4	4	4	2	4	4	3	18.5
High	FP047696.1	FP047696.1	30.9091	6	9	4	220	24.3	5.83	High	High	High	High	High	High	High	High	1.642	11.1	41.46		336.9	383.2	307.8	883.6	501.1	326.3	539.3	321.8	65.7	45	28.3	883.6	143.4	81.7	169.8	40.5	4	6	4	6	5	5	6	4	32.7
High	FN751714.1	FN751714.1	22.3529	6	8	5	255	29.2	6.74	High	High	High	High	High	High	High	High	0.937	5.47	47.98		575.9	517.1	538.8	836.7	554.9	342.4	304.1	116.8	112.4	60.7	49.6	836.7	158.8	85.8	95.7	14.7	6	6	6	6	6	6	6	3	27.26
High	FN720168.1	FN720168.1	21.5247	4	9	1	223	24.5	7.77	High	High	High	High	High	High	High	High	1.392	17.88	68.49		419.8	307.6	316.9	510.5	342.4	153.5	931.7	1053.7	81.9	36.1	29.2	510.5	98	38.5	293.2	132.6	3	3	3	3	3	3	3	3	23.62
High	FN746517.1	FN746517.1	23.4043	3	4	1	235	25.9	6.52	High	High	High	High	High	High	High	Not Found	0.307	33.38	46.85		177.8	255.7	352.4	109.3	113.9	35.3	63.7	7.9	34.7	30	32.5	109.3	32.6	8.8	20	1	2	2	2	2	2	2	2	1	18.64
High	FN741131.1	FN741131.1	28.125	4	9	3	192	21.4	5.31	High	High	High	High	High	High	High	High	0.904	44.99	48.5		1400.2	798.3	594.5	271.1	1233.3	881	980.8	1027.3	273.2	93.8	54.7	271.1	352.9	220.7	308.7	129.2	4	3	3	4	4	4	4	4	33.65
High	DB998900.2	DB998900.2	10.4418	3	5	2	249	26.2	5.64	High	High	High	High	High	High	High	High	0.743	23.92	34.46		848.3	754.3	1176.4	858.8	393.5	900.3	599.9	578	165.5	88.6	108.3	858.8	112.6	225.5	188.8	72.7	3	3	2	3	3	3	3	3	17.22
High	FP070052.1	FP070052.1	27.5862	3	7	1	174	19.4	8.59	High	High	High	High	High	High	High	High	0.318	47.5	64.8		108.3	227	312.5	27.8	62.9	52.4	131.8	18.8	21.1	26.7	28.8	27.8	18	13.1	41.5	2.4	1	1	1	1	1	1	1	1	25.59
High	FN745808.1	FN745808.1	22.561	3	8	1	164	17.3	8.06	High	High	High	High	High	High	High	High	0.614	55.18	51.56		259.6	466.2	822.5	466.3	152.8	448.1	200.2	169.5	50.6	54.8	75.7	466.3	43.7	112.3	63	21.3	1	1	1	1	1	1	1	1	28.73
High	FN721452.1	FN721452.1	25.5725	6	7	6	262	29.7	4.65	High	High	High	High	High	High	High	High	1.854	49.44	91.22		137.2	145	47.3	478.1	86.2	93.7	156.3	43.7	26.8	17	4.4	478.1	24.7	23.5	49.2	5.5	5	5	1	6	5	5	5	1	23.57
High	FN719633.1	FN719633.1	23.4375	6	18	6	192	21	4.92	High	High	High	High	High	High	High	High	0.446	104.41	84.24		2514.1	2551	14063.9	634.8	1173.7	3781.4	5790.4	1117.7	490.5	299.7	1295	634.8	335.8	947.3	1822.6	140.6	7	4	7	7	7	7	7	6	45.96
High	FN767395.1	FN767395.1	16.3793	3	6	3	232	25.1	8.53	High	High	High	High	High	High	High	High	1.449	20.05	124.07		154.6	222.1	226.5	828.5	167.1	48.6	121.1	52.9	30.2	26.1	20.9	828.5	47.8	12.2	38.1	6.7	3	3	3	3	3	3	3	2	22.52
High	FN771360.1	FN771360.1	14.0625	3	9	3	256	26.6	5.27	High	High	High	High	High	High	High	High	1.643	8.04	62.21		414.5	449.7	382.9	679.6	446.3	325	1280.7	1002.1	80.9	52.8	35.3	679.6	127.7	81.4	403.1	126.1	4	3	3	4	4	4	4	4	28.83
High	Brenneria_goodwinii_04568	Phosphoglycerate kinase	21.7054	7	10	7	387	41	5.45	Medium	High	High	High	High	High	High	High	11.614	58.76	92.05		31.3	30.2	78.1	117.1	1161.9	721.7	160.9	7433.5	6.1	3.6	7.2	117.1	332.5	180.8	50.7	935.1	1	1	3	7	7	5	7	6	34.97
High	FN761946.1	FN761946.1	30	7	11	4	230	27.3	8.84	High	High	High	High	High	High	High	High	1.104	17.1	90.58		356	301.4	424.5	936.1	175.3	264.1	216.6	177.2	69.5	35.4	39.1	936.1	50.1	66.2	68.2	22.3	5	5	5	5	4	5	5	3	31.17
High	FN700748.1	FN700748.1	28.0488	7	13	0	246	27.1	8.43	Not Found	Not Found	Not Found	Not Found	Not Found	Not Found	Not Found	Not Found	5.196	72.31	127.51		15.9	134.7	137.9	1410.1	58	60.8	469.6	924.1	3.1	15.8	12.7	1410.1	16.6	15.2	147.8	116.3	1	4	2	7	4	4	5	3	34.09
High	FN728376.1	FN728376.1	26.3374	5	12	1	243	26.7	6.62	High	High	High	High	High	High	High	High	1.857	66.9	61.25		15.8	72.9	39.9	145	29.7	60.9	82.7	36.2	3.1	8.6	3.7	145	8.5	15.2	26	4.6	1	2	1	2	2	2	2	1	46.83
High	FP031328.1	FP031328.1	22.4576	4	7	1	236	24.3	4.97	High	High	High	High	High	High	High	High	1.244	29.89	119.35		34.2	63.2	58.1	178.4	37	9.6	32.7	16.3	6.7	7.4	5.3	178.4	10.6	2.4	10.3	2.1	1	1	1	1	1	1	1	1	27.99
High	FP057571.1	FP057571.1	28.6585	4	8	4	164	18.4	7.03	High	High	High	High	High	High	High	High	0.619	31.43	42.65		186.7	330.4	356.8	268.9	123.9	108.6	220.2	72.4	36.4	38.8	32.9	268.9	35.4	27.2	69.3	9.1	5	4	4	5	4	5	5	3	26.13
High	FP073264.1	FP073264.1	19.2623	6	19	2	244	27	8.62	High	High	High	High	High	High	High	High	2.211	67.32	66.18		2121.8	704.4	756.1	930.5	4532.8	1400.1	3695.9	2037.2	414	82.7	69.6	930.5	1297	350.8	1163.3	256.3	6	6	6	6	6	5	6	5	48.27
High	FN738257.1	FN738257.1	14.6067	4	5	4	267	28.5	5.5	High	High	High	High	High	High	High	High	1.622	30.59	124.41		71.4	135.8	114.9	498.3	79.7	42.7	76.1	91.3	13.9	16	10.6	498.3	22.8	10.7	24	11.5	4	4	3	4	3	2	4	4	19.2
High	FP034044.1	FP034044.1	29.0909	6	11	6	220	24.6	5.29	High	High	High	High	High	High	High	High	1.077	21.43	71.41		1397.7	960.4	1461.6	519	1538	743	2685.9	561.7	272.7	112.8	134.6	519	440.1	186.1	845.4	70.7	6	6	6	6	6	6	6	6	31.93
High	FP066601.1	FP066601.1	14.652	2	6	2	273	29.3	8.24	High	High	High	High	High	High	High	Not Found	1.507	33.64	156.82		69.1	84	41.1	326	35.5	24.6	3.8		13.5	9.9	3.8	326	10.2	6.2	1.2		1	1	1	2	1	2	1		24.9
High	FN711049.1	FN711049.1	25.3807	3	6	3	197	22.4	6.37	High	High	High	High	High	High	High	High	0.881	10.33	45.66		718	586.2	684.1	233.1	734.7	838.2	530.1	959	140.1	68.9	63	233.1	210.2	210	166.9	120.6	3	3	3	3	3	3	3	3	28.74
High	FP031067.1	FP031067.1	16.4502	3	5	3	231	24.6	5.81	High	High	High	High	High	High	High	High	2.174	27.7	109.76		139.6	78.5	115.1	629	47.9	99.4	189.2	55.4	27.2	9.2	10.6	629	13.7	24.9	59.5	7	2	2	1	3	2	2	2	1	19.46
High	FP036434.1	FP036434.1	40.8046	6	9	1	174	19	4.3	High	High	Not Found	High	High	High	High	High	1.375	26.45	54.36		39.5	27		14.3	74.2	52.2	42.2	29.5	7.7	3.2		14.3	21.2	13.1	13.3	3.7	1	1		1	1	1	1	1	27.97
High	FN704167.1	FN704167.1	12.253	3	6	1	253	29.5	5.95	High	High	High	High	High	High	High	High	0.289	31.63	53.97		1065.8	579.7	723.2	130.4	298.5	365.7	118.2	107.7	208	68.1	66.6	130.4	85.4	91.6	37.2	13.5	4	4	4	4	4	4	4	3	29.57
High	FN752592.1	FN752592.1	21.7899	6	13	6	257	28	5.71	High	High	High	High	High	High	High	High	1.53	45.52	57.29		1342.5	640	657.6	724.7	1929.1	2094	638.7	1284.6	261.9	75.2	60.6	724.7	552	524.6	201	161.6	6	6	5	6	6	6	6	6	38.31
High	FN751628.1	FN751628.1	22.2222	5	9	5	243	27.7	8.21	High	High	High	High	High	High	High	High	0.52	54.67	9.62		610.8	1248.2	2023.5	643.9	706.8	597.1	742.4	353	119.2	146.6	186.3	643.9	202.2	149.6	233.7	44.4	6	6	5	6	6	6	6	6	23.81
High	FP048857.1	FP048857.1	15.4589	3	8	0	207	22.9	6.73	Not Found	Not Found	Not Found	Not Found	Not Found	Not Found	Not Found	Not Found																													25.94
High	FN733482.1	FN733482.1	18.2692	3	8	1	208	22.5	6.33	High	High	High	High	High	High	High	High	1.122	66	113.78		211.9	70.8	78.2	33.4	363	85.1	58.1	35.7	41.3	8.3	7.2	33.4	103.9	21.3	18.3	4.5	1	1	1	1	1	1	1	1	27.11
High	FN741745.1	FN741745.1	19.0678	5	8	1	236	25.8	7.78	High	High	High	High	High	High	High	High	1.774	9.64	25.97		71	84.9	83.6	166.9	90.9	138.2	170.5	286	13.8	10	7.7	166.9	26	34.6	53.7	36	1	1	1	1	1	1	1	1	23.86
High	FN702149.1	FN702149.1	24.3902	6	12	1	246	27.1	8.53	Not Found	Not Found	Not Found	High	Not Found	Not Found	Not Found	Not Found	100							7.2								7.2								1					31.96
High	FN767367.1	FN767367.1	27.3077	4	7	3	260	28.1	6.33	High	High	High	High	High	High	High	High	0.551	12.96	65.56		544.4	706.9	641.6	674.6	162	228.4	326.6	110.8	106.2	83	59.1	674.6	46.3	57.2	102.8	13.9	4	4	4	4	4	4	4	2	22.25
High	FP025389.1	FP025389.1	27.1654	6	8	6	254	27.3	5.92	High	High	High	High	High	High	High	High	1.51	54.78	34.45		647	318.3	232.6	708.3	808.3	329.5	565.7	470.6	126.2	37.4	21.4	708.3	231.3	82.5	178.1	59.2	4	4	3	6	4	5	5	5	24.47
High	FP024791.1	FP024791.1	19.6787	4	6	3	249	26.7	5.24	High	High	High	High	High	High	High	High	1.207	17.53	53.8		296.6	226.7	217.4	524.3	184.2	184.3	299.1	288.5	57.9	26.6	20	524.3	52.7	46.2	94.1	36.3	3	3	2	4	4	4	4	2	24.38
High	FN715272.1	FN715272.1	22.8782	4	6	2	271	28.7	9.1	High	High	High	High	High	High	High	High	0.574	55.15	64.95		500.3	536.7	1244.3	685.8	180.8	678.7	201.6	310.4	97.6	63.1	114.6	685.8	51.7	170	63.4	39	3	3	4	4	4	4	4	4	22.38
High	FN732221.1	FN732221.1	20.9205	4	8	2	239	27.2	8.84	High	High	High	High	High	High	High	High	1.388	21.75	92.75		299.5	454.5	445.4	1296.6	128.7	316.7	477.4	200.2	58.4	53.4	41	1296.6	36.8	79.4	150.3	25.2	4	4	4	5	3	5	4	3	26.56
High	FP048379.1	FP048379.1	14.2857	4	8	1	217	24.6	6.07	High	High	High	High	High	High	High	Not Found	2.227	23.97	150.12		84.8	134.4	99.6	769.5	68.8	50.4	58	9.3	16.5	15.8	9.2	769.5	19.7	12.6	18.3	1.2	3	3	3	5	3	5	4	1	26.13
High	FN725863.1	FN725863.1	31.1558	5	12	1	199	21.7	5.11	High	High	High	High	High	High	High	High	1.137	58.2	77.51		23.5	40.3	11.3	60.4	13.6	14.1	25.6	29.5	4.6	4.7	1	60.4	3.9	3.5	8.1	3.7	1	1	1	1	1	1	1	1	45.89
High	FP033898.1	FP033898.1	16.5939	5	13	5	229	26	8.46	High	High	High	High	High	High	High	High	0.335	51.75	58.45		2914.7	5472.9	8840.3	734.5	1381.1	2240.3	3328.7	903.7	568.7	642.9	814	734.5	395.2	561.3	1047.7	113.7	5	5	5	5	5	5	5	5	28.17
High	FN703404.1	FN703404.1	38.6667	5	8	1	150	17.3	5.24	High	High	High	High	High	High	High	Not Found	1.418	32.2	149.08		28.1	52.9	36.6	179.4	20.9	4.7	17.3		5.5	6.2	3.4	179.4	6	1.2	5.4		1	1	1	1	1	1	1		27.73
High	FN743346.1	FN743346.1	35.8696	5	10	4	184	18.8	6.9	High	High	High	High	High	High	High	High	0.454	20.71	64.89		2696.3	2121.8	1794.5	200	1471.4	1583.9	749.2	992	526.1	249.3	165.2	200	421	396.8	235.8	124.8	4	4	4	4	4	4	4	4	27.57
High	FN765092.1	FN765092.1	28.6364	6	9	2	220	25.1	7.46	High	High	High	High	High	High	High	High	0.833	45.74	84.07		1148.8	834.9	418.6	1465.5	215.2	350.3	636.5	279.5	224.1	98.1	38.5	1465.5	61.6	87.8	200.4	35.2	6	7	7	7	6	7	7	4	25.59
High	FR629337.1	FR629337.1	27.5132	4	11	1	189	21.1	5.03	Medium	Medium	Medium	Medium	Medium	Medium	Medium	Not Found	1.468	77.54	79.88		7.6	53.3	27.7	94.9	21	26.1	31.4		1.5	6.3	2.5	94.9	6	6.5	9.9		1	1	1	1	1	1	1		35.79
High	FN743434.1	FN743434.1	24.911	6	8	6	281	30.3	5.02	High	High	High	High	High	High	High	High	1.961	39.04	114.4		98.3	220.9	217.5	950.3	99	168.5	185.7	74.9	19.2	26	20	950.3	28.3	42.2	58.4	9.4	3	4	3	6	5	4	5	3	24.3
High	FN750424.1	FN750424.1	24.6637	4	6	4	223	25.6	5.49	High	High	High	High	High	High	High	High	3.518	75.03	51.31		268.3	116.7	54.6	144.4	515.1	661.1	741.2	647.5	52.4	13.7	5	144.4	147.4	165.6	233.3	81.5	4	4	4	4	4	4	4	4	23.98
High	FR666056.1	FR666056.1	20.6452	3	8	1	155	17.8	9.52	High	High	High	High	High	Not Found	Not Found	Not Found	0.641	105.44	96.79		208.5	19.9	575.5	54.2	289.3				40.7	2.3	53	54.2	82.8				2	1	2	2	2				24.16
High	FN721335.1	FN721335.1	32.0175	8	14	1	228	25.2	5.59	High	High	High	High	High	High	High	High	1.203	22.57	86.47		234.7	345.6	367.8	873.3	231.3	214.6	202.1	69.7	45.8	40.6	33.9	873.3	66.2	53.8	63.6	8.8	3	3	3	3	3	3	3	2	38.47
High	FN700366.1	FN700366.1	30.6122	8	11	8	245	26.9	5.57	High	High	High	High	High	High	High	High	0.977	39.02	52.25		901.1	1596.2	2088.4	2496.4	728	1053.7	1692.7	1110.7	175.8	187.5	192.3	2496.4	208.3	264	532.8	139.7	8	8	8	8	6	8	8	8	25.73
High	FP029567.1	FP029567.1	24.878	4	6	3	205	22.4	7.42	High	High	High	High	High	High	High	High	0.807	24.56	17.39		358.6	544.4	588.8	336.2	379.7	389.2	500.1	142.2	70	64	54.2	336.2	108.6	97.5	157.4	17.9	4	4	4	4	4	4	4	4	21.5
High	FN720649.1	FN720649.1	32.0513	6	71	1	156	17.9	9.77	High	High	High	High	High	High	High	High	0.847	8.66	41.42		267.1	292.7	317.7	94.1	292.7	298.4	306.3	392.8	52.1	34.4	29.3	94.1	83.8	74.8	96.4	49.4	2	2	2	2	2	2	2	2	172.1
High	FN721906.1	FN721906.1	26.7857	2	18	1	112	12.8	5.45	High	High	High	High	High	High	High	High	0.649	25.34	47.61		217.8	358.2	346.8	61.4	217.9	275	243.9	237.9	42.5	42.1	31.9	61.4	62.3	68.9	76.8	29.9	1	1	1	1	1	1	1	1	64.28
High	FP029604.1	FP029604.1	33.6449	5	9	1	214	23.4	8.72	High	High	Not Found	Not Found	High	High	High	High	0.859	40.03	27.68		32.3	57.8			26.7	47.4	42	23.2	6.3	6.8			7.6	11.9	13.2	2.9	1	1			1	1	1	1	29.58
High	FN730280.1	FN730280.1	42.4242	4	12	1	165	18.2	5.39	Medium	Medium	Not Found	Medium	Medium	Medium	Medium	Medium	0.856	52.07	43.74		69.7	32.2		39.5	65.6	49.3	20	52.2	13.6	3.8		39.5	18.8	12.3	6.3	6.6	1	1		1	1	1	1	1	47.22
High	FN761020.1	FN761020.1	37.415	5	6	2	147	16.6	5.17	High	High	High	High	High	High	High	High	3.302	69.94	36.81		7	52.4	49.4	183.7	82.9	104.2	108.2	64.4	1.4	6.2	4.5	183.7	23.7	26.1	34.1	8.1	1	2	1	2	2	2	2	1	24.96
High	FP029702.1	FP029702.1	18.0952	3	6	2	210	23.5	4.84	High	High	High	High	High	High	High	High	1.534	28.25	35.17		109.8	186.2	128	323.1	151.3	218.8	173.9	190.1	21.4	21.9	11.8	323.1	43.3	54.8	54.7	23.9	2	2	2	2	2	2	2	2	24.12
High	FP066347.1	FP066347.1	18.8073	4	9	2	218	23.4	5.85	High	High	High	High	High	High	High	High	0.759	47.11	73.72		1424.6	1266.3	491	369.3	325.9	930.7	1592.7	1253.1	278	148.8	45.2	369.3	93.3	233.2	501.3	157.6	4	4	4	4	4	4	4	4	18.1
High	FN727193.1	FN727193.1	27.3859	5	9	4	241	25.2	8.44	High	High	High	High	High	High	High	High	2.204	17.47	84.51		155.4	212.1	162.6	877.8	276.4	161.2	242.5	183.3	30.3	24.9	15	877.8	79.1	40.4	76.3	23.1	4	5	5	6	6	4	5	2	26.74
High	FN721395.1	FN721395.1	19.6653	4	6	3	239	26.6	6.3	High	High	High	High	High	High	High	High	2.117	27.23	93.16		167.9	156.5	252.3	937.7	108	161.8	420.5	321	32.8	18.4	23.2	937.7	30.9	40.5	132.3	40.4	3	3	3	3	2	2	3	2	22.07
High	FN748858.1	FN748858.1	15.3846	4	8	4	221	24.9	6.23	High	High	High	High	High	High	High	High	1.112	34.2	29.79		474.7	795.1	982.6	1165.1	601.1	694	880.1	518.8	92.6	93.4	90.5	1165.1	172	173.9	277	65.3	3	4	4	4	4	4	4	3	28.69
High	FN730941.1	FN730941.1	26.0638	4	6	2	188	21.8	6.28	High	High	High	High	High	High	High	Not Found	2.109	46.31	99.25		48.7	20.9	26.1	160.8	20.3	18.1	69.9		9.5	2.5	2.4	160.8	5.8	4.5	22		1	1	1	2	1	2	1		22.4
High	FP074581.1	FP074581.1	23.6842	3	7	3	190	20.5	5.82	High	High	High	High	High	High	High	High	0.374	46.21	78.49		607.2	838.4	1476.1	92.5	585.4	634.8	143.1	541	118.5	98.5	135.9	92.5	167.5	159	45.1	68.1	3	3	3	3	3	3	3	2	23.49
High	CU656477.1	CU656477.1	21.7172	4	8	4	198	22.8	9.47	High	High	High	High	High	High	High	High	0.498	42.94	48.53		286	468.5	701.9	116	188.9	273	388.9	161.3	55.8	55	64.6	116	54	68.4	122.4	20.3	4	3	2	4	3	4	3	3	26.56
High	FR630444.1	FR630444.1	17.2897	3	8	2	214	24	5.33	High	High	High	High	High	High	High	High	0.393	30.26	21.87		642.8	1084.9	1204.2	315.5	468.3	308.3	444.4	241.8	125.4	127.4	110.9	315.5	134	77.2	139.9	30.4	4	4	4	4	4	4	4	3	28.66
High	FN999421.1	FN999421.1	25	4	6	4	244	25.8	5.17	High	High	High	High	High	High	High	High	1.892	42.26	123.42		66.9	155.9	97.7	574.4	60.5	59.2	114.5	64.4	13.1	18.3	9	574.4	17.3	14.8	36	8.1	3	4	1	4	4	4	4	1	19.56
High	FR664900.1	FR664900.1	21.978	2	5	2	182	19.8	5.82	High	High	Not Found	High	High	High	High	High	4.869	66.1	64.11		12.8	35.3		37.4	75.3	204.6	151.2	113.9	2.5	4.1		37.4	21.5	51.3	47.6	14.3	1	1		2	2	2	2	2	19.76
High	FP051476.1	FP051476.1	20.2479	4	10	1	242	26.8	6.01	High	High	High	High	High	High	High	High	0.913	46.85	37.8		95.2	272.6	205.7	210.5	100.2	141.3	246.3	198	18.6	32	18.9	210.5	28.7	35.4	77.5	24.9	1	1	1	1	1	1	1	1	31.6
High	FN767254.1	FN767254.1	27.551	5	10	2	196	22.2	9	High	High	High	High	High	High	High	High	1.552	24.59	86.83		416.4	638	681.9	1943.1	121.6	547.9	979.7	521.5	81.2	74.9	62.8	1943.1	34.8	137.3	308.4	65.6	4	5	5	5	3	5	5	4	32.14
High	FN705026.1	FN705026.1	24.6964	6	11	1	247	27.3	8.43	Not Found	Not Found	Not Found	Medium	Not Found	Medium	Medium	Not Found	100		79.27					110.7		6.9	119.7					110.7		1.7	37.7					1		1	1		29.45
High	CU657123.1	CU657123.1	60.1942	6	86	1	103	11.6	9.41	High	Not Found	High	High	High	Not Found	High	Not Found	0.323	78.3	77		14.7		51.2	1.7	12.4		17.8		2.9		4.7	1.7	3.6		5.6		1		1	1	1		1		207.54
High	FP035447.1	FP035447.1	15.3509	3	8	3	228	24.8	5.55	High	High	High	High	High	High	High	High	0.481	37.56	46.88		605.5	995.1	1341.9	211.5	427.5	501.5	748.3	130.8	118.1	116.9	123.6	211.5	122.3	125.6	235.5	16.5	5	5	5	5	5	5	5	3	25.37
High	FN771008.1	FN771008.1	23.7458	5	6	5	299	33.8	6.93	High	High	High	High	High	High	High	High	1.159	24.59	60.33		141.3	230.7	218.1	385.7	142.5	87.1	296.3	170.9	27.6	27.1	20.1	385.7	40.8	21.8	93.3	21.5	4	4	3	5	4	5	4	2	19.62
High	FN722833.1	FN722833.1	21.8182	5	7	5	275	31	6.68	High	High	High	High	High	High	High	High	1.441	39.19	32.28		487.5	243.4	278.8	312.3	619.8	615	392.3	538.7	95.1	28.6	25.7	312.3	177.3	154.1	123.5	67.8	5	5	5	5	5	5	5	5	22.44
High	FP050001.1	FP050001.1	42.0213	8	9	1	188	20.7	5.05	Medium	Not Found	Not Found	Medium	Medium	Medium	Medium	Medium	1.345		14.2		28.2			44.8	39.6	34.4	32.9	74.2	5.5			44.8	11.3	8.6	10.4	9.3	1			1	1	1	1	1	22.65
High	FP031295.1	FP031295.1	19.6721	3	5	2	244	26.6	7.61	High	High	High	High	High	High	High	High	2.996	76.19	83.28		37.6	51.9	148.9	510.8	160.9	44.5	235.8	107.5	7.3	6.1	13.7	510.8	46	11.1	74.2	13.5	2	2	2	3	3	1	3	1	19.33
High	FN741235.1	FN741235.1	15.6627	5	10	4	332	38.8	7.69	High	High	High	High	High	High	High	High	0.439	39.39	45.57		1685	3381.4	3970.5	787.6	1239.7	2180.7	1079.3	1494.1	328.8	397.2	365.6	787.6	354.7	546.3	339.7	188	5	5	5	5	5	5	5	5	26.79
High	FP031494.1	FP031494.1	36.1345	7	11	1	238	26.1	9.13	Not Found	High	Not Found	High	High	High	Not Found	Not Found	1.545	40	151.06		113.9	224.6	122.7	775.7	67.4	44.4	62.8	28.7	22.2	26.4	11.3	775.7	19.3	11.1	19.8	3.6	3	5	3	7	4	4	3	1	31.94
High	Brenneria_goodwinii_01672	Glyceraldehyde-3-phosphate dehydrogenase A	21.148	6	9	3	331	35.4	7.17	High	High	High	High	High	High	High	High	1.092	1.24	54.56		624.9	629.4	640.1	255.7	1169.9	618.3	714.6	5248.4	121.9	73.9	58.9	255.7	334.8	154.9	224.9	660.2	3	3	3	6	6	4	5	6	26.81
High	FN753902.1	FN753902.1	23.9362	3	5	2	188	20.9	8.53	Medium	Medium	High	High	Medium	Medium	Medium	Not Found	0.905	20.16	151.94		190.8	140.6	133.5	459.7	27.1	48.6	25.8		37.2	16.5	12.3	459.7	7.7	12.2	8.1		2	2	3	3	2	2	2		14.94
High	DN950845.1	DN950845.1	18.408	3	5	1	201	22.8	8.22	High	High	High	High	High	High	High	Not Found	1.104	27.82	108.36		208.1	117.7	161.6	456.2	172.5	55	33.7	14.7	40.6	13.8	14.9	456.2	49.4	13.8	10.6	1.9	3	2	2	3	3	2	2	1	21.72
High	FP054882.1	FP054882.1	28.7611	4	6	4	226	25.4	5.15	High	High	High	High	High	High	High	High	1.351	38.33	78.75		105.3	165.6	78.4	338.4	76.2	136.7	78.1	74	20.6	19.4	7.2	338.4	21.8	34.3	24.6	9.3	5	5	3	5	5	5	4	2	16.47
High	FP026613.1	FP026613.1	46.0784	3	7	1	102	11.5	6.15	High	High	High	High	High	High	High	High	0.854	53.34	97.14		308	480.7	147.8	63.1	545.7	426.9	30	302.5	60.1	56.5	13.6	63.1	156.1	106.9	9.5	38.1	1	1	1	1	1	1	1	1	28.73
High	FP036012.1	FP036012.1	36.5639	7	14	1	227	24.2	8.22	High	High	High	High	High	Not Found	High	Not Found	0.422	24.34	55.21		24	35.4	23.5	18.2	5.3		11.4		4.7	4.2	2.2	18.2	1.5		3.6		1	1	1	1	1		1		33.73
High	FN764489.1	FN764489.1	16.4062	5	8	1	256	27.9	6.28	Not Found	Not Found	Not Found	High	High	Not Found	Not Found	Not Found	100		70.62					15.7	5.2							15.7	1.5							1	1				21.11
High	FP025435.1	FP025435.1	20.4188	3	6	2	191	21.4	4.58	High	High	High	High	High	High	High	High	1.3	33.2	89.74		83.3	162.9	115.5	364	68	69.6	125.6	42.5	16.3	19.1	10.6	364	19.5	17.4	39.5	5.3	2	2	2	2	2	2	2	1	18.3
High	FP040707.1	FP040707.1	18.1373	3	4	3	204	23.2	8.63	High	High	High	High	High	High	High	High	0.927	34.27	9.89		172.3	356.4	311.9	227.3	256.3	265.7	289.4	196.1	33.6	41.9	28.7	227.3	73.3	66.6	91.1	24.7	3	3	2	3	3	3	3	3	17.8
High	FP038099.1	FP038099.1	16.5644	3	6	3	163	19	5.95	High	High	High	High	High	High	High	Not Found	1.226	28.05	145.75		172.4	278.2	306.8	982.6	75.6	141.8	37.4		33.6	32.7	28.2	982.6	21.6	35.5	11.8		4	4	3	5	2	5	2		17.15
High	FP025802.1	FP025802.1	24.6753	6	9	6	231	24.3	7.91	High	High	High	High	High	High	High	High	1.507	30.17	21.48		890.1	621.6	494.9	887.9	837.6	988.3	1319.3	1466.8	173.7	73	45.6	887.9	239.7	247.6	415.2	184.5	5	4	4	6	5	4	6	4	26.46
High	FN763503.1	FN763503.1	28.3422	5	7	5	187	20	4.82	High	High	High	High	High	High	High	High	1.675	3.96	65.38		392.9	425.1	407.1	1292.1	283.3	735.4	425.2	498.2	76.7	49.9	37.5	1292.1	81.1	184.2	133.8	62.7	5	5	5	5	4	5	5	4	20.97
High	FN754584.1	FN754584.1	20.9205	5	12	0	239	26.1	5.3	Not Found	Not Found	Not Found	Not Found	Not Found	Not Found	Not Found	Not Found	1.276	52.24	83.82		730.8	239.2	447.4	137.9	1173	880.7	219.3	1013.1	142.6	28.1	41.2	137.9	335.6	220.6	69	127.5	2	2	2	2	2	2	2	2	31.01
High	FR628306.1	FR628306.1	49.7076	5	6	1	171	19	8.31	High	High	High	High	High	High	High	Not Found	0.297	60.81	106.74		51.7	124.7	207	16.2	16.5	98.6	20.4		10.1	14.6	19.1	16.2	4.7	24.7	6.4		1	1	1	1	1	1	1		18.66
High	FN710267.1	FN710267.1	21.3542	3	6	1	192	21	4.78	High	High	High	High	High	High	High	High	4.253	53.2	63.53		76.2	25.1	44.2	81	220.9	140.3	383.2	278.4	14.9	3	4.1	81	63.2	35.1	120.6	35	1	1	1	1	1	1	1	1	21.19
High	CU640751.1	CU640751.1	14.5	3	6	1	200	22.3	6.89	High	High	High	High	High	High	High	High	0.862	71.55	57.89		670.8	293.9	154.7	171.3	505.5	151.5	458.3	254.6	130.9	34.5	14.2	171.3	144.6	38	144.3	32	2	2	2	2	2	2	2	2	22.8
High	FP051678.1	FP051678.1	23.3333	5	9	4	240	26.5	5.15	High	High	High	High	High	High	High	High	0.821	67.05	77.73		902.5	201.1	1209.6	776.7	1267.8	269.4	219.3	82.2	176.1	23.6	111.4	776.7	362.7	67.5	69	10.3	5	5	5	5	5	4	4	2	29.54
High	FR630955.1	FR630955.1	20.8889	5	6	3	225	24.7	6.7	High	High	High	High	High	High	High	High	0.888	19.33	44.47		843.4	569	720.2	486	1037.6	411	590.5	524.3	164.5	66.8	66.3	486	296.9	103	185.9	66	4	4	4	5	4	4	4	4	19.06
High	FN771971.1	FN771971.1	18.6957	4	6	3	230	25.1	7.02	High	High	High	High	High	High	High	High	1.081	11.12	151.03		415.3	519.3	476.3	1656.2	32.7	166.3	178.8	88.2	81	61	43.9	1656.2	9.4	41.7	56.3	11.1	4	4	4	4	1	4	4	2	24.34
High	FN738654.1	FN738654.1	32.1739	4	5	1	115	12.8	5.52	High	High	High	High	High	High	High	High	2.899	38.76	33.6		34.6	78.3	74.6	211.3	106.2	246.1	161.5	127.9	6.8	9.2	6.9	211.3	30.4	61.7	50.8	16.1	1	1	1	1	1	1	1	1	18.19
High	FN747957.1	FN747957.1	23.9837	4	6	2	246	27	4.97	High	High	Not Found	High	High	High	High	High	1.441	15.26	118.77		266.6	224.3	305.3	1056.4	62.6	216.4	194.8	144.5	52	26.3	28.1	1056.4	17.9	54.2	61.3	18.2	4	3	2	4	3	4	4	3	18.75
High	FP050282.1	FP050282.1	15.1961	2	4	2	204	23.2	5	High	High	High	High	High	High	High	High	0.82	53.71	71.72		280.4	157.1	483.7	119.7	518	168.9	200.5	232.6	54.7	18.5	44.5	119.7	148.2	42.3	63.1	29.3	2	2	2	2	2	2	2	2	16.84
High	FN745895.1	FN745895.1	14.5749	3	4	2	247	27.2	5.62	High	High	High	High	High	High	High	High	0.675	37.44	70.21		567.5	284.3	632.9	266.4	677.3	149.9	241.9	321.6	110.7	33.4	58.3	266.4	193.8	37.5	76.1	40.5	2	2	2	2	2	2	2	2	15.53
High	FN753136.1	FN753136.1	9.34066	1	3	1	182	19.3	9.55	High	High	High	High	High	High	High	Not Found	0.138	57.77	108.65		297.9	1076.8	1239.9	255.6	207.6	12	4.8		58.1	126.5	114.2	255.6	59.4	3	1.5		1	1	1	1	1	1	1		14.09
High	FP029992.1	FP029992.1	10.5839	4	28	3	274	29.9	4.49	High	High	High	High	High	High	High	High	1.595	37.06	78.99		2113.5	3751.7	2019.6	1083	1936.4	8244.5	5506.2	2693.6	412.4	440.7	186	1083	554.1	2065.5	1733.1	338.9	3	3	3	4	3	4	4	4	36.54
High	FN756709.1	FN756709.1	35.1955	5	6	5	179	18.7	6.33	High	High	High	High	High	High	High	High	1.602	27.14	126.32		388	567.7	346	1993.8	87.1	448.5	251.6	156.3	75.7	66.7	31.9	1993.8	24.9	112.4	79.2	19.7	5	5	4	5	3	5	4	3	22.83
High	FN756214.1	FN756214.1	12.6904	6	11	6	197	21.8	9.13	High	High	High	High	High	High	High	High	0.312	34.41	90.66		1512.1	2680.9	3145.9	375.1	420.2	1802.1	459.2	540.4	295	314.9	289.7	375.1	120.2	451.5	144.5	68	6	5	5	5	5	6	6	5	23.13
High	FP049352.1	FP049352.1	19.6629	3	6	3	178	20.5	7.9	High	High	High	High	High	High	High	High	0.373	52.6	66		681.4	1310.1	2119.3	147.5	374.3	582.2	942.6	235.1	133	153.9	195.1	147.5	107.1	145.9	296.7	29.6	4	4	4	4	4	4	4	4	18.12
High	FR632199.1	FR632199.1	23.6842	2	3	2	152	17	4.55	High	High	High	High	High	High	High	High	1.25	80.37	102.4		170.4	27.6	74	29.4	285	76	63	183.6	33.3	3.2	6.8	29.4	81.5	19	19.8	23.1	2	1	1	2	2	2	2	2	13.2
High	FN764095.1	FN764095.1	27.3171	5	5	5	205	22.3	4.31	High	High	High	High	High	High	High	High	0.921	31.14	16.11		235.1	447	411.4	332.6	282.2	410.4	317.7	329	45.9	52.5	37.9	332.6	80.8	102.8	100	41.4	5	5	5	5	5	5	5	5	15.41
High	FN756517.1	FN756517.1	17.6955	5	11	5	243	26.6	8.29	High	High	High	High	High	High	High	High	1.111	76.49	61.24		4089.4	974.8	1486.7	1300.7	4611.7	1794.1	1999.3	1734	797.9	114.5	136.9	1300.7	1319.6	449.5	629.3	218.1	5	5	5	5	5	5	5	5	31.66
High	FN720490.1	FN720490.1	10	3	7	3	230	25.6	6.23	High	High	High	High	High	High	High	High	1.918	23.46	131.86		152.7	237.8	174.5	1071.1	54.5	133	186.3	50.8	29.8	27.9	16.1	1071.1	15.6	33.3	58.7	6.4	3	3	2	4	2	3	4	2	22.58
High	FP066326.1	FP066326.1	7.00389	2	8	2	257	27.6	8.4	High	High	High	High	High	High	High	High	0.749	36.74	61.56		347.9	515.1	738.9	451	209.4	727.9	211.7	266.9	67.9	60.5	68	451	59.9	182.4	66.6	33.6	2	2	2	2	2	2	2	2	27.94
High	FN730441.1	FN730441.1	17.0139	4	7	2	288	32.3	5.39	High	High	High	High	High	High	High	High	1.236	39.99	97.02		144.2	336.4	321.5	810.7	154.7	191.9	164.5	155.6	28.1	39.5	29.6	810.7	44.3	48.1	51.8	19.6	3	3	3	4	3	3	3	3	23.71
High	FN702576.1	FN702576.1	25.625	4	8	4	160	17.7	8.81	High	High	High	High	High	High	High	High	1.019	8.41	90.89		304.7	311.9	265.9	707.9	147.8	180.9	162.4	171.1	59.4	36.6	24.5	707.9	42.3	45.3	51.1	21.5	4	4	3	4	3	4	4	4	24.57
High	FN763548.1	FN763548.1	23.2323	3	5	1	198	22.7	7.47	High	High	High	High	High	High	High	High	1.493	11.47	99.36		121.7	101	99.7	390.3	137.2	83.8	30.3	48.3	23.7	11.9	9.2	390.3	39.3	21	9.5	6.1	1	1	1	1	1	1	1	1	21.39
High	FP028554.1	FP028554.1	13.1488	4	10	2	289	31.5	9.41	High	High	High	High	High	High	High	High	1.945	45.31	139		210.4	465.8	243.4	1830.6	60.6	308.8	185.6	182.6	41.1	54.7	22.4	1830.6	17.4	77.4	58.4	23	5	5	4	7	4	7	6	3	25.43
High	FN769204.1	FN769204.1	22.9592	4	5	3	196	20.9	4.81	High	High	High	High	High	High	High	High	0.853	42.25	58.67		316.6	283	588	560	397	84.4	310	108.7	61.8	33.3	54.1	560	113.6	21.1	97.6	13.7	4	4	4	4	3	4	4	4	17.81
High	FN728230.1	FN728230.1	17.1271	2	7	1	181	18.9	5.78	High	High	High	High	High	High	High	High	0.743	49.42	44.07		496	352.1	163.7	89.7	325.7	267.3	319.6	83.9	96.8	41.4	15.1	89.7	93.2	67	100.6	10.6	3	2	1	4	4	3	3	2	22.38
High	Brenneria_goodwinii_02522	Glutamate/aspartate periplasmic-binding protein precursor	15.4362	3	6	3	298	33.2	7.28	High	High	High	High	High	High	High	High	5.065	26.12	48.53		25.5	23.5	37.5	139.6	248.3	97.4	99	1137.5	5	2.8	3.4	139.6	71	24.4	31.2	143.1	2	1	1	3	3	3	3	3	21.63
High	FN724074.1	FN724074.1	17.5966	5	9	2	233	27.1	8.76	High	High	High	High	High	High	High	High	2.596	67.43	48.13		48.8	283.8	195.3	691.3	206.3	348.4	581.3	182.1	9.5	33.3	18	691.3	59	87.3	183	22.9	2	2	2	3	2	3	3	2	20.29
High	FP038987.1	FP038987.1	34.3137	4	6	4	204	23	4.96	High	High	High	High	High	High	High	High	0.677	37.54	68.31		409.2	779.2	444	713.3	190.8	171.7	398.2	160.7	79.8	91.5	40.9	713.3	54.6	43	125.3	20.2	4	4	4	4	3	3	3	3	17.82
High	FP030191.1	FP030191.1	21.0884	5	7	3	294	31.4	9.74	High	High	High	High	High	High	High	High	1.184	42.46	111.37		167	265.5	402.2	876.6	92.8	186.7	161.7	144.9	32.6	31.2	37	876.6	26.6	46.8	50.9	18.2	4	4	4	4	3	4	4	3	20.53
High	FN767313.1	FN767313.1	14.2857	6	8	2	343	38.1	8.48	High	Not Found	Not Found	High	High	High	High	Not Found	1.71	37.36	109.3		284.5	171.8	143.3	890.1	267.2	87.3	122.9	78.7	55.5	20.2	13.2	890.1	76.5	21.9	38.7	9.9	5	4	4	6	6	4	5	3	21.76
High	FP033054.1	FP033054.1	29.9107	5	6	2	224	24.9	5.33	High	High	High	High	High	High	High	Not Found	0.969	48.87	99.15		29.5	54.6	84.2	132	49.5	18.4	17.5		5.8	6.4	7.8	132	14.2	4.6	5.5		1	1	1	2	2	1	1		20.83
High	FP030599.1	FP030599.1	21.3974	3	6	1	229	25	6.11	High	High	High	High	High	High	High	High	0.571	49.99	67.33		1772	758.5	843.5	296.7	1231.2	700.9	340.3	654.6	345.7	89.1	77.7	296.7	352.3	175.6	107.1	82.4	2	2	2	2	2	2	2	2	20.88
High	FN707222.1	FN707222.1	23.3533	3	7	2	167	17.9	7.08	High	High	High	High	High	High	High	Not Found	3.047	31.34	141.54		106.8	170.9	99.2	1194.2	134	67.5	135.6		20.8	20.1	9.1	1194.2	38.3	16.9	42.7		2	2	2	2	2	2	2		26.16
High	FN702784.1	FN702784.1	11.8143	2	6	1	237	25.5	4.93	High	Not Found	Not Found	High	Not Found	High	Not Found	Not Found	6.525		126.16		6.7			82.3		4.7			1.3			82.3		1.2			1			1		1			20.07
High	FP047114.1	FP047114.1	14.486	2	7	2	214	23.4	4.3	High	High	High	High	High	High	High	High	2.199	12.79	32.01		275.3	317.1	356.1	446.1	587.3	798.7	948.6	748.4	53.7	37.3	32.8	446.1	168	200.1	298.6	94.2	2	2	2	2	2	2	2	2	31.01
High	FN745041.1	FN745041.1	25.5605	5	7	2	223	25.2	5.34	High	High	High	High	High	High	High	High	1.286	26.06	89.18		305.6	506.9	498.5	1282	526.3	217.3	222.6	405.3	59.6	59.5	45.9	1282	150.6	54.4	70.1	51	5	5	5	5	5	5	5	4	23.34
High	FP029771.1	FP029771.1	23.3918	5	6	3	171	18.8	6.27	High	High	High	High	High	High	High	High	1.778	15.92	129.01		145.7	162.6	117.8	736.2	38.6	83	152.4	100.4	28.4	19.1	10.8	736.2	11	20.8	48	12.6	3	3	3	3	2	2	3	2	20.52
High	FN724319.1	FN724319.1	31.875	4	4	4	160	18	5.15	High	High	High	High	High	High	High	High	0.586	18.06	72.53		455.4	412.9	580.7	55.6	523.5	369	184.8	216.5	88.9	48.5	53.5	55.6	149.8	92.5	58.2	27.2	4	3	3	4	4	2	4	1	15.68
High	FN746974.1	FN746974.1	14.8594	3	5	2	249	27.7	6.05	High	High	High	High	High	High	High	Not Found	1.557	24.86	69.19		147.3	147.2	91.8	394.9	74.8	135.9	196.6		28.7	17.3	8.5	394.9	21.4	34.1	61.9		3	3	2	4	2	4	3		17.21
High	FN742162.1	FN742162.1	24.3523	4	6	1	193	21.7	7.9	High	High	Not Found	High	High	High	High	High	5.919	53.6	91.22		74.3	33.5		85.5	93.7	400.8	695.8	221.5	14.5	3.9		85.5	26.8	100.4	219	27.9	1	1		1	1	1	1	1	20.27
High	FP033315.1	FP033315.1	29.3785	4	7	2	177	19.5	6.35	High	High	High	High	High	High	High	High	0.487	41.51	46.02		583.8	978	1404.4	234.5	461.2	455.6	772.9	244.9	113.9	114.9	129.3	234.5	132	114.1	243.3	30.8	4	4	4	4	4	4	4	4	21.95
High	FP028389.1	FP028389.1	16.4948	4	6	2	291	33.2	8.91	High	High	High	High	High	High	High	Not Found	1.759	31.74	140.83		58.8	71.8	36.8	305.3	39.4	23.1	24.9		11.5	8.4	3.4	305.3	11.3	5.8	7.8		2	2	1	2	2	2	2		19.89
High	FN748559.1	FN748559.1	36.2832	8	8	2	226	24.1	5.62	High	High	High	High	High	High	High	High	2.618	25.31	59.19		241.7	144.4	190.8	269.6	862.1	247	635.5	493.3	47.2	17	17.6	269.6	246.7	61.9	200	62.1	4	3	3	4	4	4	4	4	22.22
High	FN764469.1	FN764469.1	12.6638	2	3	2	229	25.3	6.54	High	High	High	High	High	High	Not Found	Not Found	2.163	50.24	150.54		42	42.6	13.8	194.2	9.8	8.8			8.2	5	1.3	194.2	2.8	2.2			2	2	1	2	1	2			13.2
High	FN755429.1	FN755429.1	25.5507	5	6	1	227	25.7	4.74	High	High	High	High	High	High	High	Not Found	0.625	16.14	60.1		27.6	37.4	36.7	39.6	19.5	13.1	12.4		5.4	4.4	3.4	39.6	5.6	3.3	3.9		1	1	1	1	1	1	1		17.17
High	FN708270.1	FN708270.1	15.3153	3	6	3	222	24.5	5.26	High	High	High	High	High	High	High	High	0.478	20.55	80.23		1137.3	836.7	788	110.4	917.2	482.1	250.6	439.9	221.9	98.3	72.6	110.4	262.4	120.8	78.9	55.3	4	4	4	4	4	4	4	4	24.07
High	FN736865.1	FN736865.1	15.2	3	5	3	250	28.3	8.25	High	High	High	High	High	High	High	High	0.939	57.6	66.03		1211.5	318.7	796.8	612.3	1436.4	471.1	392.8	852.7	236.4	37.4	73.4	612.3	411	118	123.6	107.3	3	3	3	3	3	3	3	3	18.41
High	FN719623.1	FN719623.1	13.3621	2	4	2	232	25.9	5.01	High	High	High	High	High	High	High	High	1.64	49.07	150.86		89.3	227.7	123.6	782.7	40.6	25.2	114.9	28.6	17.4	26.8	11.4	782.7	11.6	6.3	36.2	3.6	2	2	1	2	2	2	2	1	16.5
High	FN739311.1	FN739311.1	13.9738	2	4	2	229	26.2	5.19	High	High	High	High	High	High	High	High	1.977	86.03	45.47		32.8	84.3	12.3	135.9	91.6	45.3	68.1	23.5	6.4	9.9	1.1	135.9	26.2	11.3	21.4	3	1	2	1	2	2	2	2	1	16.19
High	FP072787.1	FP072787.1	37.7358	7	11	5	159	18	4.46	High	High	High	High	High	High	High	High	1.552	41.06	43.84		1308.4	790.2	595	549.4	1730	1934.1	1359.3	1370.7	255.3	92.8	54.8	549.4	495	484.6	427.9	172.4	7	7	7	7	7	7	7	7	28.01
High	FR664129.1	FR664129.1	20.904	3	5	1	177	18.8	8.13	Not Found	Not Found	High	High	Not Found	High	High	Not Found	0.774		54.35				14.1	6.5		17.7	8.6				1.3	6.5		4.4	2.7				1	1		1	1		17.45
High	FN697723.1	FN697723.1	28.7671	7	11	1	219	23.9	5.48	Medium	Medium	Medium	Medium	Medium	Medium	Medium	Medium	0.747	43.8	29.68		540.3	694.2	1224.7	756.8	347.7	694.4	649.6	393.7	105.4	81.6	112.8	756.8	99.5	174	204.5	49.5	4	4	4	4	4	4	4	4	28.87
High	FN756143.1	FN756143.1	14.4737	2	10	2	228	25.2	4.68	High	High	High	High	High	High	High	High	1.157	74.04	108.4		365.6	123.8	102.6	93.7	122.3	98.1	599	42.3	71.3	14.5	9.4	93.7	35	24.6	188.5	5.3	2	1	1	2	2	2	2	1	42.28
High	FN731657.1	FN731657.1	21.5054	2	3	1	186	19.3	5.55	Not Found	Not Found	Not Found	High	Not Found	Not Found	Not Found	Not Found	100							14.5								14.5								1					14.37
High	DN949905.1	DN949905.1	40.2516	6	10	2	159	17.5	4.75	Medium	High	High	High	Not Found	High	High	Medium	0.968	43.48	76.32		76.4	142.6	196.7	247.8		105.2	49.3	27.8	14.9	16.8	18.1	247.8		26.4	15.5	3.5	1	2	2	2		2	2	1	28.12
High	FP068769.1	FP068769.1	37.5	6	11	1	152	16.5	6	Medium	Medium	Medium	Medium	Medium	Medium	Medium	Medium	0.41	45.69	84.03		180.8	223.7	415.2	10.6	85.2	115.7	237	19.9	35.3	26.3	38.2	10.6	24.4	29	74.6	2.5	1	1	1	1	1	1	1	1	30.14
High	FN697128.1	FN697128.1	19.8381	5	8	1	247	27.3	8.37	Not Found	High	Not Found	High	Not Found	Not Found	High	Not Found	4.691		116.58			24.5		209.9			20.2			2.9		209.9			6.4			1		1			1		20.51
High	FN754773.1	FN754773.1	20	5	9	2	310	34.5	6.71	High	High	Not Found	High	High	High	High	Not Found	1.401	8.54	119.44		202.9	217.3	240.2	859.6	127.2	89.7	157.3	40.3	39.6	25.5	22.1	859.6	36.4	22.5	49.5	5.1	4	4	4	6	5	6	5	1	26.97
High	FP037597.1	FP037597.1	13.7778	2	6	2	225	25.3	5.26	High	High	High	High	High	High	High	High	3.155	35.26	73.72		121.8	67.6	70.3	78	151.3	335.3	527.7	136.6	23.8	7.9	6.5	78	43.3	84	166.1	17.2	3	3	2	3	3	3	3	3	16.38
High	FN760953.1	FN760953.1	24.4444	5	7	5	225	25.1	8.6	High	High	High	High	High	High	High	High	2.439	32.23	21.51		521.2	303.2	315.4	795	1009.2	734.8	1168	1164.8	101.7	35.6	29	795	288.8	184.1	367.6	146.5	5	3	4	5	5	5	5	5	21.15
High	FN703825.1	FN703825.1	19.1489	3	5	3	235	25.5	9.17	High	High	High	High	High	High	High	High	3.967	50.25	96.12		49.7	86.7	31.5	491.2	15.4	289.5	91.9	36.5	9.7	10.2	2.9	491.2	4.4	72.5	28.9	4.6	1	2	1	3	1	3	2	1	18.14
High	FP038639.1	FP038639.1	14.554	3	7	3	213	24.1	8.47	High	High	High	High	High	High	High	High	1.542	21.99	115.95		227.4	323.9	223.7	1088.4	130.8	145.7	228.9	191.4	44.4	38.1	20.6	1088.4	37.4	36.5	72	24.1	4	3	2	4	4	4	4	3	24.17
High	FN742853.1	FN742853.1	17.3729	3	5	3	236	26.1	5.33	High	High	High	High	High	High	High	High	0.454	49.72	39.36		1145.2	940	362.7	474.5	415.3	438	154.9	280.5	223.4	110.4	33.4	474.5	118.8	109.7	48.8	35.3	3	3	3	3	3	3	3	3	19.2
High	FN759972.1	FN759972.1	18.7215	3	6	2	219	23.6	5.91	High	High	High	High	High	High	High	High	0.855	52.51	111.22		196.3	390	147.2	83.9	123.2	72.9	556.5	495.6	38.3	45.8	13.5	83.9	35.2	18.3	175.2	62.3	2	2	2	2	2	2	2	2	14.15
High	FN768567.1	FN768567.1	15.5	3	6	1	200	23.5	5.92	Not Found	High	Not Found	High	Not Found	Not Found	Not Found	Not Found	0.01					1089.8		3.9						128		3.9						1		1					27.68
High	FP041077.1	FP041077.1	24.8869	5	11	1	221	24.9	6.8	High	High	High	High	High	High	High	High	1.855	74.42	86.09		605.9	148.1	230.1	158.5	1342.5	321.9	611.3	462.4	118.2	17.4	21.2	158.5	384.1	80.6	192.4	58.2	2	2	2	2	2	2	2	2	30.54
High	FN760518.1	FN760518.1	23.1481	5	7	1	216	24.3	6.79	High	Not Found	Not Found	High	High	High	High	High	1.852	52.6	75.09		219.5	75.3	123.7	537.5	90.1	187.2	218.6	131.1	42.8	8.8	11.4	537.5	25.8	46.9	68.8	16.5	4	2	2	4	3	4	4	3	20.86
High	FP026083.1	FP026083.1	20.7407	5	9	5	270	29.6	7.85	High	High	High	High	High	High	High	High	0.649	54.73	82.06		1728.2	713.1	735.7	193.4	1498.6	570.8	488	490.1	337.2	83.8	67.7	193.4	428.8	143	153.6	61.7	5	4	5	5	5	5	5	5	25.53
High	FP052598.1	FP052598.1	33.1633	5	7	2	196	21.8	4.34	High	High	High	High	High	High	High	High	3.005	40.28	89.19		264.3	115	178.5	99.6	1267.4	457.4	410.8	294.8	51.6	13.5	16.4	99.6	362.6	114.6	129.3	37.1	3	2	3	3	3	3	3	3	18.13
High	FN752380.1	FN752380.1	45.6621	6	7	0	219	24.3	6.52	Not Found	Not Found	Not Found	Not Found	Not Found	Not Found	Not Found	Not Found	0.346	35.65	91.68		851.7	1652.4	1805.4	248.7	373.5	1171.7	195	327.3	166.2	194.1	166.2	248.7	106.9	293.6	61.4	41.2	6	6	6	6	6	5	4	4	18.7
High	FN715916.1	FN715916.1	28.2051	6	8	3	195	20.8	5.15	High	High	High	High	High	High	High	High	0.848	24.33	46.35		1822.8	1140.3	1348.6	563.8	1741.2	1636.2	934	1253.2	355.6	134	124.2	563.8	498.2	409.9	294	157.6	5	5	5	6	6	6	6	5	23.24
High	Brenneria_goodwinii_00969	Fumarate reductase flavoprotein subunit precursor	13.0064	5	5	5	469	49.6	7.69	High	High	High	High	High	High	High	High	0.738	78.29	36.72		32.4	425.7	324.6	206.8	277.7	178.3	106.9	1983.6	6.3	50	29.9	206.8	79.4	44.7	33.7	249.5	1	1	1	5	5	5	4	5	18.44
High	FN698350.1	FN698350.1	24.0566	4	4	2	212	23	4.93	High	High	High	High	High	High	High	Not Found	1.813	21.37	123.87		134.8	125.5	184.4	764.9	54.6	114.1	141	68.6	26.3	14.7	17	764.9	15.6	28.6	44.4	8.6	3	3	3	4	2	4	3	2	15.13
High	FN713891.1	FN713891.1	18.2609	4	5	4	230	25.3	4.79	High	High	Medium	High	High	High	High	High	2.588	21.28	66.18		48	64.8	43.8	223.6	60.1	56.1	200.5	131	9.4	7.6	4	223.6	17.2	14.1	63.1	16.5	3	2	1	4	3	3	4	2	18.51
High	FN742215.1	FN742215.1	19.4595	3	7	3	185	20.5	5.4	High	High	High	High	High	High	High	High	3.651	72.49	48.11		191.9	53.1	69.2	268.7	299.4	304.2	657.4	616.7	37.5	6.2	6.4	268.7	85.7	76.2	206.9	77.6	3	3	3	3	3	3	3	3	23.45
High	FN737212.1	FN737212.1	20.6573	4	5	4	213	23.4	6.38	High	High	High	High	High	High	High	High	1.829	32.07	49.21		538.2	481.7	275.2	244.3	1129.5	988.9	795.1	1194.3	105	56.6	25.3	244.3	323.2	247.8	250.3	150.2	4	4	4	4	4	4	4	4	17.72
High	FN743007.1	FN743007.1	14.6226	3	7	1	212	23.5	7.78	High	High	High	High	High	High	High	High	1.323	15.06	39.38		159.9	119.5	153.4	211.7	163.1	105.8	283.1	337	31.2	14	14.1	211.7	46.7	26.5	89.1	42.4	1	1	1	1	1	1	1	1	20.83
High	FN710594.1	FN710594.1	20.1258	2	9	1	159	16.4	7.44	High	High	High	High	High	High	High	High	1.292	7.35	21.32		38.3	34	33.7	38.2	38.4	58.8	47.1	93.3	7.5	4	3.1	38.2	11	14.7	14.8	11.7	1	1	1	1	1	1	1	1	28.05
High	FN755495.1	FN755495.1	24.1546	4	11	3	207	23.3	5.15	High	High	High	High	High	High	High	High	1.796	32.97	48.24		328.3	543.4	660.1	1265.9	268.8	1079.2	1054.3	541	64	63.8	60.8	1265.9	76.9	270.4	331.9	68.1	4	4	5	5	4	5	5	4	29.58
High	FN720711.1	FN720711.1	19.8312	4	5	1	237	25.7	8.6	High	High	High	High	High	High	High	High	1.909	48.8	130.21		20.4	14.9	37.6	135.8	12.8	6.7	30.4	9.6	4	1.8	3.5	135.8	3.7	1.7	9.6	1.2	1	1	1	1	1	1	1	1	15.77
High	FN728479.1	FN728479.1	23.8636	4	8	1	176	19.3	7.18	High	High	High	High	High	High	High	High	0.616	41.52	143.71		195.5	472.9	456.9	727	17.8	95.5	84.6	54.1	38.1	55.6	42.1	727	5.1	23.9	26.6	6.8	1	2	1	2	1	2	1	1	23.05
High	FN749845.1	FN749845.1	34.8148	4	8	2	135	14.7	4.77	High	High	High	High	High	High	High	High	0.308	48.69	45.12		412.2	862.2	1220.1	93.1	336.3	255.5	340.7	116.8	80.4	101.3	112.3	93.1	96.2	64	107.3	14.7	2	2	2	2	2	2	2	1	27.94
High	FN723525.1	FN723525.1	26.3736	3	5	2	182	20.7	5.27	High	High	High	High	High	High	High	High	1.706	58.85	49.11		83.9	24.4	45.6	128.4	116.6	69.8	35.4	80.4	16.4	2.9	4.2	128.4	33.4	17.5	11.1	10.1	1	1	1	2	1	2	1	1	16.16
High	FN749444.1	FN749444.1	28.877	5	9	2	187	20.9	6.39	High	High	Not Found	High	High	High	High	High	16.553	74.86	78.41		25.6	7.9		155.3	60.6	340.3	553.2	161.3	5	0.9		155.3	17.3	85.3	174.1	20.3	1	1		4	1	4	4	1	25.27
High	FN735086.1	FN735086.1	13.7546	4	6	4	269	31.1	4.64	High	High	High	High	High	High	High	High	1.582	15.94	59.99		267.5	354.9	360.7	892.6	148	435.8	597.6	537.3	52.2	41.7	33.2	892.6	42.4	109.2	188.1	67.6	4	4	4	4	4	4	4	4	20.54
High	FN711001.1	FN711001.1	32.5714	4	8	4	175	19.8	5.07	High	High	High	High	High	High	High	High	0.435	53.34	56.97		671.8	2353.2	2191.3	225.2	672.5	1262	864.9	158.1	131.1	276.4	201.8	225.2	192.4	316.2	272.2	19.9	4	4	4	4	4	4	4	2	26.05
High	FN728249.1	FN728249.1	18.8811	6	8	1	286	31.2	5.19	High	High	High	High	High	High	High	High	3.301	59.85	115.88		8.2	25.7	12.2	137.7	27.7	10.5	26.5	17.6	1.6	3	1.1	137.7	7.9	2.6	8.3	2.2	1	1	1	1	1	1	1	1	23.81
High	FP032098.1	FP032098.1	23.2143	5	8	1	224	24.3	8.1	Medium	Medium	Medium	Medium	Medium	Medium	Medium	Not Found	1.07	52.98	138.66		17.3	54.5	33.7	115.8	11.2	14.2	9.3		3.4	6.4	3.1	115.8	3.2	3.5	2.9		1	1	1	1	1	1	1		26.87
High	FP025361.1	FP025361.1	12.406	2	3	2	266	28.3	4.78	High	High	High	High	High	High	High	High	1.26	15.34	38.31		57.7	76.9	62	41.8	118.7	88.7	81.2	68.4	11.3	9	5.7	41.8	34	22.2	25.6	8.6	2	1	1	2	2	2	2	1	15.44
High	FN702278.1	FN702278.1	12.2881	2	6	2	236	25.8	4.6	High	High	High	High	High	High	High	High	13.371	37.71	53.18		23	26.8	45.3	239.6	254.3	484.2	717.2	468.5	4.5	3.1	4.2	239.6	72.7	121.3	225.7	58.9	1	1	1	2	1	2	2	2	20.32
High	FK857721.1	FK857721.1	17.2185	2	5	2	151	16.1	5.76	High	High	High	High	High	High	High	High	0.876	31.37	24.75		140.7	215	271.4	126.1	216.2	222.6	167.2	145	27.4	25.3	25	126.1	61.9	55.8	52.6	18.2	3	3	3	3	3	3	3	3	20.96
High	FN730966.1	FN730966.1	23.8971	6	8	1	272	30.2	8.22	High	High	High	High	High	High	High	High	1.397	20.89	103.09		212.8	273.3	325.7	960.8	140.4	201.3	209.7	128	41.5	32.1	30	960.8	40.2	50.4	66	16.1	4	5	4	6	5	6	5	3	23.79
High	FR663779.1	FR663779.1	26.9461	3	7	2	167	18.6	4.81	High	High	High	High	High	High	High	High	0.674	20.92	54.47		568.8	509	371.6	103.4	537.6	323.4	338.9	287.1	111	59.8	34.2	103.4	153.8	81	106.7	36.1	2	2	2	2	2	2	2	2	20.14
High	FN723500.1	FN723500.1	22.9885	3	4	3	174	19	4.88	High	High	High	High	High	High	High	High	2.058	30.82	124.61		39.4	21.1	37.6	192.2	13.2	29.3	34.3	10.4	7.7	2.5	3.5	192.2	3.8	7.3	10.8	1.3	2	1	1	3	1	3	3	1	17.31
High	FN734732.1	FN734732.1	9.90991	2	5	2	222	24.1	5.9	High	High	High	High	High	High	High	High	1.685	125.77	63.1		21.7	663.7	133	361.1	677.2	93.3	706.6	60.9	4.2	78	12.2	361.1	193.8	23.4	222.4	7.7	2	3	3	3	3	3	3	3	16.13
High	CU656712.1	CU656712.1	27.2727	4	6	2	165	17.8	8.62	High	High	High	High	High	High	High	High	0.553	45.35	90.76		136.4	373.2	342.9	366.9	75.2	61.1	125.1	59.4	26.6	43.8	31.6	366.9	21.5	15.3	39.4	7.5	2	2	2	2	2	2	2	2	19.55
High	FN761200.1	FN761200.1	22.1277	6	9	5	235	26.5	5.97	High	High	High	High	High	High	High	High	0.973	36.89	87.63		394.2	647.6	861.8	1396.3	154.4	513.2	404.5	213.9	76.9	76.1	79.4	1396.3	44.2	128.6	127.3	26.9	6	6	6	6	4	6	6	6	25.65
High	FP037468.1	FP037468.1	21.2766	4	7	4	188	20.3	7.14	High	High	High	High	High	High	High	High	0.328	5.25	32.53		798.7	865.3	785.1	231.8	397	234.9	207.1	242.9	155.8	101.6	72.3	231.8	113.6	58.8	65.2	30.6	4	4	3	4	4	4	4	3	21.33
High	FP062945.1	FP062945.1	21.1454	4	6	1	227	25.3	7.77	High	Not Found	High	High	Not Found	Not Found	Not Found	Not Found	0.33	40.5	47.05		681	394.3	937.4	360	147.7	242.1	135.2	95.7	132.9	46.3	86.3	360	42.3	60.7	42.6	12	4	3	3	4	3	3	3	2	21
High	FN728271.1	FN728271.1	20.1646	4	8	4	243	27.5	9.44	High	High	High	High	High	High	High	High	34.171	23.39	170.11		32.2	43.4	52	437.5	74.6	5154.3	147	532	6.3	5.1	4.8	437.5	21.3	1291.3	46.3	66.9	2	2	2	4	2	4	4	4	19.32
High	FN731256.1	FN731256.1	23.1884	4	5	4	207	23.8	10.02	High	High	High	High	High	High	High	High	1.369	75.64	141.68		13.7	153	126.5	417.8	51.7	38.1	27.6	29.6	2.7	18	11.7	417.8	14.8	9.5	8.7	3.7	1	4	3	3	4	3	3	1	15.46
High	DB998659.2	DB998659.2	9.375	2	4	1	224	24	8.91	High	High	High	High	High	High	High	High	1.198	7.24	48.89		511.1	503.1	446.4	944	310.4	406.1	673.3	312.7	99.7	59.1	41.1	944	88.8	101.7	211.9	39.3	2	2	2	2	2	2	2	2	13.91
High	FP036904.1	FP036904.1	17.9372	4	5	2	223	25.2	6.57	High	High	High	High	High	High	High	High	0.403	25.75	50.53		623.3	1000.2	1034.5	172.9	599.7	288.5	366.4	252.8	121.6	117.5	95.3	172.9	171.6	72.3	115.3	31.8	4	3	4	4	4	3	4	3	20.38
High	FN734884.1	FN734884.1	21.9608	4	4	3	255	26.7	9.38	High	High	High	High	High	High	High	High	1.505	11.51	63.3		82.8	86.7	69.3	233.5	84.5	80.1	81	90.6	16.2	10.2	6.4	233.5	24.2	20.1	25.5	11.4	4	2	2	4	4	3	4	3	14.93
High	FN726924.1	FN726924.1	29.0043	5	13	5	231	25.1	8.56	High	High	High	High	High	High	High	High	1.737	25.97	148.08		262.2	413.7	442.3	2084.7	169.5	134.8	200.4	97.4	51.2	48.6	40.7	2084.7	48.5	33.8	63.1	12.2	3	3	3	4	2	3	3	2	31.93
High	FR627824.1	FR627824.1	43.8849	6	11	1	139	15.2	5.59	High	High	High	High	High	High	High	High	0.64	32.89	52.61		106.4	68.2	58	86.9	27	46.9	37.7	34.3	20.8	8	5.3	86.9	7.7	11.8	11.9	4.3	1	1	1	1	1	1	1	1	29.23
High	FN999121.1	FN999121.1	26.7241	3	4	3	232	25.3	4.64	High	High	High	High	High	High	High	High	2.123	29.85	61.79		63.7	71.4	109.2	322.6	72.8	164.8	131.3	97.8	12.4	8.4	10.1	322.6	20.8	41.3	41.3	12.3	3	3	2	3	2	3	3	3	13.83
High	FN718878.1	FN718878.1	23.2558	3	5	2	172	19.4	5.06	High	High	High	High	High	High	High	High	1.901	47.99	112.09		32	93.6	89.5	363.5	53.7	40.7	87.2	36.3	6.3	11	8.2	363.5	15.4	10.2	27.4	4.6	2	1	1	2	2	2	2	1	19.22
High	FP074124.1	FP074124.1	15.4545	3	5	3	220	24.9	8.98	High	High	High	High	High	High	High	High	2.6	45.25	61.06		186.1	164.1	359.5	133.3	707.6	578.6	1040.9	351	36.3	19.3	33.1	133.3	202.5	145	327.6	44.2	3	2	3	4	4	4	4	2	17.75
High	FP066460.1	FP066460.1	14.0562	3	4	3	249	27.4	7.71	High	High	Not Found	High	High	High	High	High	1.786	17.53	71.43		48.2	61.8		194.2	51.4	40.8	106.5	36.5	9.4	7.3		194.2	14.7	10.2	33.5	4.6	1	3		3	2	2	3	1	14.35
High	FN751880.1	FN751880.1	15.7205	3	5	1	229	26.4	6.43	High	High	High	High	High	Not Found	High	High	2.157	26.19	141.63		31.1	49.8	52.5	252.6	22.8		12.3	16.3	6.1	5.9	4.8	252.6	6.5		3.9	2	1	1	1	1	1		1	1	12.04
High	FN706706.1	FN706706.1	20.1878	4	7	1	213	23	9.28	High	High	Not Found	High	High	High	High	High	6.762	55.82	65.36		13.8	31.9		84.1	61.8	193.2	279.3	236.7	2.7	3.7		84.1	17.7	48.4	87.9	29.8	1	1		2	2	2	2	2	21.13
High	FN760093.1	FN760093.1	23.7885	5	6	1	227	25.7	7.4	High	High	High	High	High	High	Not Found	Not Found	0.031	127.33	67.47		1161.6	243.8	20	5.8	13	25.4			226.6	28.6	1.8	5.8	3.7	6.4			1	1	1	1	1	1			16.62
High	FN758652.1	FN758652.1	24.8649	3	5	1	185	20.6	5.44	High	High	High	High	High	High	High	High	0.741	54.48	78.88		115.6	103	259.2	47.2	253.8	99.7	71.2	89.8	22.6	12.1	23.9	47.2	72.6	25	22.4	11.3	1	1	1	1	1	1	1	1	24.82
High	FP024673.1	FP024673.1	16.1702	3	4	3	235	26.3	5.64	High	High	High	High	High	High	High	High	1.75	51.08	29.25		181.2	227.7	69.3	178.8	312.8	254.6	369.5	465.8	35.3	26.7	6.4	178.8	89.5	63.8	116.3	58.6	3	3	3	3	3	3	3	3	13.94
High	FP042199.1	FP042199.1	22.2826	2	4	1	184	19.7	8.24	High	High	High	High	Not Found	High	High	High	0.745	7.71	53.81		232.9	261.4	270.6	305.1		109.5	155.5	79.5	45.4	30.7	24.9	305.1		27.4	48.9	10	1	1	1	1		1	1	1	11.46
High	FP030512.1	FP030512.1	19.2623	4	5	1	244	26.5	8.98	High	High	High	High	High	High	High	High	0.66	43.44	54.4		158	403.1	285.3	325.6	182.4	86	150.4	34.9	30.8	47.4	26.3	325.6	52.2	21.6	47.4	4.4	4	4	4	4	4	4	4	2	15.34
High	FN743915.1	FN743915.1	38.9831	4	6	4	118	13.2	8.31	High	High	High	High	High	High	High	High	0.619	55.54	56.59		515.1	1586.1	1968.5	292.6	1060.5	1373.8	630.9	1070.7	100.5	186.3	181.3	292.6	303.4	344.2	198.6	134.7	4	4	4	4	4	4	4	4	18.7
High	FN772836.1	FN772836.1	20.3791	3	4	2	211	23.3	7.99	High	High	High	High	High	High	High	High	0.451	45.54	62.27		194.2	459	541.1	107.6	343.5	109.3	157.6	34.2	37.9	53.9	49.8	107.6	98.3	27.4	49.6	4.3	2	2	2	3	3	2	2	2	13.97
High	FN719386.1	FN719386.1	28.2209	2	3	2	163	17.6	7.44	High	High	High	High	High	High	High	High	1.508	10.86	97.25		41.9	50.1	41.6	164.8	27.1	37.4	39.3	11.1	8.2	5.9	3.8	164.8	7.8	9.4	12.4	1.4	1	1	1	2	1	1	1	1	14.42
High	FN723825.1	FN723825.1	16.5138	4	5	2	218	23.4	6.55	High	High	High	High	High	High	High	High	1.109	12.06	34.71		375.8	321.4	297.7	366.8	365.3	525.5	213	200.6	73.3	37.8	27.4	366.8	104.5	131.6	67	25.2	3	2	3	3	2	3	2	1	15.99
High	FN755377.1	FN755377.1	39.6947	4	5	1	131	14.4	6.61	High	Not Found	Not Found	High	Not Found	High	High	Not Found	5.476		148.07		14.4			5.2		17.8	212.8		2.8			5.2		4.5	67		1			1		1	1		14.88
High	FN701779.1	FN701779.1	20.3125	4	5	4	256	26.9	9.22	High	High	High	High	High	High	High	High	1.656	32.1	53.32		273.2	183.2	147.8	369.5	228.6	167.7	568.1	265	53.3	21.5	13.6	369.5	65.4	42	178.8	33.3	4	4	4	4	4	4	4	4	17.57
High	FN752203.1	FN752203.1	20.3704	3	4	2	216	24.9	5.31	High	High	High	High	High	High	High	High	2.737	34.74	91.67		37.3	60	31.8	266.7	128.1	35	41.3	27.4	7.3	7	2.9	266.7	36.6	8.8	13	3.4	1	2	1	3	2	2	3	2	15.26
High	FP040029.1	FP040029.1	20.339	3	6	3	177	20.1	8.97	High	High	High	High	High	High	High	Not Found	4.781	56.79	148.19		46.6	35.1	11.8	478.5	73.2	21.8	22.8		9.1	4.1	1.1	478.5	21	5.5	7.2		3	1	1	3	3	3	2		21.32
High	FN721364.1	FN721364.1	18.6441	4	5	4	236	26.7	6.99	High	High	High	High	High	High	High	High	2.002	29.46	94.5		88.8	154.5	160	597.9	63.4	73.5	341.5	214.4	17.3	18.1	14.7	597.9	18.1	18.4	107.5	27	4	3	3	4	3	4	4	4	18.13
High	FP026812.1	FP026812.1	14.8305	2	5	1	236	25.7	5.41	High	High	High	High	High	High	High	Not Found	1.672	20.42	126.29		53.7	55.3	37.3	233.8	40.5	7	44.8		10.5	6.5	3.4	233.8	11.6	1.7	14.1		1	1	1	1	1	1	1		22.18
High	FN740937.1	FN740937.1	14.5455	3	8	2	220	24.3	8.22	High	High	High	High	High	High	High	High	3.278	71.4	17.07		56.3	7.6	40.2	141.3	95.7	107.9	110.2	84.7	11	0.9	3.7	141.3	27.4	27	34.7	10.7	2	1	1	2	2	2	2	2	26.63
High	FN755099.1	FN755099.1	13.1222	2	4	2	221	23.5	4.78	High	High	High	High	High	High	High	High	7.382	41.49	63.69		231.1	108.8	131.1	106.1	1298.2	1827.1	1404.9	1446.9	45.1	12.8	12.1	106.1	371.5	457.7	442.2	182	2	2	2	2	2	2	2	2	14.62
High	FN758073.1	FN758073.1	28.0612	5	8	1	196	21.6	8.48	Not Found	High	Not Found	High	High	High	High	High	100		56.4			1.5		234.5	81.9	82.9	244.4	1075.5		0.2		234.5	23.4	20.8	76.9	135.3		1		1	1	1	1	1	21.98
High	FN772412.1	FN772412.1	13.0045	3	7	0	223	25.1	9.86	Not Found	Not Found	Not Found	Not Found	Not Found	Not Found	Not Found	Not Found	1.982	46.84	120.44		49.5	120.8	143.2	579.9	70.6	112.7	65.3		9.7	14.2	13.2	579.9	20.2	28.2	20.5		3	3	2	3	3	3	3		20.84
High	FP028854.1	FP028854.1	13.9623	3	6	3	265	28.2	7.81	High	High	High	High	High	High	High	High	2.945	103.14	45.9		396.4	92.8	55.1	365.8	477.4	398.8	895.5	768.6	77.3	10.9	5.1	365.8	136.6	99.9	281.9	96.7	3	2	2	3	3	3	3	3	18.71
High	FP037326.1	FP037326.1	16.5919	3	4	3	223	25	4.97	High	High	High	High	High	High	High	High	1.731	39.21	101.3		59.8	95.8	44.8	290.9	44.3	66.9	60.7	126.6	11.7	11.3	4.1	290.9	12.7	16.7	19.1	15.9	2	3	2	3	3	3	3	1	13.51
High	FN712004.1	FN712004.1	10.8808	1	3	1	193	21	6.57	High	High	High	High	High	High	High	High	0.585	72.6	45.03		42.7	222.9	110.4	114.2	36.8	82.8	59.9	43.1	8.3	26.2	10.2	114.2	10.5	20.7	18.8	5.4	1	1	1	1	1	1	1	1	15.83
High	Brenneria_goodwinii_03823	Phosphate-binding protein PstS precursor	18.7861	5	6	5	346	36.7	8.9	High	High	High	High	High	High	High	High	10.118	53.56	111.24		41.4	11.6	34.3	75.1	778.4	118.4	204.9	7038.1	8.1	1.4	3.2	75.1	222.7	29.7	64.5	885.4	2	1	1	5	5	4	3	5	18.58
High	Brenneria_goodwinii_00992	DNA protection during starvation protein	32.3353	5	6	5	167	18.7	5.4	High	High	High	High	High	High	High	High	1.753	27.11	96.53		131	110.8	74.6	57.5	448	137	96.9	6072.5	25.6	13	6.9	57.5	128.2	34.3	30.5	763.9	3	2	1	5	5	4	3	5	14.61
High	FN758151.1	FN758151.1	16.3333	4	5	4	300	34	5.26	High	High	High	High	High	High	High	High	0.784	22.99	51.64		160.7	224.2	257.6	260	215.2	66	130.1	73.4	31.3	26.3	23.7	260	61.6	16.5	41	9.2	4	4	4	4	4	3	4	3	16.55
High	Rahnella_victoriana01653	Outer membrane protein A precursor	15.6425	5	5	4	358	38.1	6.81	High	High	High	High	High	High	High	High	0.956	50.31	62.4		60.4	180.8	190.2	258.9	73.3	80.8	137.1	92.9	11.8	21.2	17.5	258.9	21	20.2	43.2	11.7	2	2	2	4	3	2	2	2	14.4
High	FN703903.1	FN703903.1	26.3158	4	7	3	209	22.4	5.64	High	High	High	High	High	High	High	High	1.831	16.54	137.7		169.6	224.2	170.9	1054.9	62.9	137.9	123	87.2	33.1	26.3	15.7	1054.9	18	34.5	38.7	11	4	5	4	5	3	5	5	4	22.44
High	FP064785.1	FP064785.1	20.4348	4	5	2	230	25.6	6.42	High	High	High	High	High	High	High	High	1.04	8.57	108.58		113.5	134.4	121.8	335.2	68.4	75.5	33.7	78.8	22.1	15.8	11.2	335.2	19.6	18.9	10.6	9.9	2	3	3	3	3	3	2	2	13.3
High	FP025315.1	FP025315.1	17.2881	6	7	1	295	32.8	5.19	High	High	High	High	Not Found	High	High	High	1.36	24.24	135.19		147.4	222.1	240.5	836.7	60.7	101.6	107.5	11.9	28.8	26.1	22.1	836.7	17.4	25.5	33.8	1.5	4	4	4	6	2	5	4	1	20
High	FP047105.1	FP047105.1	19.802	3	5	3	202	22.3	7.37	High	High	High	High	High	High	High	High	1.314	64.74	129		112.2	63	25.7	255.2	62.4	20.3	14.1	33.8	21.9	7.4	2.4	255.2	17.9	5.1	4.4	4.2	3	3	1	3	1	2	2	2	17.17
High	FN754482.1	FN754482.1	17.801	5	5	5	382	42.3	7.64	High	High	High	High	High	High	High	High	5.969	82.17	59.13		7.7	40	14.5	185.8	26.1	173.4	109.7	29.4	1.5	4.7	1.3	185.8	7.5	43.5	34.5	3.7	1	2	1	5	2	2	4	1	15.18
High	FN703939.1	FN703939.1	56.1983	4	15	3	121	12.9	3.89	High	High	High	High	High	High	High	High	0.862	54.61	101.41		191.5	56.8	208.9	24.7	322.2	121.1	57.8	114.6	37.4	6.7	19.2	24.7	92.2	30.3	18.2	14.4	2	2	2	2	2	1	1	1	28.44
High	FN756211.1	FN756211.1	16.5094	3	13	2	212	23.2	7.11	High	High	High	High	High	High	High	High	1.196	63.56	53.02		3488.2	1322.4	1226.2	801.3	3687.9	3122.4	2014.6	2191.4	680.6	155.4	112.9	801.3	1055.2	782.3	634.1	275.7	2	2	2	2	2	2	2	2	31.81
High	FN748596.1	FN748596.1	8.73362	2	6	1	229	24.9	5.29	High	High	High	High	High	High	High	High	0.399	92.86	115.62		2118.2	880.1	177	124.5	1120.7	52.8	389.8	84.7	413.3	103.4	16.3	124.5	320.7	13.2	122.7	10.7	2	2	2	2	2	2	2	2	14.14
High	FN749954.1	FN749954.1	10.8696	2	4	1	230	25.2	6.76	High	High	High	High	High	High	High	High	0.693	50.54	87.27		91.4	227.6	294	313.9	25.3	136.9	90.5	97.1	17.8	26.7	27.1	313.9	7.2	34.3	28.5	12.2	1	1	1	1	1	1	1	1	11.81
High	FN738256.1	FN738256.1	12.7273	3	7	1	220	24.9	9.33	High	High	High	High	High	High	High	High	0.6	52.82	70.15		508.6	696.1	1370.9	165.4	425.9	446.8	1021.6	207.3	99.2	81.8	126.2	165.4	121.9	111.9	321.5	26.1	4	4	4	4	4	4	4	4	18.36
High	FN756219.1	FN756219.1	13.245	2	8	1	151	17	4.82	High	High	High	High	High	High	High	High	1.118	51.82	119.42		919.4	367	444.7	627.6	1740.8	113.7	99	172	179.4	43.1	40.9	627.6	498.1	28.5	31.2	21.6	1	1	1	1	1	1	1	1	23.52
High	FN723356.1	FN723356.1	18.107	3	4	2	243	26.2	6.15	High	High	High	High	High	High	High	Not Found	0.568	38.5	114.02		216.3	98	148.3	9.5	78.1	31.5	230.9		42.2	11.5	13.7	9.5	22.3	7.9	72.7		2	2	2	2	2	2	2		14.6
High	DB997696.2	DB997696.2	21.9731	4	6	1	223	24.8	7.46	High	High	High	High	High	High	High	High	0.504	50.77	79.02		64.8	184.4	108.6	93.4	107.8	25.4	13.6	53.1	12.6	21.7	10	93.4	30.9	6.4	4.3	6.7	1	1	1	1	1	1	1	1	20.74
High	FP035955.1	FP035955.1	13.2159	3	5	3	227	24.7	9.35	High	High	High	High	High	High	High	High	1.364	47.31	84.15		527.1	272.3	226.9	1020.5	463.7	148.7	233.1	196.4	102.8	32	20.9	1020.5	132.7	37.3	73.4	24.7	3	3	3	3	3	3	3	3	19.72
High	FP037951.1	FP037951.1	27.9817	6	7	6	218	24.7	4.81	High	High	High	High	High	High	High	High	0.955	22.22	108.03		177.6	279.3	250.5	588.1	101.3	136.4	74.9	67.5	34.7	32.8	23.1	588.1	29	34.2	23.6	8.5	6	5	4	6	4	6	6	2	20.7
High	FN766910.1	FN766910.1	16.2037	3	7	3	216	24.6	5.07	High	High	High	High	High	High	High	High	2.32	39.18	45.47		376.4	175.3	237	417.6	451.6	1017	554.1	1173.6	73.4	20.6	21.8	417.6	129.2	254.8	174.4	147.6	3	3	3	3	3	3	3	3	18.63
High	FN743961.1	FN743961.1	13.5593	4	6	4	295	32.6	5.82	High	High	High	High	High	High	High	High	1.04	27.86	55.57		483.4	304.3	309.6	627.6	201.4	207.4	484.8	468.2	94.3	35.7	28.5	627.6	57.6	52	152.6	58.9	4	4	4	4	4	4	4	3	18.06
High	FN719873.1	FN719873.1	20.9945	2	3	2	181	19.8	9.83	High	High	High	High	High	High	High	High	3.752	114.1	44.29		12.7	131	26.4	146.6	130.2	334	240.5	385.7	2.5	15.4	2.4	146.6	37.3	83.7	75.7	48.5	1	2	1	2	2	2	2	2	12.11
High	FP050266.1	FP050266.1	21.6981	3	4	3	106	9.9	7.71	High	High	High	High	High	High	High	High	1.382	11.4	56.44		417.6	431.6	346.8	94.6	736.5	759.7	612.8	499.7	81.5	50.7	31.9	94.6	210.7	190.3	192.9	62.9	3	2	2	3	3	3	3	3	16.9
High	FN756396.1	FN756396.1	14.4	3	3	2	250	27.6	5.99	High	High	High	High	High	High	High	High	0.584	32.56	85.94		530.5	328.7	654.1	133.7	671	156.2	218.2	261.5	103.5	38.6	60.2	133.7	192	39.1	68.7	32.9	3	3	3	3	3	3	3	3	12.8
High	FP067883.1	FP067883.1	14.1176	2	5	2	170	19	7.42	High	High	High	High	High	High	High	High	0.46	59.31	75.71		2032.7	714.9	881.7	141.8	1120.3	357.9	604	234.8	396.6	84	81.2	141.8	320.6	89.7	190.1	29.5	2	2	2	2	2	2	2	2	19.71
High	FN738202.1	FN738202.1	14.4628	3	6	1	242	24.7	6.33	High	High	High	High	High	High	High	High	0.672	49.72	24.48		349.6	322.2	740.6	228.6	372.3	274.1	389.6	147.3	68.2	37.9	68.2	228.6	106.5	68.7	122.6	18.5	3	3	3	3	3	3	3	3	13.85
High	FN735610.1	FN735610.1	15.3226	4	5	2	248	27	5.03	High	High	High	High	High	High	High	High	13.959	42.6	77.69		14.8	13.2	27.6	49	129.9	388.4	468.7	287.6	2.9	1.6	2.5	49	37.2	97.3	147.5	36.2	1	1	1	2	2	2	2	1	13.28
High	FN717204.1	FN717204.1	12.9213	4	8	1	356	39	6.92	High	Not Found	High	High	High	High	High	High	1.21	35.12	124.36		41.9		25.3	115.4	25.5	4.9	16.8	10.6	8.2		2.3	115.4	7.3	1.2	5.3	1.3	1		1	1	1	1	1	1	24.9
High	FR665277.1	FR665277.1	10.6195	2	5	2	226	24.5	4.87	High	High	High	High	High	High	High	High	0.873	51.15	29.68		158.8	274.2	460.7	324.5	163.1	232.5	319.6	188.2	31	32.2	42.4	324.5	46.7	58.3	100.6	23.7	2	2	2	2	2	2	2	2	17
High	FN718176.1	FN718176.1	19.1781	5	9	0	219	24.5	5.53	Not Found	Not Found	Not Found	Not Found	Not Found	Not Found	Not Found	Not Found																													24.9
High	FP060253.1	FP060253.1	17.0213	2	3	2	235	25.7	6.67	High	High	High	High	High	High	High	High	2.437	20.44	79.52		38.9	37.7	26.2	153.7	25.9	27.7	126.5	48.4	7.6	4.4	2.4	153.7	7.4	6.9	39.8	6.1	2	2	1	2	2	2	2	1	12.44
High	FN769059.1	FN769059.1	14.6552	3	7	3	232	25.7	6.92	High	High	High	High	High	High	High	High	1.195	126.48	52.72		1429.1	170.5	143.1	767.6	1029.9	173.4	806.8	712.5	278.8	20	13.2	767.6	294.7	43.4	254	89.6	3	3	2	3	3	3	3	3	22.16
High	FN770215.1	FN770215.1	15.2778	3	4	3	216	24.5	5.78	High	High	High	High	High	High	High	High	1.349	30	121.91		330	305.9	178.5	1023.6	30.9	235.4	175.2	47.3	64.4	35.9	16.4	1023.6	8.8	59	55.2	6	2	3	2	3	1	2	2	2	10.68
High	FN698565.1	FN698565.1	30.2469	5	6	4	162	18.3	4.34	High	High	High	High	High	High	High	High	2.856	37.53	87.79		510.8	253.2	313.3	138.3	2278.3	911.2	775.2	764.4	99.7	29.7	28.8	138.3	651.9	228.3	244	96.2	5	5	4	5	5	5	5	5	17.21
High	FP048425.1	FP048425.1	18.3099	4	5	4	213	22.9	5.19	High	High	High	High	High	High	High	High	1.943	14.79	50.7		89.8	99.1	119.6	279.5	97.1	128.8	294	156.1	17.5	11.6	11	279.5	27.8	32.3	92.5	19.6	2	2	2	3	2	3	3	2	15.44
High	FN752171.1	FN752171.1	35.5191	6	7	5	183	20.4	5.05	High	High	High	High	High	High	High	High	1.361	34.71	44.75		374.8	710.1	444.4	1090.7	380.4	529.6	774.6	671.2	73.1	83.4	40.9	1090.7	108.9	132.7	243.8	84.4	6	6	5	6	5	6	6	6	21
High	FN640589.1	FN640589.1	10.1695	2	3	2	177	19.1	5.22	High	Not Found	High	High	High	High	High	Not Found	1.72	63.61	81.36		34.3		13	81.3	12.6	54.3	14.8		6.7		1.2	81.3	3.6	13.6	4.6		1		1	2	1	1	1		10.82
High	FP028553.1	FP028553.1	9.55631	3	7	1	293	31.7	9.6	Not Found	High	Not Found	High	High	High	Not Found	Not Found	3.131		107.34			8.7		61.2	11.9	9				1		61.2	3.4	2.2				1		1	1	1			21.3
High	FR628748.1	FR628748.1	12.381	2	3	2	210	22.5	9.17	High	High	High	High	High	High	High	High	0.833	54.5	75.95		119.7	39.4	66	34.6	133.6	43	38.9	116.9	23.4	4.6	6.1	34.6	38.2	10.8	12.2	14.7	2	1	2	2	2	2	2	2	11.86
High	FN707935.1	FN707935.1	23.2143	6	10	2	224	24.8	5.36	High	High	High	High	High	High	High	High	0.645	20.44	55.42		726.6	894.7	1096.5	1019.3	339	335.7	643.3	225.1	141.8	105.1	101	1019.3	97	84.1	202.5	28.3	3	3	3	4	4	3	3	3	27.71
High	FN698492.1	FN698492.1	31.068	2	5	2	103	11.5	7.42	High	High	High	High	High	High	High	High	0.503	40.94	38.3		207.2	420.4	509	98.5	167.4	260.1	236.8	349.9	40.4	49.4	46.9	98.5	47.9	65.2	74.5	44	2	2	2	2	2	2	2	2	16.08
High	FP025915.1	FP025915.1	13.5135	2	4	1	259	28.5	5.8	High	High	Not Found	High	High	Not Found	High	Not Found	1.836	57.88	112.64		86.1	36.1		298	83.5	22.3	45		16.8	4.2		298	23.9	5.6	14.2		2	2		2	2	1	2		16.95
High	CU657863.1	CU657863.1	24.2604	3	5	3	169	18.2	8.78	High	High	High	High	High	High	High	High	1.302	23.63	131.03		190.8	136	124.2	577.4	47.3	113.2	44.9	92.1	37.2	16	11.4	577.4	13.5	28.4	14.1	11.6	3	3	2	4	2	3	3	3	14.55
High	FP048760.1	FP048760.1	16.6667	2	4	2	138	15.2	5.86	High	High	High	High	High	High	High	High	2.179	76.9	108.42		80.3	194.4	39.1	185.6	60	77	589.2	43.7	15.7	22.8	3.6	185.6	17.2	19.3	185.5	5.5	2	2	1	2	2	2	2	2	14.67
High	FN720468.1	FN720468.1	12.9167	3	5	1	240	25.5	9.07	High	High	High	High	High	High	High	Not Found	2.753	30.27	158.42		57.7	104.9	74.5	733.8	56.5	61.5	18.4		11.3	12.3	6.9	733.8	16.2	15.4	5.8		1	1	1	1	1	1	1		15
High	FN727577.1	FN727577.1	17.0854	3	5	3	199	21.8	6.79	High	High	High	High	High	High	High	High	2.392	9.54	45.16		168.2	141.4	145.2	323.3	260	262.9	604.3	432.8	32.8	16.6	13.4	323.3	74.4	65.9	190.2	54.4	3	2	2	3	3	3	3	3	15.46
High	FN757360.1	FN757360.1	17.0347	4	6	3	317	34.3	8.31	High	High	High	High	High	High	High	High	1.872	30.06	86.05		98.7	131.2	71	419.6	167.6	111.7	52.2	71.8	19.3	15.4	6.5	419.6	48	28	16.4	9	3	2	2	4	2	4	3	2	18.04
High	FN701180.1	FN701180.1	16.2996	4	5	3	227	26.3	5.21	High	High	High	High	High	High	High	High	1.042	43.15	27.34		91.1	230.5	222.3	252.9	200.2	129.3	173.7	122.8	17.8	27.1	20.5	252.9	57.3	32.4	54.7	15.5	1	1	1	3	2	3	3	2	17.69
High	FN707825.1	FN707825.1	10.2804	2	2	1	321	35	5.01	Not Found	High	Not Found	High	High	High	High	High	1.933	47.48	35.79		49	128.2	76.8	170	241.7	104.1	138.7	595.9	9.6	15.1	7.1	170	69.1	26.1	43.7	75	1	2	1	2	2	2	2	2	12.64
High	FN715225.1	FN715225.1	12.6582	2	3	2	237	25.7	6.92	High	High	High	High	High	High	High	High	1.654	73.3	58.41		157.1	29.4	77.5	150.4	221.9	25.8	184.1	140	30.6	3.5	7.1	150.4	63.5	6.5	58	17.6	2	2	2	2	2	2	2	2	12.4
High	FN754468.1	FN754468.1	19.598	3	8	1	199	20.6	5.14	High	High	High	High	High	High	High	High	4.925	117.35	90.73		301.3	70.2	15.9	51.8	268.7	1298.9	924.4	1792	58.8	8.3	1.5	51.8	76.9	325.4	291	225.4	1	1	1	1	1	1	1	1	26.24
High	FN697190.1	FN697190.1	22.9299	3	6	1	157	17.2	5.33	High	High	High	High	High	High	High	Not Found	1.284	46.48	81.27		21.4	53	30.5	99.5	26.2	24.3	29.5		4.2	6.2	2.8	99.5	7.5	6.1	9.3		1	1	1	1	1	1	1		19.92
High	FN750540.1	FN750540.1	27.1111	6	8	1	225	25.3	6.3	High	High	Not Found	High	High	High	High	High	1.182	28.54	43.15		517.7	784.6	472.1	725.8	479.3	475.7	1116.6	457.9	101	92.2	43.5	725.8	137.1	119.2	351.4	57.6	5	5	3	6	6	6	6	5	21.75
High	FN757661.1	FN757661.1	19.1406	3	4	1	256	28.1	4.82	High	Not Found	Not Found	High	High	High	High	Not Found	1.746	36.2	136.55		52.6	106.5	69.4	402.8	13.6	41	74.5	49.3	10.3	12.5	6.4	402.8	3.9	10.3	23.4	6.2	2	1	1	3	1	2	3	1	16.84
High	FN732438.1	FN732438.1	25.5061	6	8	2	247	26.5	5.91	High	High	High	High	High	High	High	High	0.814	57.24	110.78		1467	754.5	470.1	285	1940.3	428.8	268.9	501.6	286.2	88.6	43.3	285	555.2	107.4	84.6	63.1	6	5	5	6	6	5	5	5	23.65
High	FP074675.1	FP074675.1	37.4046	5	7	1	131	14	9.63	High	High	High	High	High	High	High	Not Found	1.009	33.39	107.37		21.4	18.7	34.2	65	15.4	11	8.5		4.2	2.2	3.1	65	4.4	2.8	2.7		1	1	1	1	1	1	1		19.68
High	FN707451.1	FN707451.1	15.1639	3	5	3	244	25.9	5.78	High	High	High	High	High	High	High	High	1.072	22.26	37.73		153.1	229.7	234.9	290.6	178.2	124.2	290.2	90.6	29.9	27	21.6	290.6	51	31.1	91.4	11.4	2	2	2	3	2	2	3	2	15.73
High	FN727186.1	FN727186.1	9.7166	1	2	1	247	26.6	8.68	High	High	Not Found	High	High	High	High	High	0.976	74.88	30.61		62.5	19.2		28.5	50.7	30.2	50.2	44.2	12.2	2.3		28.5	14.5	7.6	15.8	5.6	2	1		2	2	2	2	2	11.8
High	FN773001.1	FN773001.1	22.4771	5	6	1	218	24.5	6.24	Not Found	Not Found	Not Found	Not Found	Not Found	Not Found	Not Found	Not Found																													15.57
High	CU639841.1	CU639841.1	15.7658	3	5	3	222	23.8	7.87	High	High	High	High	High	High	High	High	2.045	28.65	77.45		136.4	76.6	129.4	503.3	118.9	154.4	157.1	39.6	26.6	9	11.9	503.3	34	38.7	49.4	5	2	2	2	3	2	2	2	2	14.99
High	FN765321.1	FN765321.1	14.9038	2	4	2	208	22.8	7.5	High	High	High	High	High	High	High	High	5.478	53.01	89.02		99.3	50.1	36.9	178	153.4	790.9	237.6	281.3	19.4	5.9	3.4	178	43.9	198.1	74.8	35.4	2	1	2	2	2	2	2	2	12.33
High	FP028885.1	FP028885.1	12.5954	3	4	2	262	28.1	8.62	High	High	High	High	High	High	High	High	0.945	12.38	73		293.6	326.1	375.1	651.9	159.4	193.4	248.4	223.4	57.3	38.3	34.5	651.9	45.6	48.4	78.2	28.1	3	3	3	3	2	3	3	2	14.15
High	FN717633.1	FN717633.1	22.0183	3	4	3	218	23.8	4.63	High	High	High	High	High	High	High	High	1.433	37.17	34.63		87.5	42.1	91.3	143.9	70.8	78	129.3	45.5	17.1	4.9	8.4	143.9	20.3	19.5	40.7	5.7	2	1	2	3	3	3	2	3	16.29
High	FN641135.1	FN641135.1	11.0759	3	5	2	316	35.6	5.69	High	High	High	High	High	High	High	High	1.347	94	41.61		387	35.7	149.4	99.7	321.9	326.3	279.5	252.9	75.5	4.2	13.8	99.7	92.1	81.7	88	31.8	3	1	2	4	4	4	4	4	17.03
High	FN755971.1	FN755971.1	22.9947	3	4	0	187	20.7	5.72	Not Found	Not Found	Not Found	Not Found	Not Found	Not Found	Not Found	Not Found	100		97.38					37.9	10.1	5.7						37.9	2.9	1.4						1	1	1			15.2
High	FN729487.1	FN729487.1	17.0213	2	3	1	235	24.8	5.36	Not Found	Not Found	Not Found	Not Found	Not Found	Not Found	Not Found	Not Found	0.67	89.55	68.1		125.9	10.7	57.5	12.4	71.3	24	65.6		24.6	1.3	5.3	12.4	20.4	6	20.6		1	1	1	1	1	1	1		15.11
High	FN747549.1	FN747549.1	19.209	3	4	2	177	19.5	8.38	High	High	High	High	High	High	High	High	0.648	46.16	60.04		162.7	379.6	461.7	409.4	182.6	135.7	139.5	57.7	31.7	44.6	42.5	409.4	52.3	34	43.9	7.3	2	2	2	2	2	2	2	2	12.9
High	FN759600.1	FN759600.1	14.1243	2	4	1	177	18.9	5.15	Not Found	High	Not Found	High	High	High	High	High	1.684		80.67			27.3		80.9	4.2	73.1	25.5	42.7		3.2		80.9	1.2	18.3	8	5.4		1		1	1	1	1	1	14.14
High	FN727385.1	FN727385.1	22.5108	5	5	3	231	26.1	6.19	High	High	High	High	High	High	Not Found	Not Found	1.399	20.27	148.14		121.2	142.1	93.9	451.5	33.3	15.1			23.6	16.7	8.7	451.5	9.5	3.8			4	3	3	5	2	2			16.12
High	FN700395.1	FN700395.1	14.7368	4	6	4	190	20.5	6.8	High	High	High	High	High	High	High	High	0.626	31.56	68.68		1231.2	735.1	740.9	157	995.2	777.3	330.3	470.1	240.2	86.4	68.2	157	284.8	194.7	104	59.1	4	4	4	4	4	4	4	4	17.67
High	FN754664.1	FN754664.1	9.80392	2	3	2	255	27.7	5.81	High	High	High	High	High	High	High	High	1.857	32.04	99.08		38.3	73.4	70.4	280.1	58.4	50.4	61.9	37.2	7.5	8.6	6.5	280.1	16.7	12.6	19.5	4.7	1	2	2	2	2	2	2	1	11.61
High	FN730062.1	FN730062.1	23.2394	2	4	1	142	15.1	5.39	High	High	High	High	High	High	Not Found	High	0.801	30.45	61.39		152.1	127.1	225.7	116.7	62.7	225.3		98.3	29.7	14.9	20.8	116.7	17.9	56.4		12.4	1	1	1	1	1	1		1	16.03
High	FN703502.1	FN703502.1	40.4762	5	6	2	126	13.9	4.42	Medium	Medium	Medium	High	High	Medium	High	High	2.608	34.58	72.66		83.9	59.8	41.4	50	320.8	105.4	167.3	146	16.4	7	3.8	50	91.8	26.4	52.7	18.4	1	1	1	2	2	1	2	2	13.46
High	FR625000.1	FR625000.1	36.4238	6	8	3	151	16.5	6.19	High	High	High	High	High	High	High	Medium	0.465	47.88	40.55		194.8	312.2	518	101.4	164.9	122	246.9	26.5	38	36.7	47.7	101.4	47.2	30.6	77.7	3.3	3	3	3	3	3	3	3	1	18.36
High	FN762179.1	FN762179.1	23.6559	4	5	1	186	20.9	6.06	High	High	High	High	High	Not Found	Not Found	Not Found	0.302	47.69	22.05		15.8	46.2	42.5	8.9	12.2				3.1	5.4	3.9	8.9	3.5				1	1	1	1	1				15.26
High	FN756394.1	FN756394.1	17.2566	4	5	4	226	24.3	7.12	High	High	High	High	High	High	High	High	2.122	24.43	74.83		127.6	103.3	167.6	526.6	67.7	149.9	383.2	141.3	24.9	12.1	15.4	526.6	19.4	37.6	120.6	17.8	3	1	2	3	3	3	3	2	15.62
High	FP030533.1	FP030533.1	11.9134	3	4	1	277	29.5	4.92	High	High	High	High	High	High	High	Not Found	1.323	41.2	72.3		30.2	27.3	12.3	63.8	24.7	17.4	17.3		5.9	3.2	1.1	63.8	7.1	4.4	5.5		1	1	1	1	1	1	1		15.34
High	FP052162.1	FP052162.1	30.6931	3	4	1	202	22.7	4.68	High	Not Found	Not Found	High	High	High	High	High	1.536		61.57		12.3			4.2	16.7	22.7	32	10.2	2.4			4.2	4.8	5.7	10.1	1.3	1			1	1	1	1	1	13.47
High	FN738265.1	FN738265.1	18.4211	4	5	4	228	24.7	4.7	High	High	High	High	High	High	High	High	2.024	32.56	25.97		236.6	263.4	421.6	678.6	398.8	780.5	628.8	532.8	46.2	30.9	38.8	678.6	114.1	195.5	197.9	67	4	3	4	4	4	4	4	4	15.21
High	FN724204.1	FN724204.1	22.9814	3	5	3	161	18	6.34	High	High	High	High	High	High	High	High	4.069	37.84	68.43		64.9	48	100.7	181.9	103.5	317.2	555.7	409.3	12.7	5.6	9.3	181.9	29.6	79.5	174.9	51.5	2	2	3	4	3	4	4	4	19.58
High	FN697733.1	FN697733.1	16	3	4	1	225	24.8	5.99	High	High	High	High	High	High	High	High	1.855	41.24	80.55		45.6	20.8	51.2	152.4	19.9	39.3	79.3	32.3	8.9	2.4	4.7	152.4	5.7	9.8	25	4.1	1	1	1	1	1	1	1	1	13.32
High	FN749895.1	FN749895.1	20.0893	5	5	3	224	24.4	5.16	Not Found	High	High	High	Not Found	Not Found	High	Not Found	2.973	68.35	126.07		26	113	55.3	555.9	57	64.9	92.4	35.4	5.1	13.3	5.1	555.9	16.3	16.2	29.1	4.4	2	3	2	5	2	2	3	1	16.01
High	FN723326.1	FN723326.1	16.0714	3	3	3	224	24.1	5.9	High	High	High	High	High	High	High	High	1.862	8.52	139.91		100.2	113.1	96.4	595.3	70.5	59.2	43.9	26.7	19.5	13.3	8.9	595.3	20.2	14.8	13.8	3.4	3	3	2	3	3	3	2	1	12.22
High	FN739396.1	FN739396.1	22.9947	4	5	2	187	20.9	5.29	High	High	High	High	High	High	High	High	0.618	7.52	84.97		348	303.3	310.1	95.4	441.6	178.4	76.7	203.5	67.9	35.6	28.6	95.4	126.3	44.7	24.2	25.6	3	3	3	4	4	4	3	3	15.64
High	Brenneria_goodwinii_01731	Osmotically-inducible lipoprotein E precursor	22.7273	2	5	2	110	12	8.73	High	High	High	High	High	High	High	High	5.71	55.57	42.28		35.8	45	11.8	127.8	221.3	256.3	99.6	3259.7	7	5.3	1.1	127.8	63.3	64.2	31.4	410.1	1	1	1	2	2	2	2	2	18.19
High	FN758087.1	FN758087.1	18.2879	5	5	5	257	28.3	5.26	High	High	High	High	High	High	High	High	2.364	49.9	55.86		211.4	233.7	74.2	705	147.1	392.6	392.1	224.3	41.3	27.5	6.8	705	42.1	98.3	123.4	28.2	3	5	3	5	3	5	5	4	15.37
High	FN738040.1	FN738040.1	16.25	5	7	5	240	27.3	5.39	High	High	High	High	High	High	High	High	0.536	46.98	39.16		633	942.6	1608.9	308.3	517.8	603.6	846.9	392.3	123.5	110.7	148.1	308.3	148.2	151.2	266.6	49.3	4	4	4	4	4	4	4	4	19.56
High	FN731229.1	FN731229.1	15.814	3	5	1	215	23.6	5.99	High	High	High	High	High	High	High	High	1.563	39.23	83.58		23	51.9	35.9	129.7	35.1	27.6	38.3	19.2	4.5	6.1	3.3	129.7	10.1	6.9	12	2.4	1	2	1	2	2	2	2	1	15.79
High	FN713059.1	FN713059.1	21.134	3	4	3	194	21.1	8.24	High	High	High	High	High	High	High	High	0.856	110.25	59.58		43	729.6	204.4	526.4	169.2	207.8	212.1	184.1	8.4	85.7	18.8	526.4	48.4	52.1	66.8	23.2	2	3	2	3	3	2	3	3	13.92
High	FP073218.1	FP073218.1	20.8092	3	5	3	173	18.6	4.54	High	High	High	High	High	High	High	High	0.774	10.46	76.72		396.2	429.6	348.2	626.4	74.4	234.8	276.6	162.9	77.3	50.5	32.1	626.4	21.3	58.8	87.1	20.5	2	2	3	3	1	3	3	2	14.12
High	FR662683.1	FR662683.1	20.1299	5	8	2	154	17.8	7.44	High	High	Not Found	High	High	High	High	High	4.108	51.38	38.13		199	328.3	110.9	550.1	625.7	1121.5	1198.5	1652.6	38.8	38.6	10.2	550.1	179	281	377.2	207.9	4	4	2	4	4	4	4	4	19.39
High	FP048407.1	FP048407.1	20.4082	4	6	4	196	22.3	6.73	High	High	High	High	High	High	High	High	0.919	39.15	123.58		408.5	857.7	522.7	1545.4	79.7	382.6	183.2	152	79.7	100.8	48.1	1545.4	22.8	95.9	57.7	19.1	4	4	4	4	2	4	4	3	16.13
High	FR662691.1	FR662691.1	22.2857	3	3	2	175	19.5	4.97	Not Found	Not Found	High	High	High	High	High	High	1.61		49.51				14.3	36.5	26.3	9.4	19.8	20.3			1.3	36.5	7.5	2.4	6.2	2.6			1	1	2	1	1	1	11.1
High	FN749677.1	FN749677.1	16.0804	2	10	1	199	20.3	6.77	High	High	High	High	High	High	Not Found	Not Found	0.376	65.97	58.69		180.9	1037.6	1057.6	115	217.6	299.4	509.9	120.6	35.3	121.9	97.4	115	62.3	75	160.5	15.2	2	2	2	2	2	2	1	1	29.24
High	FN758363.1	FN758363.1	14.6067	3	5	3	267	28.5	7.88	High	High	High	High	High	High	High	High	4.363	45.74	90.94		71.7	70.6	26.6	258.3	74.2	92.8	556.4	344.1	14	8.3	2.4	258.3	21.2	23.2	175.1	43.3	1	1	1	2	1	2	2	2	17.16
High	FN751152.1	FN751152.1	13.8075	3	7	2	239	26.9	6.92	High	High	High	High	High	High	High	High	2.991	76.19	97.35		7.7	93.1	82.8	431.4	26.9	86.8	187.3	22.9	1.5	10.9	7.6	431.4	7.7	21.7	59	2.9	1	2	1	2	2	2	2	1	19.66
High	FP035718.1	FP035718.1	16.129	3	5	3	217	22.6	5.43	High	High	High	High	High	High	High	High	1.444	23.68	55.93		362.1	245.9	397.6	617.9	783.2	170.3	365.2	309.8	70.7	28.9	36.6	617.9	224.1	42.7	114.9	39	3	3	3	3	3	3	3	3	14.3
High	FP042268.1	FP042268.1	14.4796	3	5	3	221	24.4	4.51	High	High	High	High	High	High	High	Not Found	2.273	131.87	126.53		16.4	167	15.2	436	54.2	51.8	59.9		3.2	19.6	1.4	436	15.5	13	18.8		1	3	1	3	3	3	2		16.21
High	FN729716.1	FN729716.1	17.9167	4	4	4	240	27.2	5.6	High	High	High	High	High	High	High	High	1.72	8.13	50.36		163	181.9	155.7	337	199.4	466.8	144.9	109.4	31.8	21.4	14.3	337	57.1	117	45.6	13.8	4	4	3	4	3	4	4	3	12.67
High	FN732102.1	FN732102.1	19.4245	2	3	2	139	14.3	5.22	High	High	High	High	High	High	High	High	1.569	64.09	38.97		74.8	70.1	13.8	104.5	77	39.8	110.8	51.6	14.6	8.2	1.3	104.5	22	10	34.9	6.5	2	2	1	2	2	2	2	2	11.2
High	FN699278.1	FN699278.1	14.1104	2	3	2	163	18.1	9.19	High	High	High	High	High	High	High	High	0.873	18.7	55.02		352.5	495.4	377.4	72.4	507.7	461.4	384.1	600	68.8	58.2	34.8	72.4	145.3	115.6	120.9	75.5	1	1	1	1	1	1	1	1	11.18
High	FN714423.1	FN714423.1	29.6053	4	5	4	152	16.6	7.05	High	High	High	High	High	High	High	High	1.268	18.85	119.7		166.9	238.9	233.8	751.4	64.3	169	96.9	36.3	32.6	28.1	21.5	751.4	18.4	42.3	30.5	4.6	3	3	3	4	2	3	3	1	16.01
High	FP071200.1	FP071200.1	16.4251	2	3	1	207	21.5	4.98	Not Found	Not Found	Not Found	High	Not Found	Not Found	High	Not Found	1.289	75.9	24.24		53.3	30.1	7.4	27.7	37.5	40.1	50.7	64	10.4	3.5	0.7	27.7	10.7	10	16	8	1	1	1	2	1	1	2	1	15.17
High	FN716571.1	FN716571.1	16.7568	3	6	2	185	19.9	5.05	High	High	High	High	High	High	High	High	0.917	32.18	63.14		1439.7	1154.6	731	263.3	1238.8	1771.2	793.2	922.1	280.9	135.6	67.3	263.3	354.4	443.7	249.7	116	2	2	2	3	2	3	3	3	18.62
High	FN756331.1	FN756331.1	17.8218	4	4	4	303	34.4	5.77	Not Found	Medium	Not Found	High	High	High	High	Not Found	2.529		82.5			21.9		109.1	28.3	8.2	76.3			2.6		109.1	8.1	2.1	24			1		4	4	1	4		10.5
High	FN753229.1	FN753229.1	32.5581	5	5	1	215	22.8	5.91	Not Found	Not Found	Not Found	Not Found	Not Found	Not Found	Not Found	Not Found	1.442	93.08	131.64		6.2	29.8		76.9	13.6	4.6	8.6		1.2	3.5		76.9	3.9	1.2	2.7		1	1		1	1	1	1		14.91
High	FN741503.1	FN741503.1	14.6067	2	3	2	178	19.6	5.8	High	High	High	High	High	High	High	High	1.372	22.08	57.22		492.9	330.5	357.8	186.5	601.5	446.7	926.2	491.8	96.2	38.8	32.9	186.5	172.1	111.9	291.5	61.9	2	2	2	2	2	2	2	2	10.47
High	FN641134.1	FN641134.1	9.82906	2	3	2	234	26.4	5.91	Medium	High	Medium	High	High	High	High	Medium	4.429	44.77	84.69		19.8	48.8	53.5	199.2	32.5	385	104.2	107.6	3.9	5.7	4.9	199.2	9.3	96.5	32.8	13.5	1	2	1	2	2	2	2	1	7.98
High	FP067056.1	FP067056.1	11.3924	2	5	2	237	26.1	5.34	High	High	High	High	High	High	High	High	0.824	34.66	91.98		379.4	359.4	646	156.6	257.3	206	901.4	99.3	74	42.2	59.5	156.6	73.6	51.6	283.7	12.5	2	2	2	2	2	2	2	2	20.03
High	FP027464.1	FP027464.1	13.9442	3	4	2	251	27.5	6.06	High	High	Not Found	High	High	High	High	Not Found	5.953	21.9	134.15		7.2	9.8		152	10.5	20.6	19.1		1.4	1.2		152	3	5.2	6		1	1		2	1	2	2		14.41
High	FN736868.1	FN736868.1	15.6951	3	4	3	223	25	5.19	High	High	Medium	High	High	High	High	High	2.314	7.99	71.19		56.2	64.7	56.8	267	58.2	65.9	157.3	39.9	11	7.6	5.2	267	16.6	16.5	49.5	5	2	2	1	3	3	3	3	2	14.98
High	FN703710.1	FN703710.1	15.8824	1	2	1	170	18.1	5.33	High	High	High	High	High	High	High	High	0.592	107.34	103.31		589.9	89.2	111.5	22.5	379.6	166.4	55.7	120.6	115.1	10.5	10.3	22.5	108.6	41.7	17.5	15.2	1	1	1	1	1	1	1	1	10.34
High	FP034064.1	FP034064.1	27.8607	4	5	3	201	22.5	5.71	High	High	High	High	High	High	High	High	0.578	48.54	19.15		183.5	343.5	523.1	154	208.5	198.3	248.3	78.2	35.8	40.3	48.2	154	59.7	49.7	78.1	9.8	4	4	4	4	4	4	4	2	16.45
High	FN715478.1	FN715478.1	32.7869	2	5	1	122	13	5.48	High	Not Found	Not Found	Not Found	Not Found	Not Found	Not Found	Not Found	0.01				96.9								18.9								1								18
High	FP030451.1	FP030451.1	18.0851	3	6	3	188	21.2	6.79	High	High	High	High	High	High	High	High	1.443	31.39	29.43		299.7	541.4	360.4	725.1	682.8	346.2	557.4	441.4	58.5	63.6	33.2	725.1	195.4	86.7	175.5	55.5	3	3	2	3	3	3	3	3	19.8
High	FP074801.1	FP074801.1	21.1982	4	8	1	217	24	4.91	Not Found	Not Found	High	High	High	High	High	Not Found	1.541		129.03				13.7	61.7	10	3.1	9.6				1.3	61.7	2.9	0.8	3				1	1	1	1	1		23.97
High	FP031129.1	FP031129.1	12.5461	3	4	3	271	31	7.44	High	High	High	High	High	High	High	High	1.82	40.09	134.38		67.8	162.8	134.8	667.6	44.7	90.3	84.2	41.2	13.2	19.1	12.4	667.6	12.8	22.6	26.5	5.2	2	3	2	3	1	2	3	1	11.97
High	FP041952.1	FP041952.1	16.129	3	5	3	186	21.1	6.51	High	High	High	High	High	High	High	High	4.828	43.71	65.67		268.7	102.4	241.7	122.3	1096.5	1034.2	1691.5	553.2	52.4	12	22.3	122.3	313.7	259.1	532.4	69.6	4	2	3	4	4	4	4	4	8.23
High	FN729213.1	FN729213.1	12.069	2	3	2	232	26	6.15	High	High	High	High	High	High	High	High	1.574	38.39	131.68		44.3	70.4	99	333.4	27	47.4	40.9	325.9	8.6	8.3	9.1	333.4	7.7	11.9	12.9	41	2	2	2	2	1	2	2	1	12.56
High	FP026380.1	FP026380.1	8.42912	2	4	2	261	28.8	5.9	High	High	High	High	High	High	High	High	1.3	9.94	72		288.1	252.4	307.9	762.4	196.9	244.4	267.1	226.1	56.2	29.7	28.4	762.4	56.3	61.2	84.1	28.4	2	2	2	2	2	2	2	2	11.97
High	FP047062.1	FP047062.1	14.5455	3	4	3	220	24.7	5.83	High	High	High	High	High	High	High	High	0.939	20.41	89.44		101.7	132.3	89.6	236.4	66.9	57.5	44.2	49.7	19.8	15.5	8.3	236.4	19.1	14.4	13.9	6.2	2	2	2	3	2	2	2	2	13.34
High	FN758712.1	FN758712.1	16.1654	3	4	3	266	29.3	8.87	High	High	High	High	High	High	High	High	1.471	8.08	120.79		96.3	107.6	92.2	408.1	64.7	51.7	56.2	67.1	18.8	12.6	8.5	408.1	18.5	13	17.7	8.4	1	3	3	3	2	3	3	2	14.42
High	FP032017.1	FP032017.1	23.6559	4	6	1	186	21	7.28	High	High	High	High	High	High	High	High	0.664	90.17	63.43		95.9	152.4	522.5	330.8	103.2	141.9	106.6	103.2	18.7	17.9	48.1	330.8	29.5	35.5	33.5	13	1	1	1	1	1	1	1	1	17.95
High	FP035477.1	FP035477.1	12.9187	2	3	2	209	23.8	4.94	High	High	Not Found	High	High	High	High	Not Found	9.259	128.15	162.66		15.4	0.8		256.7	17.1	6.2	18.7		3	0.1		256.7	4.9	1.5	5.9		1	1		2	2	2	2		12.02
High	FN706582.1	FN706582.1	15.4362	2	4	1	149	16.3	9.89	High	High	Not Found	High	High	High	High	Not Found	3.623	29.42	128.95		16.4	25		220	23.1	32.7	24.3		3.2	2.9		220	6.6	8.2	7.7		1	1		1	1	1	1		13.05
High	FN704168.1	FN704168.1	19.9005	4	6	4	201	22.1	5.74	High	High	High	High	High	High	High	High	1.356	24.27	61.2		173.4	261.9	283	559.3	114.5	215.2	409.6	129.7	33.8	30.8	26.1	559.3	32.8	53.9	128.9	16.3	4	3	4	4	3	4	4	3	18.22
High	FP038614.1	FP038614.1	28.2051	4	7	3	156	16.7	5.5	High	High	High	High	High	High	High	High	1.4	51	34.83		686.4	402.5	240	354.4	883.5	625.1	618.1	774.2	133.9	47.3	22.1	354.4	252.8	156.6	194.5	97.4	4	4	4	4	4	4	4	4	17.55
High	FN720367.1	FN720367.1	30.137	5	5	5	219	24.5	4.59	High	High	High	High	High	High	High	High	0.264	53.02	47.87		590.4	1423.6	2002.2	160.8	504.3	261.7	485.1	43.2	115.2	167.2	184.4	160.8	144.3	65.6	152.7	5.4	5	5	5	5	5	3	4	2	15.58
High	FP029737.1	FP029737.1	8.20896	2	3	2	268	30.5	6.92	High	High	High	High	High	High	High	High	0.776	39.64	121.77		610.1	272.2	405.7	117.5	941.2	142.6	130.9	253.8	119	32	37.4	117.5	269.3	35.7	41.2	31.9	2	1	1	2	2	1	2	2	12.48
High	FN730667.1	FN730667.1	26.0638	3	4	3	188	20.4	7.61	High	High	High	High	High	High	High	High	1.752	18.52	47.78		186.5	138.6	200.5	103.5	352.5	320	451.4	452.5	36.4	16.3	18.5	103.5	100.9	80.2	142.1	56.9	3	3	2	4	4	4	4	4	7.56
High	Brenneria_goodwinii_02589	Catalase	5.83333	2	4	2	480	54.9	6.29	Not Found	Not Found	Not Found	High	High	High	High	High	100		76.31					21.2	94.1	86.2	16	952.8				21.2	26.9	21.6	5	119.9				2	2	2	2	2	12.93
High	FP067804.1	FP067804.1	27.3128	6	6	6	227	24.8	4.63	High	High	High	High	High	High	High	High	1.197	33.28	65.15		419.5	822.6	584.5	300.1	434.9	820.1	1359.1	597.4	81.9	96.6	53.8	300.1	124.4	205.5	427.8	75.2	5	6	4	6	6	6	6	6	17.54
High	Brenneria_goodwinii_01191	Major outer membrane lipoprotein Lpp precursor	30.7692	3	8	3	78	8.4	9.31	High	High	High	High	High	High	High	High	3.476	37.2	54.12		81.5	141.1	180.8	435.6	829.4	353.9	250.6	5628.1	15.9	16.6	16.7	435.6	237.3	88.7	78.9	708	3	3	3	3	3	3	3	3	20.13
High	FP065351.1	FP065351.1	18.2266	2	4	2	203	21.7	5.2	High	High	High	High	High	High	High	Not Found	0.405	20.65	10.04		243.4	250.1	168.1	93.1	88.3	77.4	98.4		47.5	29.4	15.5	93.1	25.3	19.4	31		1	1	1	2	1	1	1		13.06
High	FP039039.1	FP039039.1	15.2866	2	4	2	157	16.9	5.58	High	High	High	High	High	High	High	High	6.859	83.04	91.95		197.6	31.7	79.2	77.5	254.6	1041.1	1448.2	457	38.5	3.7	7.3	77.5	72.9	260.8	455.8	57.5	2	2	2	2	2	2	2	2	13.57
High	FN762458.1	FN762458.1	24.8588	4	4	4	177	19.6	5.03	High	High	High	High	High	High	High	High	1.47	18.21	100.52		78.7	107.2	79.9	326.3	62	58.9	73.5	96.5	15.4	12.6	7.4	326.3	17.7	14.8	23.1	12.1	3	3	2	4	4	3	4	3	15.9
High	CU656373.1	CU656373.1	6.97674	1	2	1	215	22.6	7.25	High	High	High	High	High	High	High	Not Found	1.251	51.13	147.97		35.8	72.2	28.8	183	16.1	24.4	4.6		7	8.5	2.6	183	4.6	6.1	1.4		1	1	1	1	1	1	1		10.02
High	FN731553.1	FN731553.1	17.6101	2	7	2	159	17.6	3.94	High	High	High	High	High	High	High	High	0.724	33.18	51.19		166.7	207.2	313.9	82.4	159.9	137.8	283.5	64.5	32.5	24.3	28.9	82.4	45.8	34.5	89.2	8.1	3	3	3	3	3	3	3	1	23.58
High	FN739770.1	FN739770.1	11.5132	3	4	3	304	34.2	5.73	High	High	High	High	High	High	High	High	1.508	48.66	109.18		68.9	187.3	112.9	487.3	82.9	115.2	56.8	23.2	13.4	22	10.4	487.3	23.7	28.9	17.9	2.9	3	3	2	3	3	3	3	1	12.78
High	FN702392.1	FN702392.1	13.3005	2	4	1	203	21.7	6.19	High	High	High	High	High	High	High	High	0.563	47.24	33.24		32.5	68.7	93.5	40.9	49.8	34.7	20.9	39.4	6.3	8.1	8.6	40.9	14.2	8.7	6.6	5	1	1	1	1	1	1	1	1	14.09
High	FP038106.1	FP038106.1	16.8142	3	6	1	226	24.5	8.21	High	High	High	High	High	High	High	High	0.803	31.66	44.24		382.8	521.1	724.4	385.5	339.4	720.1	298.2	357.2	74.7	61.2	66.7	385.5	97.1	180.4	93.9	44.9	3	2	2	3	3	3	2	2	21.6
High	FN750322.1	FN750322.1	10.4101	3	4	3	317	34.4	7.87	High	High	High	High	High	High	High	High	1.949	25.39	88.22		101.5	144.1	171.5	619.1	235.3	111.4	117.9	113.5	19.8	16.9	15.8	619.1	67.3	27.9	37.1	14.3	3	3	3	3	3	3	3	2	15
High	CU640715.1	CU640715.1	16.3551	3	6	1	214	23.6	7.08	Not Found	High	Not Found	High	Not Found	High	High	High	0.848		138.24			43.1		94.9		5	9.8	33.4		5.1		94.9		1.2	3.1	4.2		1		1		1	1	1	16.56
High	FN759304.1	FN759304.1	11.1111	3	7	1	261	27.5	7.2	High	High	High	High	High	High	High	High	1.551	47.75	62.51		67.3	192.4	133.5	233.9	49.1	354.8	175.4	215.9	13.1	22.6	12.3	233.9	14	88.9	55.2	27.2	1	1	1	1	1	1	1	1	22.79
High	FN722385.1	FN722385.1	14.4681	4	4	4	235	26.7	5.08	High	High	High	High	High	High	High	High	1.549	14.04	52.34		199.4	159.2	156.3	369.7	134.4	157.9	401.3	371.2	38.9	18.7	14.4	369.7	38.4	39.5	126.3	46.7	4	4	4	4	3	3	4	4	13.02
High	FP059174.1	FP059174.1	25.7642	3	4	1	229	26.1	5.19	High	Not Found	Not Found	High	High	High	High	High	2.223	107.26	73.9		160.3	22.3	32.5	75.1	112.3	116.3	333.8	426.3	31.3	2.6	3	75.1	32.1	29.1	105.1	53.6	3	1	1	3	3	3	3	3	12.44
High	FR663806.1	FR663806.1	14.1975	2	3	2	162	18	8.98	High	High	High	High	High	High	High	High	0.575	29.11	53		862	1573.1	1230	174.9	898.5	720.3	1017.3	412.9	168.2	184.8	113.3	174.9	257.1	180.5	320.2	51.9	2	2	2	2	2	2	2	2	10.56
High	FP048777.1	FP048777.1	23.9024	5	6	4	205	23.2	9.19	High	High	High	High	High	High	High	High	0.587	11.56	34.36		435.1	442.6	532.8	389.2	297.9	256.7	160.6	90.7	84.9	52	49.1	389.2	85.2	64.3	50.5	11.4	5	5	4	5	5	5	5	2	17.24
High	FP026617.1	FP026617.1	10.4693	3	6	3	277	29.4	9.35	High	High	High	High	High	High	High	High	1.683	9.68	96.86		333.2	378.6	314.1	1402.7	292.1	403.8	203.6	264.7	65	44.5	28.9	1402.7	83.6	101.2	64.1	33.3	4	4	4	4	3	3	3	3	13.98
High	FR662239.1	FR662239.1	19.898	3	5	1	196	21.7	5.9	Medium	Medium	Not Found	Medium	Medium	Medium	Medium	Medium	1.017	43.93	33.62		267.1	225.5	494	238.7	496.1	286	317	720.6	52.1	26.5	45.5	238.7	141.9	71.6	99.8	90.6	3	3	2	3	3	3	3	3	22.51
High	FP033979.1	FP033979.1	8.49057	1	2	1	212	23.4	6.68	High	Not Found	High	High	High	High	High	High	1.557	33.81	27.76		23		14.1	27.6	40.4	26.1	21.6	47.1	4.5		1.3	27.6	11.5	6.6	6.8	5.9	1		1	1	1	1	1	1	8.57
High	FN721541.1	FN721541.1	13.9535	2	4	1	215	22.7	5.12	High	High	Not Found	High	High	High	High	Not Found	0.779	2.61	62.72		59.5	57.3		33	84.9	45.4	18.5		11.6	6.7		33	24.3	11.4	5.8		1	1		1	1	1	1		15.27
High	FN769257.1	FN769257.1	9.54357	2	5	1	241	26	4.92	High	High	High	High	High	High	High	Not Found	0.945	51.99	57.99		23.9	78.8	56.6	68.3	18	34.1	80.5		4.7	9.3	5.2	68.3	5.1	8.5	25.3		1	1	1	1	1	1	1		17.88
High	DN950082.1	DN950082.1	10.1449	3	4	3	276	31.1	6.95	High	High	High	High	High	High	High	High	0.588	47.86	7.4		1147.6	490.7	586.3	408.7	421.9	430.9	482.4	511.9	223.9	57.6	54	408.7	120.7	108	151.8	64.4	3	2	3	3	3	2	3	2	14
High	CU656347.1	CU656347.1	22.9885	4	4	4	174	19.9	9.23	High	High	High	High	High	High	High	High	1.079	73.62	67.37		750.8	178.7	299.3	316	883.9	233	335.5	413.4	146.5	21	27.6	316	252.9	58.4	105.6	52	4	4	4	4	4	4	4	4	9.91
High	FN747462.1	FN747462.1	16.5094	3	4	3	212	23.3	6.2	High	High	High	High	High	High	High	High	2.752	16.41	51.58		92.4	80.4	111.2	425.3	125.4	181.1	310.8	168.9	18	9.4	10.2	425.3	35.9	45.4	97.8	21.3	3	3	2	4	4	4	4	4	12.48
High	FN761196.1	FN761196.1	10.4478	2	4	1	201	21.4	7.99	High	High	High	High	High	High	High	High	0.715	13.18	73.5		403.8	314.5	337.5	520.5	207.6	100.9	177	71.6	78.8	36.9	31.1	520.5	59.4	25.3	55.7	9	1	1	1	1	1	1	1	1	10.68
High	FN696816.1	FN696816.1	17.6796	3	4	3	181	20	4.86	High	High	High	High	High	High	High	High	0.816	53.83	69.42		376.7	209.6	125.7	65.1	357	248.1	104.1	113.9	73.5	24.6	11.6	65.1	102.2	62.2	32.8	14.3	3	3	3	3	3	3	3	2	14.84
High	FN708397.1	FN708397.1	20.5	4	4	2	200	22.3	8.34	Medium	High	High	High	High	High	Medium	Medium	1.38	30.82	122.99		130.8	243.7	177.7	717.9	42	105.4	150.9	60.8	25.5	28.6	16.4	717.9	12	26.4	47.5	7.6	3	4	4	4	2	4	2	2	10.12
High	FN717316.1	FN717316.1	19.214	5	9	3	229	26.5	4.89	High	High	High	High	High	High	High	High	1.05	33.55	29.56		1055.5	841.7	518.8	675.5	1205.4	676.2	826	895.4	205.9	98.9	47.8	675.5	344.9	169.4	260	112.6	3	3	3	3	3	3	3	3	22.91
High	FN753790.1	FN753790.1	21.2871	4	4	1	202	22.4	6.6	High	High	High	High	High	High	High	High	0.791	31.17	96.94		180.4	305.3	346.5	529.2	44.2	153.3	151	85.8	35.2	35.9	31.9	529.2	12.6	38.4	47.5	10.8	3	3	3	3	2	3	3	3	14.96
High	FP030039.1	FP030039.1	11.6041	3	4	2	293	31.5	5.11	High	High	High	High	High	High	High	High	5.778	16.44	45.28		60.8	68.4	49	111.9	407.3	406.7	447.6	382.2	11.9	8	4.5	111.9	116.6	101.9	140.9	48.1	2	2	2	3	3	3	3	3	13.23
High	FP044751.1	FP044751.1	16.9014	3	3	3	213	24	7.17	High	High	High	High	High	High	High	High	0.96	32.28	76.37		79	154.9	140.3	256	85.7	75.9	61.2	35.6	15.4	18.2	12.9	256	24.5	19	19.3	4.5	2	3	2	3	3	3	3	1	10.18
High	FN758466.1	FN758466.1	11.7871	2	3	1	263	28.5	6.02	Not Found	Not Found	Not Found	High	High	High	Not Found	Not Found	100		41.13					12.1	4.9	10.4						12.1	1.4	2.6						1	1	1			10.89
High	FP032279.1	FP032279.1	16.9231	3	4	3	195	21.9	5.88	High	High	High	High	High	High	High	High	1.372	31.45	76.72		98.9	164.9	191.6	440.6	92.9	115.1	184.3	170.4	19.3	19.4	17.6	440.6	26.6	28.8	58	21.4	3	3	3	3	3	3	3	3	10.88
High	FP033801.1	FP033801.1	16.1616	3	4	3	198	22.1	4.91	High	High	High	High	High	High	High	High	1.273	35.11	133.59		122.3	250.6	243.6	782.5	68.7	53.4	141.7	81.7	23.9	29.4	22.4	782.5	19.6	13.4	44.6	10.3	3	3	3	3	2	3	3	2	10.96
High	FN738231.1	FN738231.1	13.8393	3	5	1	224	25.6	4.98	High	High	High	High	High	High	High	High	1.483	38.69	152.44		121.6	251.8	153.3	855.4	79	49.2	57.8	24.6	23.7	29.6	14.1	855.4	22.6	12.3	18.2	3.1	2	2	2	2	2	2	2	1	15.45
High	FP027269.1	FP027269.1	17.1315	3	4	2	251	27	5.66	High	High	High	High	High	High	High	Not Found	1.099	24.5	81.89		209.5	301	194.7	537.2	75.9	113.8	306.3		40.9	35.4	17.9	537.2	21.7	28.5	96.4		2	2	2	3	2	2	2		13.73
High	FN769681.1	FN769681.1	14.0969	3	5	1	227	23.8	5.16	High	Not Found	High	High	High	High	High	High	0.985	19.01	52.3		202.6	262.5	298.4	446.2	180.3	204.3	171.9	150.9	39.5	30.8	27.5	446.2	51.6	51.2	54.1	19	3	2	3	3	3	3	3	3	11.56
High	FP039789.1	FP039789.1	11.3043	2	3	1	230	24.8	5.2	High	High	Not Found	High	High	High	High	High	1.412	72.39	28.11		36.9	11.9		24.4	37.9	46.3	29.3	22.6	7.2	1.4		24.4	10.8	11.6	9.2	2.8	1	1		1	1	1	1	1	10.05
High	FN749966.1	FN749966.1	9.34066	1	2	1	182	19.4	9.55	High	High	High	High	High	High	High	High	2.558	38.08	102.16		64.9	121.5	66.8	15.8	146.6	530.5	170.6	289.4	12.7	14.3	6.2	15.8	41.9	132.9	53.7	36.4	1	1	1	2	2	2	2	2	8.62
High	FN750503.1	FN750503.1	25.8772	4	4	2	228	25.1	4.81	High	High	High	High	High	High	High	High	0.891	20.23	29.36		192.5	175.6	255.4	247.3	167.3	205.8	119.9	117.7	37.6	20.6	23.5	247.3	47.9	51.6	37.7	14.8	4	4	4	4	4	4	4	3	12.22
High	FN735079.1	FN735079.1	17.2566	3	4	3	226	23.8	6.81	High	High	High	High	High	High	High	High	1.253	92.59	59.74		81	26.4	224.9	223.6	127.5	174.8	29.2	72.9	15.8	3.1	20.7	223.6	36.5	43.8	9.2	9.2	1	1	2	3	3	2	2	1	11.89
High	FN697554.1	FN697554.1	18.5714	2	4	2	140	16.1	8.98	High	High	High	High	High	High	High	High	1.435	31.07	28.9		51	96.4	90.3	152.7	72.3	115.8	114.1	67.8	10	11.3	8.3	152.7	20.7	29	35.9	8.5	2	2	1	3	2	3	3	1	12.76
High	FN770364.1	FN770364.1	9.67742	2	6	1	186	20.8	4.89	High	High	High	High	High	High	High	High	0.727	32.79	66.52		821.2	416	758.6	363.6	963.3	327.2	280.1	336.9	160.2	48.9	69.9	363.6	275.6	82	88.2	42.4	3	3	3	3	3	3	3	3	15.11
High	FR877894.1	FR877894.1	34.9315	5	6	5	146	16.1	8.97	High	High	High	High	High	High	High	High	1.135	12.78	60.59		577.4	584.7	719.8	263.4	1299.9	616.2	667.7	319.8	112.7	68.7	66.3	263.4	371.9	154.4	210.2	40.2	5	5	5	5	5	5	5	5	16.67
High	FP026678.1	FP026678.1	19.0789	2	3	2	152	16.5	5.01	High	High	High	High	High	High	High	High	1.013	33.39	39.98		524.9	330.9	285.8	421.5	292	241.6	586.7	412	102.4	38.9	26.3	421.5	83.5	60.5	184.7	51.8	2	2	2	2	2	2	2	2	10.31
High	FN738023.1	FN738023.1	11.336	2	4	2	247	28.2	6.3	High	High	High	High	High	High	High	High	1.377	41.47	105.99		27	64	43	159.3	25.4	30.4	31	48.5	5.3	7.5	4	159.3	7.3	7.6	9.8	6.1	2	1	1	2	1	2	1	1	14.1
High	FP029572.1	FP029572.1	10.274	2	3	2	292	32.5	5.1	High	High	High	High	High	High	High	High	4.896	78.65	99.79		7.7	52.2	25.5	158.7	35.8	34.1	328.7	32.2	1.5	6.1	2.4	158.7	10.3	8.6	103.4	4	1	2	1	2	2	2	2	1	9.53
High	FN727849.1	FN727849.1	13.6187	3	5	3	257	28.2	7.93	High	High	High	High	High	High	High	High	2.332	18	82.85		95.4	111.6	136.3	569.9	85.8	120.2	291.8	273.5	18.6	13.1	12.6	569.9	24.6	30.1	91.9	34.4	2	2	2	3	3	3	3	2	16.26
High	FN733178.1	FN733178.1	15.4867	3	5	1	226	23.7	5.71	High	High	High	High	High	High	High	High	1.646	44.26	98.52		15.3	20.8	35.8	97.1	17.2	15.1	28.4	30.1	3	2.4	3.3	97.1	4.9	3.8	8.9	3.8	1	1	1	1	1	1	1	1	13.69
High	FN727600.1	FN727600.1	6.74603	1	2	1	252	26	7.59	High	High	High	High	High	High	High	High	0.775	17.04	76.76		78.1	78.7	104	136.3	38.4	18.7	76.2	49.6	15.2	9.2	9.6	136.3	11	4.7	24	6.2	1	1	1	1	1	1	1	1	9.96
High	FP034247.1	FP034247.1	18.3962	3	4	3	212	23.5	10.2	High	High	High	High	High	High	High	High	0.931	37.03	98.93		129	275.9	271.2	513.3	170.9	96.9	58.4	54.3	25.2	32.4	25	513.3	48.9	24.3	18.4	6.8	3	3	3	3	3	3	2	2	11.25
High	FN732027.1	FN732027.1	9.46502	3	4	2	243	27	7.83	High	High	High	High	High	High	High	High	0.742	45.18	16.06		66.1	102.1	165.4	76.4	96.5	67.1	90.1	55.2	12.9	12	15.2	76.4	27.6	16.8	28.4	6.9	2	2	2	2	2	2	2	2	13.2
High	FN758431.1	FN758431.1	14.7059	4	7	3	272	29.4	6.54	High	High	High	High	High	High	High	High	1.762	66.32	117.2		51.1	195.8	91.1	545.2	55.9	75.2	117.5	32.4	10	23	8.4	545.2	16	18.9	37	4.1	3	4	3	4	3	4	4	1	20.73
High	FN720238.1	FN720238.1	18.3544	3	5	3	158	17.3	6.54	High	High	High	High	High	High	High	High	0.744	28.28	84.37		440.4	771.6	564	115.1	286.7	388	971.3	170.6	85.9	90.6	51.9	115.1	82	97.2	305.7	21.5	3	3	4	4	4	4	4	4	14.81
High	FN757750.1	FN757750.1	15.528	3	7	1	161	17.9	6.38	High	High	High	High	High	High	High	High	0.499	41.45	52.86		1881.2	927.1	1012.6	358.1	1062.4	743.2	376.2	680.9	367	108.9	93.2	358.1	304	186.2	118.4	85.7	3	3	3	3	3	3	3	3	16.67
High	FN702847.1	FN702847.1	16.1074	2	3	1	149	16.1	6.38	High	High	High	High	High	High	High	Not Found	1.567	52.43	78.46		14.7	42.7	50.7	114.2	51.2	6.2	54.2		2.9	5	4.7	114.2	14.7	1.6	17.1		1	1	1	1	1	1	1		10.39
High	FN751329.1	FN751329.1	19.7309	4	5	3	223	25	7.88	High	High	High	High	High	High	High	High	0.838	41.73	69.83		102.5	253.1	234	331.3	67.3	129.9	130	399.8	20	29.7	21.5	331.3	19.3	32.6	40.9	50.3	2	3	3	4	4	3	4	3	13.92
High	FN737219.1	FN737219.1	12.1339	3	5	2	239	26	5.19	Not Found	Not Found	High	High	High	High	High	High	4.614	13.94	110.41		234.4	193.4	180.2	159.7	251.7	2394.4	934.4	1366.1	45.7	22.7	16.6	159.7	72	599.9	294.1	171.9	2	2	4	4	4	4	4	4	14.51
High	FN744240.1	FN744240.1	10.0457	1	2	1	219	23.4	5.68	Not Found	High	High	High	High	High	High	High	0.483	44.93	130.86			25.8	49.8	53.7	4.4	10.6	4.1	10.3		3	4.6	53.7	1.3	2.7	1.3	1.3		1	1	1	1	1	1	1	10.03
High	CU656300.1	CU656300.1	11.7117	1	2	1	111	11.6	8.07	High	High	High	High	High	High	High	High	0.202	92.19	126.28		2022.7	195.9	807.4	47.1	587.7	79.9	99.5	102.1	394.7	23	74.3	47.1	168.2	20	31.3	12.8	1	1	1	1	1	1	1	1	7.35
High	FP037927.1	FP037927.1	21.4286	3	6	1	154	17	5.33	Not Found	High	Not Found	High	High	High	High	High	1.382		119.57			19.7		75.4	18.7	5.6	9.2	20.5		2.3		75.4	5.4	1.4	2.9	2.6		1		1	1	1	1	1	19.48
High	FN736331.1	FN736331.1	8.4507	2	3	2	284	31.5	5.12	High	High	High	High	High	High	High	High	0.643	18.37	36		501.5	601.7	415.8	170	363.6	318	450	250	97.8	70.7	38.3	170	104	79.7	141.6	31.5	2	2	2	2	2	2	2	2	11.2
High	Brenneria_goodwinii_03213	Malate dehydrogenase	8.30671	2	4	1	313	32.6	5.35	Not Found	Not Found	Not Found	High	High	High	High	High	1.137	61.58	72.38		544.9	153.4	276.7	191.5	766.1	286.6	233.3	1075.9	106.3	18	25.5	191.5	219.2	71.8	73.4	135.4	1	1	1	2	2	2	2	2	15.04
High	FN755484.1	FN755484.1	14.5522	3	5	1	268	28.6	5.48	High	High	High	High	High	High	High	High	3.257	101.94	84.4		583.9	133.3	88.8	183	306.8	1646.5	1364.1	1194.8	113.9	15.7	8.2	183	87.8	412.5	429.4	150.3	3	2	2	3	3	3	3	3	16.65
High	FP035237.1	FP035237.1	12.6829	2	3	2	205	21.7	7.94	High	High	High	High	High	High	High	High	1.471	67.06	94.67		269.1	63.5	134.4	62.4	543.9	195.3	114.8	373.4	52.5	7.5	12.4	62.4	155.6	48.9	36.1	47	2	2	2	2	2	2	2	2	9.3
High	FP069271.1	FP069271.1	22.0183	4	5	4	218	24	7.56	High	High	High	High	High	High	High	High	0.96	52.36	36.6		482.2	315.5	887.3	347.9	810.4	457.9	539.8	517.9	94.1	37.1	81.7	347.9	231.9	114.7	169.9	65.2	4	3	4	4	4	4	4	4	16.86
High	FN751819.1	FN751819.1	17.9612	3	5	3	206	23.3	5.5	High	High	High	High	High	High	High	High	0.526	56.28	14.83		158.9	334	549.1	191.7	152.9	170.6	215.7	53.7	31	39.2	50.6	191.7	43.7	42.7	67.9	6.8	2	2	2	3	2	2	3	1	15.75
High	FN764715.1	FN764715.1	5.53746	1	2	1	307	34.2	9.1	High	High	High	High	High	High	High	Not Found	1.03	21.2	56.8		31.6	44.8	48.4	74.8	47.4	30.6	18.6		6.2	5.3	4.5	74.8	13.6	7.7	5.9		1	1	1	1	1	1	1		10.02
High	FP064030.1	FP064030.1	24.1071	5	5	1	224	24.1	6.01	High	High	High	High	High	High	High	Not Found	0.817	57.83	100.37		136.1	285.1	483.9	617.7	128.8	116.6	123.2	39.7	26.6	33.5	44.6	617.7	36.9	29.2	38.8	5	4	5	5	5	5	5	5	2	14.99
High	FN742078.1	FN742078.1	19.1589	4	6	2	214	24.6	9.22	High	High	High	High	High	High	High	High	1.441	35.74	156.52		323.2	692.3	607.9	2608.3	240.8	152.9	116.4	118.2	63.1	81.3	56	2608.3	68.9	38.3	36.6	14.9	2	3	2	3	3	3	3	2	9.64
High	FN762249.1	FN762249.1	19.1667	3	5	2	240	26.7	6.81	High	High	High	High	High	High	High	High	1.6	30.13	73.15		157.2	99.3	93.6	390.9	102.8	124.6	128.6	88.6	30.7	11.7	8.6	390.9	29.4	31.2	40.5	11.1	2	3	2	3	3	3	3	3	15.79
High	FP028753.1	FP028753.1	22.3176	4	6	4	233	25.1	6.52	High	High	High	High	High	High	High	High	1.285	14.88	61.03		344	257.2	327.2	736.8	279.2	396	179.1	265.2	67.1	30.2	30.1	736.8	79.9	99.2	56.4	33.4	4	4	4	4	4	3	4	3	18.55
High	FN727890.1	FN727890.1	10.6762	2	2	1	281	30.6	6.3	High	High	High	High	High	High	High	High	0.749	70.32	19.09		217.6	83.8	60.4	95.3	74	79.6	112.4	185.2	42.5	9.8	5.6	95.3	21.2	20	35.4	23.3	1	1	1	1	1	1	1	1	10.79
High	FN758267.1	FN758267.1	13.8889	3	5	2	252	26.6	7.33	High	Not Found	High	High	High	High	High	Not Found	2.029	19.19	39.28		33.2		25.3	85.4	31.2	69.3	51.6		6.5		2.3	85.4	8.9	17.4	16.2		1		1	2	2	2	2		16.4
High	FN767423.1	FN767423.1	10	2	3	1	260	28.9	6.05	High	High	High	High	High	High	High	High	1.08	44.97	46.99		139.4	198.1	336.1	205.6	409.9	153.8	201	226.2	27.2	23.3	30.9	205.6	117.3	38.5	63.3	28.5	1	1	1	1	1	1	1	1	10.97
High	FP030613.1	FP030613.1	12.3675	3	6	1	283	31.5	5.48	High	High	High	High	High	High	High	Not Found	1.703	19.9	107.44		105.7	158.6	137.9	593.7	145.6	83.5	90.2	45	20.6	18.6	12.7	593.7	41.7	20.9	28.4	5.7	4	4	3	4	3	3	3	1	18.66
High	FR634262.1	FR634262.1	20.7921	4	7	1	202	21.9	8.37	High	High	High	High	High	High	High	High	0.74	37.03	24.28		154.4	250.5	125.4	168.4	98.4	111.7	145	112.6	30.1	29.4	11.6	168.4	28.2	28	45.6	14.2	2	2	2	2	2	2	2	2	19.6
High	FN761180.1	FN761180.1	9.87654	2	3	2	243	27.3	7.12	High	High	High	High	High	High	High	High	1.941	55.56	49.14		71.1	27.6	31.4	138.8	78.6	38.2	81.2	49.6	13.9	3.2	2.9	138.8	22.5	9.6	25.6	6.2	2	2	1	2	2	2	2	1	10.75
High	FN999286.1	FN999286.1	10.4	3	5	1	250	28.9	8.88	High	High	High	High	High	High	High	Not Found	1.996	9.94	142.76		208.5	240.9	200.1	1357.4	135.3	114	121.8	92.4	40.7	28.3	18.4	1357.4	38.7	28.6	38.3	11.6	3	3	3	3	3	3	3	2	10.37
High	FN706968.1	FN706968.1	19.1388	3	3	1	209	23.4	8.97	High	High	High	High	High	High	High	Not Found	1.28	52.77	66.16		18.8	21.5	46.5	61.2	12.5	19.7	54.8		3.7	2.5	4.3	61.2	3.6	4.9	17.2		1	1	1	1	1	1	1		10.22
High	FN726221.1	FN726221.1	10.6061	2	4	2	198	21.7	8.9	High	High	High	High	High	High	High	High	1.002	52.52	56.14		1115.8	400.5	595.5	223.1	1177.4	796.9	623.9	1131.2	217.7	47.1	54.8	223.1	336.9	199.7	196.4	142.3	2	2	2	2	2	2	2	2	12.91
High	FN740111.1	FN740111.1	18.239	2	4	2	159	17.5	6.8	High	High	High	High	High	High	High	High	1.073	58.7	45.35		292.3	146.4	91.6	68.2	266.9	227.4	196.2	168.9	57	17.2	8.4	68.2	76.4	57	61.7	21.3	2	2	1	2	2	2	2	2	13.77
High	FN726929.1	FN726929.1	9.54357	2	4	1	241	25.2	6.54	High	High	High	High	High	High	High	High	0.645	48.07	20.17		203.8	171.1	401	121.6	163.6	200.2	181.9	104.8	39.8	20.1	36.9	121.6	46.8	50.1	57.3	13.2	1	1	1	1	1	1	1	1	12.88
High	FN725499.1	FN725499.1	11.5538	2	4	1	251	29	4.6	Not Found	Medium	Medium	Medium	Not Found	Medium	Medium	Medium	1.592	20.57	111.41			33.2	44.5	141.5		23.7	20.5	23.1		3.9	4.1	141.5		5.9	6.5	2.9		1	1	1		1	1	1	15.31
High	FN701327.1	FN701327.1	15.896	5	6	4	346	38.2	8.91	High	High	High	High	High	High	High	High	1.055	30.11	67.9		263.1	471.2	475.5	844.2	240.4	225.8	392.1	199.2	51.3	55.4	43.8	844.2	68.8	56.6	123.4	25.1	4	4	3	5	5	5	5	2	16.65
High	FP032708.1	FP032708.1	14.4796	2	3	2	221	25	5.55	High	High	High	High	High	High	High	High	1.342	22.27	29.56		71.9	89.5	112.5	116.7	75.9	135.2	162.2	61.1	14	10.5	10.4	116.7	21.7	33.9	51	7.7	2	2	2	2	2	2	2	2	8.67
High	FP058841.1	FP058841.1	12.6638	3	5	2	229	26.1	4.54	High	High	High	High	High	High	Medium	High	1.087	75.92	95.04		579.9	150.9	198.5	315.5	794.4	153.2	84.1	479.3	113.1	17.7	18.3	315.5	227.3	38.4	26.5	60.3	3	3	3	3	3	3	2	3	16.44
High	FN715504.1	FN715504.1	19.3277	4	5	4	238	26.8	5.24	High	High	High	High	High	High	High	High	1.346	23.49	26.38		164.3	265	239.7	395.1	271.1	209	325.3	190.8	32.1	31.1	22.1	395.1	77.6	52.4	102.4	24	4	3	4	4	3	4	4	4	13.16
High	FN757672.1	FN757672.1	14.1791	3	5	3	268	29.8	7.66	High	Not Found	High	High	High	High	High	High	2.931	1.28	86.74		25.5		26	171.7	43.4	26.9	60.2	272.6	5		2.4	171.7	12.4	6.7	18.9	34.3	1		1	2	1	1	2	1	15.48
High	FN746181.1	FN746181.1	17.4157	3	4	3	178	19.7	8	High	High	High	High	High	High	High	High	1.321	31.62	58.73		318.2	228.1	168.6	304.2	212.7	164.2	578.2	301	62.1	26.8	15.5	304.2	60.9	41.1	182	37.9	3	3	3	3	3	3	3	3	12.46
High	FP055460.1	FP055460.1	9.45274	2	4	1	201	21.8	5.54	High	High	Not Found	High	High	High	High	High	0.58	31.65	83.12		233.7	148.2		57.9	25.7	125.4	233.9	68.6	45.6	17.4		57.9	7.3	31.4	73.6	8.6	1	1		1	1	1	1	1	13.18
High	FN756179.1	FN756179.1	23.1818	4	4	4	220	25	5.07	High	High	High	High	High	High	High	High	4.699	66.6	43.66		28.6	85.3	30.8	273.1	79.6	260	293.6	189	5.6	10	2.8	273.1	22.8	65.1	92.4	23.8	2	2	1	4	4	4	4	3	12.47
High	FP052912.1	FP052912.1	29.8387	7	8	1	248	27.9	8.38	Not Found	Not Found	Not Found	High	Not Found	Not Found	Not Found	Not Found	0.87	32.43	71.58		222.8	431.7	411.5	619.2	103.2	219.3	294.7	165.7	43.5	50.7	37.9	619.2	29.5	54.9	92.8	20.8	6	6	6	7	5	5	6	4	18.32
High	FP025731.1	FP025731.1	25.9036	4	4	3	166	17.7	5.3	High	High	High	High	High	High	High	High	0.785	16.41	68.11		284.8	259.6	204.7	95.7	372	226.8	89.1	171.1	55.6	30.5	18.8	95.7	106.4	56.8	28	21.5	3	3	1	4	4	4	2	2	13.28
High	FP028577.1	FP028577.1	7.11864	2	4	2	295	31.8	7.03	High	High	High	High	High	High	High	High	4.984	13.22	50.77		36.8	28.2	32.4	176.7	63.5	262.3	145.1	154	7.2	3.3	3	176.7	18.2	65.7	45.7	19.4	2	1	1	3	2	2	3	2	10.7
High	FP025384.1	FP025384.1	14.4531	3	4	3	256	29	7.02	High	High	High	High	High	High	High	High	0.931	17.8	100.49		277.6	333	397.1	745.6	345.4	75.1	85.5	78	54.2	39.1	36.6	745.6	98.8	18.8	26.9	9.8	3	3	3	3	3	3	3	2	12.98
High	FN732007.1	FN732007.1	18.75	2	2	2	160	17.6	6.19	Not Found	High	Not Found	High	High	High	High	Not Found	4.57		181.69			20.1		342.1	10.1	8.2	6.9			2.4		342.1	2.9	2	2.2			2		2	1	1	1		8.98
High	FP038314.1	FP038314.1	16.9154	3	4	1	201	22.1	5.72	High	Not Found	Not Found	High	High	High	Not Found	Not Found	0.693		64.37		17.4			6.6	21	8.7			3.4			6.6	6	2.2			1			1	1	1			11.99
High	FN728510.1	FN728510.1	19.9115	4	5	2	226	24.6	5.64	High	High	High	High	High	High	High	High	2.539	22.15	88.06		90.8	142.9	126	685.2	148.5	89.2	295	140.6	17.7	16.8	11.6	685.2	42.5	22.3	92.9	17.7	3	4	3	4	4	4	4	4	15.42
High	DN949738.1	DN949738.1	30	3	3	3	150	16.3	10.7	High	High	High	High	High	High	High	High	0.845	39.54	29.69		82.2	191.9	142.8	80	156.6	135.4	97.7	118	16	22.5	13.2	80	44.8	33.9	30.8	14.8	2	3	3	3	3	3	3	3	9.65
High	FP049298.1	FP049298.1	6.19048	1	5	1	210	23.2	4.7	High	High	Not Found	High	High	High	High	High	5.508	49.77	105.43		26.7	55.6		28.7	74.4	247.1	555.7	190.8	5.2	6.5		28.7	21.3	61.9	174.9	24	1	1		1	1	1	1	1	19.42
High	FP025732.1	FP025732.1	19.7861	3	3	1	187	20.1	4.84	High	High	High	High	High	High	High	High	2.441	27.47	86.28		18.9	30.2	33.1	146.6	21.2	71.9	27.9	22.7	3.7	3.6	3	146.6	6.1	18	8.8	2.9	1	1	1	1	1	1	1	1	10.6
High	CU656184.1	CU656184.1	22.8856	5	7	3	201	22.3	5.34	High	High	High	High	High	High	High	High	6.081	42.42	74.38		255.5	100.1	218.7	276	906.7	2344.3	1129.4	1353.1	49.9	11.8	20.1	276	259.4	587.3	355.5	170.2	5	4	5	5	5	5	5	5	15.72
High	FN704049.1	FN704049.1	13.6719	3	6	1	256	28.9	9.61	High	High	High	High	High	High	High	High	2.085	42.37	125.51		33.8	30.6	13.4	155.7	17.2	23.8	19.5	19.7	6.6	3.6	1.2	155.7	4.9	6	6.1	2.5	1	1	1	1	1	1	1	1	18.51
High	FN725488.1	FN725488.1	22.0183	3	4	1	218	24.2	5.02	High	High	High	High	High	High	High	High	1.802	42.15	127.92		91.3	213.9	136.1	771.9	89.2	66.6	132.3	71.5	17.8	25.1	12.5	771.9	25.5	16.7	41.6	9	2	2	2	2	2	2	2	2	13.33
High	FP025076.1	FP025076.1	12.0567	2	3	2	282	32.4	5.4	High	High	High	High	High	High	High	High	1.931	26.55	32.94		65.4	46.9	81	153.1	90.1	88.3	166.1	120.8	12.8	5.5	7.5	153.1	25.8	22.1	52.3	15.2	1	1	1	2	1	1	1	1	11.16
High	FP041956.1	FP041956.1	16.1677	2	4	1	167	17.5	6.29	High	High	High	High	High	High	High	High	0.869	23.72	50.45		100.5	95.1	144.1	169	57.2	71.7	95.8	97	19.6	11.2	13.3	169	16.4	18	30.2	12.2	1	1	1	1	1	1	1	1	12.7
High	FP035008.1	FP035008.1	22.1698	4	4	3	212	24	4.75	High	High	High	High	High	High	High	Medium	1.249	87.13	117.39		138.3	229.4	10.6	432.3	100.5	59.6	37.9	19.1	27	26.9	1	432.3	28.8	14.9	11.9	2.4	3	4	1	4	3	4	3	1	13.22
High	FN707996.1	FN707996.1	19.7248	3	3	2	218	23.9	4.32	High	High	Not Found	High	High	High	High	High	0.759	30.42	59.59		78.9	51		84.2	60.7	17.1	35.1	55.9	15.4	6		84.2	17.4	4.3	11	7	3	2		3	3	2	3	2	11.18
High	FN769951.1	FN769951.1	13.253	2	3	1	166	17.6	4.88	High	High	High	High	High	High	High	High	0.592	28.57	71.28		287.8	253.4	427.5	61	370.6	218.5	114.7	260	56.1	29.8	39.4	61	106	54.7	36.1	32.7	1	1	1	1	1	1	1	1	10.86
High	FN721722.1	FN721722.1	12.5382	4	4	3	327	36.1	6.25	High	High	High	High	High	High	High	Not Found	1.82	55.18	157.87		28.5	94.9	57.4	369.2	36.5	14.9	18.3		5.6	11.1	5.3	369.2	10.4	3.7	5.8		2	3	1	3	2	2	1		13.58
High	FN715685.1	FN715685.1	6.72646	1	2	1	223	25	5.39	High	Not Found	High	High	High	High	High	High	4.844	18.79	59.24		30.7		23.5	42.3	166.6	96.4	219.2	106.4	6		2.2	42.3	47.7	24.2	69	13.4	1		1	1	1	1	1	1	9.14
High	AEZ44969.1	Glyceraldehyde-3-phosphate dehydrogenase [Salmonella enterica subsp. enterica serovar Typhi]	12.9909	4	6	1	331	35.6	6.8	Not Found	Not Found	High	High	High	High	High	High	12.391		71.95				10.3	39.7	244.4	71.5	154.2	2563.2			0.9	39.7	69.9	17.9	48.6	322.5			1	1	1	1	1	1	14.1
High	DB997831.2	DB997831.2	16.0428	3	3	1	187	20.1	8.98	High	High	High	High	High	High	High	Not Found	0.543	37.79	55.47		36.2	53.3	78.2	55.1	19.2	26.8	20.3		7.1	6.3	7.2	55.1	5.5	6.7	6.4		1	1	1	1	1	1	1		10.76
High	FN753929.1	FN753929.1	15.5172	4	8	1	232	25.2	6.54	High	High	High	High	High	High	High	High	2.816	95.3	53.21		7	45.5	108	237.5	74.2	91.4	199.5	26.7	1.4	5.3	9.9	237.5	21.2	22.9	62.8	3.4	1	1	1	1	1	1	1	1	20.35
High	FP067042.1	FP067042.1	20.2335	4	9	2	257	28.2	4.82	High	High	High	High	High	High	High	High	1.982	44.7	73.97		17.8	48.5	39.9	135.8	17.3	85	42.6	20.5	3.5	5.7	3.7	135.8	4.9	21.3	13.4	2.6	1	1	1	2	1	2	2	1	22.24
High	FN707668.1	FN707668.1	14	2	7	1	150	15.6	9.55	Not Found	High	Not Found	High	High	High	High	High	7.78		88.22			30.9		166.8	13.9	261.8	519.3	441.9		3.6		166.8	4	65.6	163.4	55.6		1		1	1	1	1	1	20.15
High	AAG56938.1	flagellar biosynthesis; flagellin, filament structural protein [Escherichia coli O157:H7]	4.44444	2	3	2	585	59.9	4.93	High	Not Found	High	High	High	High	High	High	38.491	5.04	135.45		13.3		12.4	52.8	243.5	1494.3	190.5	1123.5	2.6		1.1	52.8	69.7	374.4	59.9	141.3	1		1	2	2	2	2	2	8.28
High	FP052325.1	FP052325.1	27.5229	4	5	1	218	25	5.68	High	High	High	High	High	High	High	High	0.83	48.24	86.5		181.4	523.4	358.8	106.2	253	665.3	153.3	1442.2	35.4	61.5	33	106.2	72.4	166.7	48.3	181.4	1	1	1	1	1	1	1	1	15.9
High	FN698141.1	FN698141.1	5.57621	1	2	1	269	30.3	10.83	High	High	High	High	High	High	High	High	0.813	39.8	45.62		57	111.9	135.9	133.4	69.9	83.6	43.6	47.1	11.1	13.1	12.5	133.4	20	20.9	13.7	5.9	1	1	1	1	1	1	1	1	8.6
High	FN706809.1	FN706809.1	8.01394	3	4	3	287	31.8	8.28	High	High	High	High	High	High	High	High	1.286	26.82	73.94		170.8	197	113	425.1	179.5	144.7	74.9	211.9	33.3	23.1	10.4	425.1	51.4	36.3	23.6	26.7	2	2	2	3	3	3	2	2	11.77
High	FN762416.1	FN762416.1	17.9245	3	4	1	212	23.5	8.37	Not Found	Not Found	Not Found	High	Not Found	High	Not Found	High	100		134.85					1.3		56.5		984.7				1.3		14.2		123.9				1		1		1	14.22
High	FN717356.1	FN717356.1	17.1598	3	5	3	169	17.8	7.25	High	High	High	High	High	High	High	High	1.243	66.09	38.42		1263.2	685.4	284.5	559.9	1409.5	913.7	819.2	925.2	246.5	80.5	26.2	559.9	403.3	228.9	257.8	116.4	3	3	3	3	3	3	3	3	13.54
High	FN733884.1	FN733884.1	15.0259	2	3	1	193	22.5	7.03	High	High	High	High	High	High	High	High	1.097	26.78	126.97		35.8	58	39.5	139.7	10.3	35.7	9.2	12.1	7	6.8	3.6	139.7	3	8.9	2.9	1.5	1	1	1	1	1	1	1	1	7.61
High	FN722027.1	FN722027.1	18.0952	4	6	1	210	22.8	6.39	High	High	High	High	High	High	High	High	0.79	37.69	70.34		697.8	372.2	389.1	81.3	676.8	534.3	245	443.3	136.1	43.7	35.8	81.3	193.7	133.9	77.1	55.8	1	1	1	1	1	1	1	1	15.59
High	FP028010.1	FP028010.1	6.27451	1	2	1	255	27.5	5.19	High	High	High	High	Not Found	High	High	High	1.336	43.79	63.96		87.1	107	193.5	299.4		97.4	121.1	101	17	12.6	17.8	299.4		24.4	38.1	12.7	1	1	1	1		1	1	1	9.6
High	FN745956.1	FN745956.1	12.0833	2	4	2	240	26.3	5.19	High	High	High	High	High	High	High	High	0.433	14.66	43.95		491.7	365.6	439.9	221.1	286.5	136.6	105	121.3	95.9	42.9	40.5	221.1	82	34.2	33.1	15.3	2	2	2	2	2	2	2	1	11.36
High	FN761132.1	FN761132.1	6.74603	1	2	1	252	26.9	7.88	High	High	High	High	High	High	High	High	1.728	44.92	88.72		48.6	69.8	26.4	193.9	47.6	36.6	55.7	35.6	9.5	8.2	2.4	193.9	13.6	9.2	17.5	4.5	1	1	1	1	1	1	1	1	9.56
High	FN756409.1	FN756409.1	24.0664	3	3	3	241	27.2	5.78	High	High	High	High	High	High	Not Found	Not Found	1.585	61.72	135.92		13.3	49	25.9	119.5	12.9	7.2			2.6	5.8	2.4	119.5	3.7	1.8			1	2	1	3	1	1			11.19
High	FP037447.1	FP037447.1	20.4651	5	5	4	215	25.4	7.43	High	High	High	High	High	High	High	High	1.674	31.81	96.41		130.1	251.9	192.1	780.7	124.8	166.3	209.6	146.7	25.4	29.6	17.7	780.7	35.7	41.7	66	18.5	4	3	3	5	2	4	4	3	13.34
High	FN735074.1	FN735074.1	7.35931	1	2	1	231	26.5	7.43	High	High	Not Found	High	High	High	High	Not Found	3.489	78.84	81.34		6.2	21.6		32.7	10.8	47.2	103.2		1.2	2.5		32.7	3.1	11.8	32.5		1	1		1	1	1	1		10.97
High	FN758403.1	FN758403.1	24.4444	5	8	2	270	31.1	7.12	High	High	High	High	High	High	High	High	1.342	39.7	25.74		870.2	431.8	492.6	1108.4	653	732.3	717.4	366.1	169.8	50.7	45.4	1108.4	186.8	183.5	225.8	46.1	5	4	4	5	5	5	5	3	22.78
High	FP070048.1	FP070048.1	22.0779	3	4	2	154	17.1	7.62	High	High	High	High	High	High	High	High	1.049	15.36	64.25		299.1	370.3	407.7	727.5	327.3	276.1	176.3	360.1	58.4	43.5	37.5	727.5	93.7	69.2	55.5	45.3	2	2	2	2	1	2	2	2	12.03
High	FN705084.1	FN705084.1	23.1527	4	5	4	203	20.6	9.38	High	High	High	High	High	High	High	High	1.02	42.74	45.69		269.7	462.4	668.8	271.9	428.6	420.7	784.5	421.2	52.6	54.3	61.6	271.9	122.6	105.4	246.9	53	4	4	3	4	4	4	4	4	12.98
High	FR633637.1	FR633637.1	20.4678	3	3	3	171	18.6	8.34	High	High	High	High	High	High	High	High	1.444	35.66	115.96		106.5	185.1	228.4	653.6	28.7	48.6	270.5	169.3	20.8	21.7	21	653.6	8.2	12.2	85.1	21.3	3	3	3	3	1	2	3	2	8.98
High	FP069083.1	FP069083.1	8.22511	2	4	2	231	26.8	8.53	High	High	High	High	High	High	High	High	1.625	37.85	131.29		108.8	211.8	122.6	712.3	62	85.7	100.3	32.6	21.2	24.9	11.3	712.3	17.7	21.5	31.6	4.1	2	2	2	2	2	2	2	1	13.22
High	FN702959.1	FN702959.1	26.087	3	4	1	184	20.5	4.67	Not Found	Not Found	Not Found	High	Not Found	Not Found	Not Found	Not Found	100							9.6								9.6								1					14.02
High	FN727727.1	FN727727.1	26.3158	3	3	1	171	18.4	5.14	High	High	Not Found	High	High	High	High	High	1.398	49.04	100.57		16.9	8.2		43.1	3.8	15.2	8.2	11.7	3.3	1		43.1	1.1	3.8	2.6	1.5	1	1		1	1	1	1	1	6.94
High	FN734395.1	FN734395.1	6.88406	1	2	1	276	30.7	4.86	High	Not Found	Not Found	High	High	Not Found	Not Found	Not Found	0.302		23.47		15.9			4	5.6				3.1			4	1.6				1			1	1				8.84
High	FP031192.1	FP031192.1	30.4094	5	6	1	171	18.7	5.27	Not Found	High	High	High	High	High	High	High	0.98	8.6	62.75			10.8	12.2	4.2	20.6	12	8	25.9		1.3	1.1	4.2	5.9	3	2.5	3.3		1	1	1	1	1	1	1	15.54
High	FP074246.1	FP074246.1	18.3333	2	3	1	180	19.4	9.01	High	Not Found	Not Found	High	High	High	Not Found	Not Found	0.725		18.51		16.9			14.7	10.1	12			3.3			14.7	2.9	3			1			1	1	1			11.87
High	FP057566.1	FP057566.1	31.4607	5	6	2	178	20.4	6.05	High	High	High	High	High	High	High	Not Found	3.718	74.91	93.02		8.1	24.3	47.9	232.5	29.2	45	91.1		1.6	2.9	4.4	232.5	8.4	11.3	28.7		1	1	1	2	1	2	2		13.57
High	FN750385.1	FN750385.1	12.987	3	4	2	231	25	8.78	High	High	High	High	High	High	High	High	1.175	24.41	121.72		109.7	139.1	179	472.3	84.6	72.1	41.2	66.4	21.4	16.3	16.5	472.3	24.2	18.1	13	8.4	3	3	3	3	2	3	1	2	12.68
High	FN720430.1	FN720430.1	15.942	3	5	1	207	23	5.16	High	High	High	High	High	High	High	High	1.359	12.15	50.35		270.2	340.5	288.7	226.4	435.1	283.1	685.5	536.5	52.7	40	26.6	226.4	124.5	70.9	215.8	67.5	3	3	3	4	4	4	4	4	14.73
High	FP031331.1	FP031331.1	11.7057	3	4	3	299	34	7.61	High	High	High	High	Not Found	High	High	High	1.783	9.54	79.81		121.7	127.2	105.5	401		82.7	148.2	77.1	23.7	14.9	9.7	401		20.7	46.6	9.7	1	1	1	3		2	3	1	9.62
High	FN730402.1	FN730402.1	30.8571	3	3	1	175	19.1	4.81	High	High	High	High	High	High	High	High	0.835	16.2	43.26		68.9	67.8	89.5	53.1	62.1	100.5	36.2	33.2	13.4	8	8.2	53.1	17.8	25.2	11.4	4.2	1	1	1	1	1	1	1	1	11.13
High	FP057791.1	FP057791.1	21.1982	3	5	3	217	24.6	4.64	High	High	High	High	High	High	High	High	0.983	42.08	61.53		134.6	187	75.6	242.1	54.9	125.6	98.1	113.7	26.3	22	7	242.1	15.7	31.5	30.9	14.3	4	4	1	4	2	4	3	1	18.93
High	FP025719.1	FP025719.1	11.7647	3	4	1	204	22.7	9.7	High	High	High	High	High	High	High	High	0.873	31.47	16.58		79.1	64.3	117.3	80.9	61.3	70.7	90.4	48.2	15.4	7.6	10.8	80.9	17.6	17.7	28.5	6.1	1	1	1	1	1	1	1	1	9.71
High	FR666025.1	FR666025.1	17.7778	3	4	3	180	20.7	5.33	High	High	High	High	High	High	High	High	1.993	2.71	80.05		151.2	150.4	158	645.8	89.5	175.8	310.5	177.4	29.5	17.7	14.5	645.8	25.6	44	97.7	22.3	2	2	1	3	3	3	2	2	12.35
High	FP068908.1	FP068908.1	20.2247	3	3	1	178	19.5	6.57	High	High	High	High	High	High	High	High	0.887	9.83	26.06		25	28	30.5	26.5	17.3	22.4	32.6	22.1	4.9	3.3	2.8	26.5	5	5.6	10.2	2.8	1	1	1	1	1	1	1	1	11.46
High	FN719265.1	FN719265.1	8.48214	2	6	2	224	24.2	5.25	High	High	High	High	High	High	High	High	0.889	24.85	64.64		605.9	755.2	992.4	178.8	1278.7	652.7	678.2	466.2	118.2	88.7	91.4	178.8	365.9	163.5	213.5	58.6	3	3	3	3	3	3	2	3	18.82
High	FN700611.1	FN700611.1	25	3	3	3	160	17.4	5.22	Not Found	High	High	High	Not Found	High	High	High	3.631	19.96	72.3			51.9	39.1	295.7		61	139.2	48.5		6.1	3.6	295.7		15.3	43.8	6.1		2	1	2		2	2	1	11.01
High	FN745680.1	FN745680.1	18.107	4	4	4	243	27.1	4.51	High	High	High	High	High	High	High	High	1.598	44.06	74.14		451.6	200.5	251.7	107.1	966.3	449.3	403.3	325.7	88.1	23.6	23.2	107.1	276.5	112.6	126.9	41	3	3	3	4	4	4	4	4	7.86
High	FN746734.1	FN746734.1	11.2108	3	7	3	223	25.9	6.98	High	High	High	High	High	High	High	High	9.735	65.02	113.03		322	127.1	103.7	279.4	665.8	1490.9	4739.7	1142.5	62.8	14.9	9.6	279.4	190.5	373.5	1491.8	143.7	3	1	2	3	3	3	3	3	19.7
High	FP029519.1	FP029519.1	14.9091	4	4	4	275	31.7	9.52	High	High	High	High	High	High	High	High	2.084	62.53	95.23		60.1	66.7	170.6	500.7	88	110.4	127.4	66.5	11.7	7.8	15.7	500.7	25.2	27.6	40.1	8.4	3	3	4	4	4	4	4	2	12.49
High	FP052709.1	FP052709.1	35.5769	7	8	2	208	23.3	7.18	Medium	High	High	High	High	High	High	Medium	0.785	43.43	28.5		55.1	129.5	143.3	111.5	53.5	94.8	83.2	39.9	10.7	15.2	13.2	111.5	15.3	23.8	26.2	5	1	2	2	2	2	2	2	1	18.25
High	FP029710.1	FP029710.1	7.11462	1	2	1	253	29	6.04	High	High	High	High	High	High	High	High	1.601	63.64	49.88		61.5	44.8	12.1	82.4	64	18.4	87.8	60.9	12	5.3	1.1	82.4	18.3	4.6	27.6	7.7	1	1	1	1	1	1	1	1	7.11
High	FN749632.1	FN749632.1	11.8227	2	3	1	203	23.6	5.95	High	Not Found	Not Found	High	High	High	High	Not Found	0.328		31.96		42.5			13.7	18.5	15.5	7.9		8.3			13.7	5.3	3.9	2.5		1			1	1	1	1		10.27
High	FN703041.1	FN703041.1	19.1083	3	4	3	157	18.3	10.02	High	High	High	High	High	High	High	High	1.471	8.24	128.16		141.5	163	141.9	639.4	92.6	74.5	69	31	27.6	19.1	13.1	639.4	26.5	18.7	21.7	3.9	3	3	3	3	3	2	3	1	13.45
High	FN739981.1	FN739981.1	10.9434	2	4	1	265	29.3	4.93	High	High	High	High	High	High	High	High	100										3.5								1.1								1		13.84
High	FN741119.1	FN741119.1	19.9029	4	4	4	206	23.1	8.78	High	High	High	High	High	High	High	High	0.838	85.67	49.63		109.5	331.5	62.3	184	206.7	120.4	51.4	62	21.4	38.9	5.7	184	59.1	30.2	16.2	7.8	4	4	2	4	4	4	3	3	10.86
High	FP026335.1	FP026335.1	18.6131	5	6	2	274	31.3	10.27	High	High	High	High	Not Found	High	High	Not Found	1.112	43.6	139.13		100.4	261.4	194.6	634.2	30.7	102	57.9	27.8	19.6	30.7	17.9	634.2	8.8	25.5	18.2	3.5	3	3	3	5	2	4	3	1	13.44
High	FP031582.1	FP031582.1	12.6829	2	5	2	205	22.7	8.15	High	High	Medium	High	High	High	High	Not Found	4.093	11.5	100.65		17.9	19.1	15.2	172.9	5.6	62	44.6		3.5	2.2	1.4	172.9	1.6	15.5	14		1	1	1	2	1	2	2		18.85
High	FN730180.1	FN730180.1	9.54198	2	2	2	262	28.2	7.64	High	High	High	High	High	High	High	High	0.654	23.32	91.31		246	173.5	162.8	155.4	27.3	46.4	278.9	42	48	20.4	15	155.4	7.8	11.6	87.8	5.3	2	2	2	2	2	2	2	1	7.7
High	FN751768.1	FN751768.1	16.8317	3	3	3	202	22.3	6.02	High	High	High	High	High	High	High	High	0.555	23.28	50.38		904.6	1401.6	1404.9	266.3	556.4	1045.4	877.6	1236.6	176.5	164.7	129.4	266.3	159.2	261.9	276.2	155.6	3	2	3	3	3	3	3	3	8.82
High	FN722974.1	FN722974.1	10.2679	2	3	1	224	25.7	7.71	Not Found	Not Found	Not Found	High	Not Found	Not Found	Not Found	Not Found	100							2.6								2.6								1					10.01
High	FR660356.1	FR660356.1	18.2796	3	3	1	186	20.2	9.55	High	High	High	High	High	High	High	High	0.59	23.38	77.33		196.4	188.4	124.1	212.4	81.6	71.6	35.1	18.7	38.3	22.1	11.4	212.4	23.4	17.9	11	2.3	1	1	1	1	1	1	1	1	9.1
High	FN755551.1	FN755551.1	17.0854	2	3	1	199	22	5.43	High	High	High	High	High	High	High	High	0.824	51.48	81.66		163.8	319	501.1	84.6	584.9	253	158.8	245.5	32	37.5	46.1	84.6	167.4	63.4	50	30.9	1	2	2	2	2	2	2	2	10.16
High	FN700866.1	FN700866.1	13.5266	3	3	2	207	23	6.29	High	High	High	High	High	High	High	Not Found	1.979	38.87	122.66		26	58.7	41.4	233.5	14.4	25.2	59.7		5.1	6.9	3.8	233.5	4.1	6.3	18.8		2	2	2	2	1	2	2		11.6
High	FP068198.1	FP068198.1	15.3846	2	3	1	169	18.5	6.54	High	High	High	High	High	High	High	High	2.957	75.37	68.07		23.4	57.9	125.4	352.9	35.5	271.9	154.4	213.5	4.6	6.8	11.5	352.9	10.1	68.1	48.6	26.9	1	2	2	2	2	2	2	2	12.47
High	FN733458.1	FN733458.1	11.8644	3	5	1	236	26.7	5.07	High	High	High	High	High	High	High	High	0.677	19.99	100.92		80.1	120.2	108.2	164.6	80.9	21.9	11.3	18.2	15.6	14.1	10	164.6	23.1	5.5	3.6	2.3	1	1	1	1	1	1	1	1	15.52
High	FP037250.1	FP037250.1	18.7793	4	5	4	213	23.8	6.55	High	High	High	High	High	High	High	High	0.237	78.3	20.85		589.1	2383.8	792.5	347.6	237.2	352.9	249.8	192.7	114.9	280	73	347.6	67.9	88.4	78.6	24.2	5	5	5	5	5	5	5	4	13.86
High	FN713575.1	FN713575.1	10.8247	2	3	2	194	21.5	5.94	High	High	High	High	High	High	High	High	1.417	30.09	60.85		480	259.8	359.9	147.1	919.4	521.8	488.9	338.4	93.7	30.5	33.1	147.1	263.1	130.7	153.9	42.6	2	2	2	2	2	2	2	2	5.27
High	FR632538.1	FR632538.1	17.5439	3	5	1	171	18.8	8.97	High	High	High	High	High	High	High	High	0.593	38.75	68.89		63.4	107.6	53.1	18.6	87.2	44.3	27.1	77.2	12.4	12.6	4.9	18.6	25	11.1	8.5	9.7	1	1	1	1	1	1	1	1	11
High	FN700398.1	FN700398.1	8.85417	1	3	1	192	21.1	5.11	High	High	High	High	Not Found	High	High	Not Found	1.887	99.87	137.69		8	17	62.2	141.3		1.6	21.7		1.6	2	5.7	141.3		0.4	6.8		1	1	1	1		1	1		12.74
High	FN756577.1	FN756577.1	8.52018	1	4	1	223	23.9	4.91	High	High	High	High	High	High	High	High	0.403	24.61	54.56		201	190.4	123.2	26.9	117.4	74.8	57.7	48.8	39.2	22.4	11.3	26.9	33.6	18.7	18.2	6.1	1	1	1	1	1	1	1	1	17.38
High	FP028380.1	FP028380.1	15.3558	3	4	3	267	28.9	5.54	High	Medium	High	High	High	High	High	High	1.002	70.01	49.42		141.2	185.6	492.1	383.4	103.8	225.3	381.2	1028.2	27.5	21.8	45.3	383.4	29.7	56.5	120	129.3	2	1	2	3	3	4	4	4	9.29
High	FN718416.1	FN718416.1	11.8919	2	4	2	185	19.8	8.82	High	High	High	High	High	High	High	High	1.675	126.07	72.37		319.6	32.8	38.1	64.7	439.1	185.9	182.3	151.7	62.4	3.9	3.5	64.7	125.6	46.6	57.4	19.1	2	2	2	2	2	2	2	2	13.31
High	FN735548.1	FN735548.1	14.554	3	5	3	213	23.1	8.92	High	High	High	High	High	High	High	High	1.199	20.03	39.5		233.5	335.7	250.6	460.9	161	390.1	298.7	215.1	45.6	39.4	23.1	460.9	46.1	97.7	94	27.1	3	3	3	3	3	3	3	2	14.47
High	FN735334.1	FN735334.1	12.2271	3	4	3	229	25.7	5.01	High	High	High	High	High	High	High	High	1.06	8.15	10.09		536.2	618.2	621.2	623.2	689.9	541.9	655.4	522	104.6	72.6	57.2	623.2	197.4	135.8	206.3	65.7	3	3	3	3	3	3	3	3	11.16
High	FN697998.1	FN697998.1	15.4589	3	7	3	207	23.9	5.86	High	High	High	High	High	High	High	High	2.019	18.79	39.27		243.3	172.6	185.4	169.4	475.4	517.6	456.6	325.9	47.5	20.3	17.1	169.4	136	129.7	143.7	41	2	2	2	3	3	3	3	2	21.22
High	FN718420.1	FN718420.1	15.3846	3	6	2	208	21.7	8.6	High	High	High	High	High	High	High	High	0.562	54.59	42.2		509.5	675	1391.4	401.9	763.8	286	477	158	99.4	79.3	128.1	401.9	218.5	71.7	150.2	19.9	2	2	2	2	2	1	2	1	14.74
High	FN754690.1	FN754690.1	14.433	4	4	2	291	31.8	9.28	High	High	High	High	High	High	High	High	0.952	13.51	119.84		309.4	398.7	391.2	972.7	129.5	193.1	99.4	119.4	60.4	46.8	36	972.7	37	48.4	31.3	15	4	4	4	4	3	4	3	4	11.22
High	FN719141.1	FN719141.1	15.3846	4	8	2	325	35.6	6.23	High	High	High	High	High	High	High	High	2.78	60.14	89.59		98.8	148.4	35.4	602	90.7	231.3	123.4	88.8	19.3	17.4	3.3	602	26	57.9	38.9	11.2	3	3	1	3	2	3	2	2	23.78
High	FN717939.1	FN717939.1	13.9037	2	2	2	187	19.7	6.98	High	High	High	High	High	High	High	High	1.764	54.85	35.54		90	186.5	68.1	211.3	101.8	225.3	271.8	209.9	17.6	21.9	6.3	211.3	29.1	56.4	85.5	26.4	2	2	1	2	2	2	2	2	7.69
High	AAG58446.1	protein chain elongation factor EF-Tu (duplicate of tufB) [Escherichia coli O157:H7]	6.09137	2	3	2	394	43.3	5.45	High	High	High	High	High	High	High	High	1.554	49.12	76.27		44.8	54.7	108	229.9	63.8	77.1	59.1	242.1	8.7	6.4	9.9	229.9	18.3	19.3	18.6	30.5	1	1	1	2	1	1	1	1	8.52
High	FN765143.1	FN765143.1	12.2951	2	2	2	244	26	4.58	High	High	High	High	High	High	High	High	0.588	55.24	80.97		460.8	298.1	132.5	355.1	17.9	126.6	199.2	165.2	89.9	35	12.2	355.1	5.1	31.7	62.7	20.8	2	2	1	2	1	2	2	2	8.93
High	FP054642.1	FP054642.1	13.7725	2	3	2	167	17	6.46	High	High	High	High	High	High	High	High	0.469	20.1	48.85		563	419.2	391.7	109.1	203.8	359.5	186.7	165.5	109.9	49.2	36.1	109.1	58.3	90.1	58.8	20.8	2	2	2	2	2	2	2	2	9.35
High	FN728593.1	FN728593.1	12.4464	2	3	1	233	25.6	5.68	High	High	High	High	High	High	High	High	1.444	24.23	71.85		30.1	45.6	49	120.9	30.6	28.3	60.2	45.2	5.9	5.4	4.5	120.9	8.8	7.1	18.9	5.7	1	1	1	1	1	1	1	1	10.92
High	FN745227.1	FN745227.1	27.6923	3	3	3	130	14.5	4.28	High	High	High	High	High	High	High	High	0.134	37.67	89.47		1372.2	641.7	921.4	34.4	299.9	112.6	76.7	141.4	267.7	75.4	84.8	34.4	85.8	28.2	24.1	17.8	3	3	3	3	3	3	2	2	11.42
High	FP066506.1	FP066506.1	10.6977	2	5	2	215	23.2	5.06	High	High	High	High	High	High	High	High	0.9	25.87	34.59		606.6	620.1	374.5	518	250.6	505.9	647.8	632.6	118.4	72.8	34.5	518	71.7	126.7	203.9	79.6	2	2	2	2	2	2	2	2	12.71
High	FP051083.1	FP051083.1	7.95455	1	2	1	176	19.9	4.75	High	High	High	High	High	High	High	High	1.232	53.63	54.81		331.3	93.2	256.4	131.5	209.2	488.1	289.5	290.8	64.6	11	23.6	131.5	59.8	122.3	91.1	36.6	1	1	1	1	1	1	1	1	8.86
High	FP028060.1	FP028060.1	25.6281	4	5	1	199	20.9	9.47	High	High	High	High	High	High	High	High	3.066	9.91	137.07		29.6	34.7	35.8	312.7	35	36.1	25.6	29.9	5.8	4.1	3.3	312.7	10	9	8.1	3.8	1	1	1	1	1	1	1	1	6.99
High	FN744725.1	FN744725.1	9.47368	1	3	1	190	20.2	6.55	High	High	Not Found	High	High	High	High	High	1.046	55.49	68.04		97.4	42.5		20	139.6	59.5	73.5	105.5	19	5		20	40	14.9	23.1	13.3	2	1		2	2	2	2	2	10.99
High	FN741304.1	FN741304.1	6.11354	1	2	1	229	25.9	8.34	Not Found	Not Found	Not Found	High	Not Found	Not Found	High	Not Found	100		88.74					34.7			7.9					34.7			2.5					1			1		7.63
High	FP044893.1	FP044893.1	10.6599	1	2	1	197	21.7	6.1	High	Not Found	Not Found	Not Found	High	Not Found	High	High	0.476		9.46		27.2				13.8		12.1	22.3	5.3				3.9		3.8	2.8	1				1		1	1	10.33
High	FP030102.1	FP030102.1	14.2336	3	4	3	274	31.1	9.67	High	High	Medium	High	High	High	High	High	3.025	17.05	80.86		40.4	56.6	46.8	262	40.7	47.5	229.4	132.9	7.9	6.6	4.3	262	11.7	11.9	72.2	16.7	2	2	1	3	3	3	3	3	11.98
High	FR631334.1	FR631334.1	22.3404	3	3	3	188	20.3	5.3	High	High	High	High	High	High	High	Not Found	1.282	45.73	42.54		71.1	28.3	43.3	98.9	55.9	44.8	44.1		13.9	3.3	4	98.9	16	11.2	13.9		2	1	2	3	2	3	3		11.04
High	FN767382.1	FN767382.1	12.4481	2	2	1	241	25.8	6.52	High	High	High	High	High	High	High	High	1.154	30.48	70.25		77.5	97.8	140.3	247.2	97.7	80.7	59.9	54.4	15.1	11.5	12.9	247.2	28	20.2	18.9	6.8	1	1	1	2	1	1	1	1	8.7
High	FP028851.1	FP028851.1	15.6425	3	4	3	179	20.4	6.64	High	High	High	High	High	High	High	High	1.177	53.94	36.84		444.1	174.2	204.4	161.7	410.5	304.2	414.4	819.8	86.7	20.5	18.8	161.7	117.5	76.2	130.4	103.1	3	3	3	3	3	3	3	3	9.12
High	FP032336.1	FP032336.1	9.02256	1	3	1	133	15.5	5.47	High	High	High	High	High	High	High	High	0.852	74.4	68.36		197.2	166.9	591.8	63.1	183.2	356.6	483.5	94.1	38.5	19.6	54.5	63.1	52.4	89.3	152.2	11.8	1	1	1	1	1	1	1	1	9.54
High	FN755393.1	FN755393.1	11.5226	3	4	3	243	27.2	4.77	High	High	High	High	High	High	High	High	1.177	55.65	51.48		373.1	184.9	129.8	270.1	466.2	171.1	172	210.6	72.8	21.7	12	270.1	133.4	42.9	54.1	26.5	3	3	2	3	3	3	3	3	10.27
High	FP041469.1	FP041469.1	9.90566	2	4	2	212	24	4.27	High	High	High	High	High	High	High	High	2.643	23.24	33.68		204.6	197.2	294	326.2	612.4	802.9	710.9	590.6	39.9	23.2	27.1	326.2	175.2	201.1	223.8	74.3	2	2	2	2	2	2	2	2	6.5
High	FN749004.1	FN749004.1	8.15451	2	4	2	233	26.4	4.61	High	High	High	High	High	High	High	High	1.985	24.5	145.08		133.1	209.8	213.8	1168	55.1	151.5	99.1	83.7	26	24.7	19.7	1168	15.8	37.9	31.2	10.5	2	2	2	2	1	2	2	2	10.92
High	FR663926.1	FR663926.1	15.4867	4	7	3	226	24.4	9.09	High	High	High	High	High	High	High	High	1.007	24.81	60.44		460.4	673.1	437.5	1004.6	346.4	395.6	363.1	330.4	89.8	79.1	40.3	1004.6	99.1	99.1	114.3	41.6	4	4	4	4	4	4	4	4	18.29
High	FN740335.1	FN740335.1	19.2053	2	3	2	151	16.7	4.84	High	High	High	High	High	High	High	High	1.616	41.39	47.38		284.4	126.3	175.5	108.2	313.5	452.7	388.3	362.6	55.5	14.8	16.2	108.2	89.7	113.4	122.2	45.6	2	2	1	2	2	2	2	1	9.89
High	FN999100.1	FN999100.1	17.2269	3	4	3	238	26.3	9.28	High	High	High	High	High	High	High	High	2.742	102.1	71.94		138.3	24.5	27.6	315	243.9	72.5	64.7	83.8	27	2.9	2.5	315	69.8	18.2	20.4	10.5	3	1	1	3	3	2	3	3	11.53
High	FP038130.1	FP038130.1	9.67742	2	3	1	217	24.5	5.68	High	High	High	High	High	High	High	High	1.134	40.38	37.83		119.6	225.6	288.3	298.4	119.2	319.2	221	162	23.3	26.5	26.6	298.4	34.1	80	69.6	20.4	2	2	2	2	2	2	2	2	9.33
High	DN949735.1	DN949735.1	12.5541	3	4	3	231	26	6.29	High	High	High	High	High	High	High	High	0.67	74.69	133.38		1116.6	106.2	1090.4	66.5	384.4	88.5	1527.1	162.2	217.9	12.5	100.4	66.5	110	22.2	480.7	20.4	1	1	2	3	3	3	3	2	11.79
High	FP065750.1	FP065750.1	19.797	3	3	3	197	21.9	4.93	Medium	Medium	Medium	High	Medium	Medium	Medium	Not Found	1.313	86.41	131.76		14.1	35	93.1	185	25	13.9	25.1		2.7	4.1	8.6	185	7.1	3.5	7.9		1	1	1	3	1	1	1		9.95
High	FN754813.1	FN754813.1	11.4537	3	7	3	227	25.6	8.05	High	High	High	High	High	High	High	High	1.715	16.92	47.2		592.8	421	534.6	488.8	1198	562.9	1291.2	1083.3	115.7	49.5	49.2	488.8	342.8	141	406.4	136.3	3	3	3	3	3	3	3	3	20.6
High	DN950193.1	DN950193.1	14.9813	4	5	4	267	29.7	6.65	High	High	High	High	High	High	High	High	1.196	20.6	67.75		275.1	416.2	383.2	728.6	99.9	277.7	606.9	376.9	53.7	48.9	35.3	728.6	28.6	69.6	191	47.4	3	4	3	4	4	4	4	4	13.43
High	FP055390.1	FP055390.1	18.0488	3	5	3	205	23.1	7.94	High	High	High	High	High	High	High	High	0.952	31.58	84.65		138	205.4	112.5	325.9	108.3	83.3	60.9	93.6	26.9	24.1	10.4	325.9	31	20.9	19.2	11.8	4	3	3	4	3	4	4	3	15.14
High	FN728520.1	FN728520.1	11.3821	3	4	1	246	27.9	4.56	Not Found	Not Found	Not Found	High	Not Found	Not Found	Not Found	Not Found	1.226	28.46	101.28		58.6	102.6	100.7	231.9		37.6	51.6	35	11.4	12.1	9.3	231.9		9.4	16.2	4.4	1	1	1	2		1	1	1	10.62
High	FN742087.1	FN742087.1	7.84314	3	6	1	357	39	9.88	High	High	High	High	High	High	High	High	1.434	32.81	149.03		338.8	592.2	358.3	1994.1	148.3	191.8	131.7	156.7	66.1	69.6	33	1994.1	42.4	48.1	41.5	19.7	2	2	2	3	1	2	2	1	17.64
High	FN752625.1	FN752625.1	6.14754	2	2	2	244	26	8.95	High	High	High	High	High	High	High	High	0.757	18.23	30.01		251.3	358.4	287.3	131.3	228	257.4	288.2	126.9	49	42.1	26.5	131.3	65.2	64.5	90.7	16	2	2	2	2	2	2	2	2	8.11
High	FP039517.1	FP039517.1	14.8837	2	3	2	215	23.8	5.94	High	High	High	High	High	High	High	High	0.502	75.02	116.03		65.1	345.4	159.6	259.3	29.2	28.2	64.6	21.5	12.7	40.6	14.7	259.3	8.4	7.1	20.3	2.7	1	1	1	2	1	2	2	1	9.25
High	FN703236.1	FN703236.1	10.8209	3	6	1	268	28.5	7.31	High	High	High	High	High	High	High	High	2.032	40.42	71.25		283.9	612.3	368.9	703	167.7	1641.8	914.8	1194.9	55.4	71.9	34	703	48	411.3	287.9	150.3	3	3	3	3	3	3	3	3	16.59
High	Brenneria_goodwinii_01955	Putrescine-binding periplasmic protein precursor	7.85908	2	2	2	369	40.8	5.97	Not Found	Not Found	Not Found	High	High	High	High	High	100		57.48					28.1	79.8	52.8	22.3	573.5				28.1	22.8	13.2	7	72.1				2	2	2	1	2	7.67
High	FN737703.1	FN737703.1	15.6069	2	2	2	173	19.1	8.19	High	High	High	High	High	High	High	High	0.645	79.05	57.63		30.7	106.3	29.8	11.7	26.4	57.4	47.9	19.3	6	12.5	2.7	11.7	7.6	14.4	15.1	2.4	1	2	1	2	2	1	2	2	8.44
High	FN747196.1	FN747196.1	15.4255	3	4	2	188	20.6	6.7	High	High	High	High	High	High	High	High	1.001	83.91	36.2		160.6	90.2	468.6	347.8	181.6	158.8	272	98.2	31.3	10.6	43.1	347.8	52	39.8	85.6	12.4	3	3	2	3	2	3	3	2	13.37
High	FN713934.1	FN713934.1	21.547	3	4	1	181	20.4	5.3	High	High	Not Found	High	High	Not Found	High	Not Found	1.808	42.82	124.77		12.3	23		77.8	8.7		9.1		2.4	2.7		77.8	2.5		2.9		1	1		1	1		1		14.77
High	FN766231.1	FN766231.1	11.4754	2	6	1	183	19.7	4.91	Medium	Medium	Not Found	Medium	Medium	Medium	Medium	Medium	0.677	12.02	100.6		39	46.2		10.8	26.2	70.5	7.7	45.5	7.6	5.4		10.8	7.5	17.7	2.4	5.7	1	1		1	1	1	1	1	17.95
High	FN710104.1	FN710104.1	16.1826	3	7	1	241	26.5	5.01	High	Not Found	Not Found	High	High	High	Not Found	High	1.846		134.93		22			9.2	8.8	104.1		89.3	4.3			9.2	2.5	26.1		11.2	1			1	1	1		1	17.4
High	FP031357.1	FP031357.1	13.0597	2	2	1	268	29	7.08	High	High	High	High	High	High	High	High	0.692	24.47	41.71		64.4	40.2	63.6	60.3	42.1	24.8	28	24	12.6	4.7	5.9	60.3	12.1	6.2	8.8	3	1	1	1	1	1	1	1	1	10.31
High	EE743872.1	EE743872.1	27.2727	4	4	4	198	21.6	5.2	High	High	High	High	High	High	High	High	2.229	40.84	65.95		26.5	60.2	38.6	184.2	71.8	49.4	67.3	9.1	5.2	7.1	3.6	184.2	20.6	12.4	21.2	1.2	1	3	1	4	2	3	3	1	12.64
High	FN736299.1	FN736299.1	10.8333	2	2	2	240	26.2	6.92	High	High	High	High	High	High	High	High	1.212	61.73	69.36		114.2	65.1	28.9	17.6	158.3	69	91.5	83	22.3	7.6	2.7	17.6	45.3	17.3	28.8	10.4	2	2	1	2	2	2	2	2	7.89
High	FN719095.1	FN719095.1	12.9464	3	4	1	224	25.9	8.69	High	High	Not Found	High	High	High	High	Not Found	3.426	46.41	80.69		37.9	19.2		104.9	29.7	50.4	206.2		7.4	2.3		104.9	8.5	12.6	64.9		2	1		2	2	2	2		8.35
High	FN769047.1	FN769047.1	13.0435	2	3	1	184	19.8	5.64	High	High	High	High	High	High	High	High	1.317	46.85	36.85		26.5	38.7	66.6	82.4	32.6	66	50.4	36.4	5.2	4.5	6.1	82.4	9.3	16.5	15.9	4.6	1	1	1	1	1	1	1	1	9.83
High	FP074580.1	FP074580.1	6.69856	1	2	1	209	22.3	7.3	High	High	High	High	Not Found	High	Not Found	High	1.094	82.66	75.56		319.8	37.1	158	288.1		87.5		23.1	62.4	4.4	14.5	288.1		21.9		2.9	1	1	1	1		1		1	9.36
High	FP036891.1	FP036891.1	12.6761	3	6	2	213	24.1	5.9	High	High	High	High	High	High	High	High	0.93	30.23	47.2		253	399.8	237.2	422	341.6	133.3	206.2	192.1	49.4	47	21.8	422	97.7	33.4	64.9	24.2	3	3	3	3	3	3	3	2	14.67
High	FN722393.1	FN722393.1	17.9592	3	3	1	245	25.9	5.4	High	High	Not Found	High	Not Found	High	High	Not Found	1.845	61.21	128.53		19.5	49.2		185.1	18.5	17.5	32.3		3.8	5.8		185.1	5.3	4.4	10.2		2	2		3	2	3	3		6.91
High	FN728485.1	FN728485.1	9.50413	2	2	1	242	26.1	4.26	Not Found	High	High	High	High	High	High	High	1.778	45.14	34.16		60.2	155.3	160.9	257.2	112.1	239.2	283.8	205.4	11.7	18.2	14.8	257.2	32.1	59.9	89.3	25.8	1	2	2	2	2	2	2	2	8.06
High	FR628895.1	FR628895.1	15.625	2	3	2	192	21.8	9.7	High	High	High	High	High	High	High	High	0.403	44.99	26.15		137.9	249.1	362.7	79.1	116.7	77.7	129.6	86.6	26.9	29.3	33.4	79.1	33.4	19.5	40.8	10.9	2	2	2	2	2	2	2	1	8.83
High	FN706661.1	FN706661.1	8.75912	2	4	2	274	29.5	10.35	High	High	High	High	Not Found	High	High	High	5.986	74.58	131.59		32.1	163.1	74	1353.1		134.6	123.5	70	6.3	19.2	6.8	1353.1		33.7	38.9	8.8	1	1	1	2		1	1	1	12.05
High	FR660812.1	FR660812.1	7.31707	1	2	1	205	21.7	6.09	High	High	High	High	High	High	High	High	1.013	93.57	94.23		396.3	97.5	78.1	37.1	455.6	157	123.2	197.7	77.3	11.4	7.2	37.1	130.4	39.3	38.8	24.9	1	1	1	1	1	1	1	1	8.1
High	FN759037.1	FN759037.1	12.3077	2	2	2	195	22.2	9.69	High	High	High	High	High	High	High	High	0.243	66.17	38.55		209.3	425.7	854.9	71	119.4	109.9	183.3	32.2	40.8	50	78.7	71	34.2	27.5	57.7	4.1	2	2	2	2	2	2	2	2	7.91
High	FN756522.1	FN756522.1	10.2804	2	3	1	214	24	5.8	Not Found	Not Found	Not Found	High	Not Found	Not Found	Not Found	Not Found	100							16.2								16.2								1					8.45
High	FR631088.1	FR631088.1	10.6383	2	3	2	188	21.3	9.99	High	High	High	High	High	High	High	High	2.51	31.99	50.99		114.1	122.1	63.2	233.9	173.5	158.9	435.8	244.3	22.3	14.3	5.8	233.9	49.6	39.8	137.2	30.7	2	2	1	2	2	2	2	2	9
High	CU640062.1	CU640062.1	18.5629	2	2	2	167	18	5.14	High	High	High	High	High	High	High	Not Found	0.798	74.49	11.95		30.2	68.1	13.8	24.8	29.9	32.2	32.4		5.9	8	1.3	24.8	8.6	8.1	10.2		2	2	1	2	2	2	2		5.98
High	FN728529.1	FN728529.1	11.8959	3	6	3	269	30.4	4.86	High	High	High	High	High	High	High	High	1.013	33.07	60.46		468.1	504.2	828.5	1136.3	385.7	331.7	579.2	194	91.3	59.2	76.3	1136.3	110.4	83.1	182.3	24.4	3	3	3	3	3	3	3	3	12.53
High	FP028615.1	FP028615.1	17.6271	3	3	2	295	31.3	5.53	Not Found	High	High	High	Not Found	High	High	Not Found	2.128	49.34	10.99			36	17.4	61.4		59.3	49.7			4.2	1.6	61.4		14.8	15.6			1	1	2		1	2		10.65
High	FP041817.1	FP041817.1	27.2109	4	4	4	147	16.6	6.8	High	High	High	High	High	High	High	High	1.521	28.68	52.34		114.5	176.8	107.6	342.3	133.9	108.2	224.6	110.7	22.3	20.8	9.9	342.3	38.3	27.1	70.7	13.9	3	3	2	4	4	4	4	2	11.9
High	FN728989.1	FN728989.1	13.3621	3	6	2	232	25.9	7.2	High	High	High	High	High	High	High	High	0.912	28.55	23.58		85.9	103.1	56.8	55.4	78.3	97.1	68	52.3	16.8	12.1	5.2	55.4	22.4	24.3	21.4	6.6	2	1	1	2	2	2	2	2	15.36
High	FR635160.1	FR635160.1	12.3894	3	5	0	226	26	7.64	Not Found	Not Found	Not Found	Not Found	Not Found	Not Found	Not Found	Not Found	1.092	44.53	133.6		38.9	14.4	31.4	92.3	15	6.1	9.8	11.1	7.6	1.7	2.9	92.3	4.3	1.5	3.1	1.4	1	1	1	1	1	1	1	1	11.91
High	FN741399.1	FN741399.1	18.4358	3	3	2	179	20.1	7.03	High	High	Not Found	High	High	High	High	High	4.997	87.46	91.51		16.9	4		121.5	15.2	27	45.2	33.4	3.3	0.5		121.5	4.4	6.8	14.2	4.2	1	1		2	1	2	1	2	7.84
High	FN728127.1	FN728127.1	16.7969	4	5	1	256	29.5	10.2	High	High	High	High	Not Found	High	High	High	1.336	42.88	115.01		33.6	80.9	84.7	205.5		43.8	16.8	10.3	6.6	9.5	7.8	205.5		11	5.3	1.3	1	1	1	1		1	1	1	11.26
High	FP035836.1	FP035836.1	15.3488	4	5	3	215	24.9	5.83	High	High	Not Found	High	High	High	High	High	3.142	42.12	139.05		63.9	104.5	45.8	689.6	116.1	33.9	58	24.3	12.5	12.3	4.2	689.6	33.2	8.5	18.3	3.1	3	5	1	5	5	3	4	1	13.2
High	Brenneria_goodwinii_00015	entericidin B membrane lipoprotein	33.3333	1	2	1	45	4.6	8.22	High	High	High	High	High	High	High	High	4.062	36.34	83.62		19.9	27.5	41	77.8	236.6	159.4	5.3	932.3	3.9	3.2	3.8	77.8	67.7	39.9	1.7	117.3	1	1	1	1	1	1	1	1	5.78
High	EE743663.1	EE743663.1	12.2549	3	4	3	204	22.2	7.03	High	High	High	High	High	High	High	High	1.105	70.81	51.88		1732	1059.2	282.4	268.7	1354.3	1322.6	1584.3	1013.9	337.9	124.4	26	268.7	387.5	331.3	498.7	127.6	3	3	2	3	3	3	3	3	11.69
High	FP071110.1	FP071110.1	15.8798	4	6	2	233	26.6	4.96	High	High	High	High	High	High	High	High	1.247	44.88	55.37		341.8	711.6	352.9	844.6	190.5	448.4	854.1	910	66.7	83.6	32.5	844.6	54.5	112.3	268.8	114.5	3	3	2	4	4	4	4	4	16.32
High	FR627965.1	FR627965.1	13.4409	2	3	1	186	19.9	9.94	High	Not Found	Not Found	High	Not Found	Not Found	Not Found	Not Found	0.683				13.3			9.1					2.6			9.1					1			1					8.96
High	FN721066.1	FN721066.1	4.44444	2	3	2	225	24.6	8.13	High	High	High	High	High	High	High	High	1.643	46.91	67.62		168.8	342.9	477.2	249	238.2	686.1	993	313.8	32.9	40.3	43.9	249	68.1	171.9	312.5	39.5	2	2	2	2	2	2	2	2	10.48
High	FP054257.1	FP054257.1	11.2033	2	3	2	241	26.4	6.43	High	High	High	High	High	High	High	High	1.859	56.48	15.62		129	106.2	32.6	161.9	153.5	145.1	203.5	201.1	25.2	12.5	3	161.9	43.9	36.3	64	25.3	1	1	1	2	2	1	2	1	8.34
High	FP029973.1	FP029973.1	12.2172	2	4	1	221	23.9	7.55	High	Not Found	Not Found	High	High	High	High	Not Found	1.002	29.65	93.14		568.3	411.7	314.7	149.7	1022.2	357.4	201	741.5	110.9	48.4	29	149.7	292.5	89.5	63.3	93.3	2	1	1	2	2	2	2	1	12.62
High	FN763573.1	FN763573.1	14.881	3	3	3	168	18	7.77	High	High	High	High	High	High	High	High	2.086	62.41	103.02		21.9	74.1	104.2	353.4	52.1	65.2	86.3	42	4.3	8.7	9.6	353.4	14.9	16.3	27.2	5.3	1	2	3	3	3	3	3	2	9.4
High	FN749878.1	FN749878.1	13.4615	2	3	1	156	17.6	4.96	High	High	High	High	Not Found	High	High	High	2.3	71.1	83.7		34.5	86	171.5	412.2		37.6	221.6	98.6	6.7	10.1	15.8	412.2		9.4	69.8	12.4	1	1	1	1		1	1	1	8.57
High	FP057896.1	FP057896.1	7.1066	1	2	1	197	20.9	5.57	High	High	High	High	High	High	High	High	0.837	9.63	43.04		137.4	119.9	145.1	49	104.6	133.4	162.3	108	26.8	14.1	13.4	49	29.9	33.4	51.1	13.6	1	1	1	1	1	1	1	1	8.6
High	FR627127.1	FR627127.1	9.05172	2	3	1	232	24.9	5.2	High	High	High	High	Not Found	High	High	High	0.635	27.26	29.23		197.4	201.2	311	196.9		144.2	109.7	71.5	38.5	23.6	28.6	196.9		36.1	34.5	9	1	1	1	1		1	1	1	7.6
High	FN769995.1	FN769995.1	18.4211	4	5	2	228	26.4	9	High	High	High	High	High	High	High	High	1.417	38.97	111.8		138.2	319.5	243.2	884.9	142.8	120.3	175.8	192.6	27	37.5	22.4	884.9	40.9	30.1	55.3	24.2	4	4	4	4	4	4	4	4	12.75
High	FN702656.1	FN702656.1	14.8936	3	3	2	235	26.5	7.17	Medium	Medium	Medium	High	Medium	Medium	High	Medium	1.985	17.57	135.39		93.1	97.1	69	518.6	79.6	43.3	44.1	250.1	18.2	11.4	6.4	518.6	22.8	10.9	13.9	31.5	2	2	2	3	1	2	3	2	9.75
High	FN769024.1	FN769024.1	18.6364	4	8	4	220	24.7	8.66	High	High	High	High	High	High	High	High	0.695	24.19	42.18		197.4	314.4	309.8	126.7	167.2	159.7	307.9	71.9	38.5	36.9	28.5	126.7	47.8	40	96.9	9	3	3	2	4	3	2	4	1	16.41
High	FN729769.1	FN729769.1	10.7527	2	3	2	279	30.4	9.77	High	High	Not Found	High	High	High	High	High	1.853	58.52	45.48		15.9	38.3		46.2	34.5	83.6	36.6	61.2	3.1	4.5		46.2	9.9	20.9	11.5	7.7	1	1		2	1	1	1	1	9.17
High	FP031209.1	FP031209.1	9.46502	2	4	1	243	26.7	5.26	High	High	High	High	High	High	High	High	1.841	56.33	35.26		272.8	117.5	106	356.6	345.6	144.2	371.6	271	53.2	13.8	9.8	356.6	98.9	36.1	117	34.1	2	2	2	2	2	2	2	2	12.36
High	FP068729.1	FP068729.1	11.8943	2	5	2	227	25.4	5.19	High	High	High	High	High	High	High	High	0.229	50.16	14.8		446.6	1310.8	832	234.7	168.8	206.7	180.9	107.9	87.1	154	76.6	234.7	48.3	51.8	56.9	13.6	2	2	2	2	2	2	2	2	12.23
High	FN750552.1	FN750552.1	13.6752	3	3	3	234	26.6	8.48	High	High	High	High	High	High	High	High	1.356	67.64	80.35		101.5	298.5	513.1	214.6	908.9	249.3	278.6	194.3	19.8	35.1	47.2	214.6	260.1	62.5	87.7	24.4	3	3	3	3	3	3	3	3	8.96
High	FN698281.1	FN698281.1	11.5079	3	5	3	252	28.3	5.02	High	High	High	High	High	High	High	High	1.099	12.62	27.59		416.1	444	528.3	318.6	544.1	655.7	515.4	350.1	81.2	52.2	48.6	318.6	155.7	164.3	162.2	44	3	3	3	3	3	3	3	3	12.31
High	FN711844.1	FN711844.1	9.15842	2	2	1	404	45.1	9.38	Not Found	Not Found	Not Found	High	Not Found	High	Not Found	Not Found	100		122.35					27.1		2						27.1		0.5						1		1			7.96
High	FP028479.1	FP028479.1	11.5942	3	3	1	276	30.4	6.11	High	High	High	High	High	High	High	Not Found	0.453	74.23	37.85		16.7	129.9	83.5	41.3	15.3	43.8	38.5		3.3	15.3	7.7	41.3	4.4	11	12.1		1	1	1	1	1	1	1		9.23
High	FR624724.1	FR624724.1	16.7464	3	3	2	209	23.1	7.9	High	High	High	High	High	High	High	High	1.094	37.37	113.37		141.7	317.1	254.5	702.2	99.8	117.8	120.5	141.7	27.7	37.2	23.4	702.2	28.6	29.5	37.9	17.8	2	3	2	3	1	2	2	2	9.27
High	EE743782.1	EE743782.1	10.1695	1	2	1	118	13.2	9.51	High	High	High	High	High	High	High	High	0.214	33.8	49.29		422.1	731.7	425.1	36.1	147.4	159.4	108.2	68.3	82.3	86	39.1	36.1	42.2	39.9	34.1	8.6	1	1	1	1	1	1	1	1	7.17
High	FN704594.1	FN704594.1	14.554	2	2	2	213	24.8	5.29	Not Found	High	Not Found	High	High	High	High	Not Found	3.185		74.06			10.6		68.1	30.1	8.6	27.7			1.2		68.1	8.6	2.2	8.7			1		2	2	2	1		9.14
High	FN711440.1	FN711440.1	15.3465	3	3	3	202	22.6	5.22	High	High	High	High	High	High	High	High	2.14	24.9	76.5		117	70.9	109.1	428.9	154.4	43.3	221.1	209.5	22.8	8.3	10.1	428.9	44.2	10.9	69.6	26.4	3	2	2	3	3	3	3	3	8.61
High	FP033106.1	FP033106.1	19.4118	2	2	1	170	18.6	5.06	Medium	Medium	Medium	Medium	Medium	Medium	Medium	Medium	0.757	40.21	76.48		189.9	267.4	421.3	67.3	461.2	206.4	152.1	209.9	37.1	31.4	38.8	67.3	132	51.7	47.9	26.4	1	1	1	1	1	1	1	1	6.93
High	FP052513.1	FP052513.1	10.2564	2	3	2	234	26	5.47	High	High	High	High	High	High	High	High	1.742	21.92	107.45		100.6	149.1	107.9	538.6	56.2	96.6	139.6	125.8	19.6	17.5	9.9	538.6	16.1	24.2	43.9	15.8	2	2	1	2	2	2	2	2	11.69
High	FN721475.1	FN721475.1	11.2613	2	2	2	222	24.3	8.91	High	High	High	High	High	High	High	High	1.818	16.65	96.56		74.6	103.2	84.5	292.6	12.7	40.1	290.4	165.4	14.6	12.1	7.8	292.6	3.6	10.1	91.4	20.8	2	2	2	2	1	2	2	2	6.88
High	FN722023.1	FN722023.1	11.4286	2	3	2	245	27.4	5.66	High	High	High	High	High	High	High	High	1.6	56.51	103.75		90	25.1	57.2	229.7	12.8	75.4	49.8	137.8	17.6	2.9	5.3	229.7	3.7	18.9	15.7	17.3	2	2	2	2	2	2	2	2	11.57
High	FN698030.1	FN698030.1	9.49153	2	2	2	295	32.6	8.13	High	High	High	High	High	High	High	High	2.93	27.14	82.48		23.1	40.5	34	198.5	46.5	23.2	113.1	40.4	4.5	4.8	3.1	198.5	13.3	5.8	35.6	5.1	1	2	1	2	2	2	2	1	6.57
High	FP066033.1	FP066033.1	16.129	3	3	3	186	20.2	4.27	High	High	High	High	High	High	High	High	1.345	41.71	71.68		215.4	283.2	114	80.5	534.9	307.4	175.7	137.1	42	33.3	10.5	80.5	153	77	55.3	17.2	3	2	2	3	3	3	3	3	8.88
High	CU639797.1	CU639797.1	17.4419	3	6	3	172	18.7	5.12	High	High	High	High	High	High	High	High	0.811	3.23	17.14		1161.4	1215.2	1142	986.7	980.8	724.5	1113.1	1002.2	226.6	142.8	105.2	986.7	280.6	181.5	350.4	126.1	3	3	3	3	3	3	3	3	18.11
High	Brenneria_goodwinii_04291	Phosphoenolpyruvate carboxykinase [ATP]	4.08163	2	2	2	539	59.5	5.71	High	High	High	High	High	High	High	High	1.483	36.66	62.59		117.7	79.2	56.4	52.7	215	166.5	66.8	1724	23	9.3	5.2	52.7	61.5	41.7	21	216.9	1	1	1	2	2	2	2	2	8.19
High	FN746587.1	FN746587.1	10.3734	2	4	2	241	27.1	6.68	High	High	High	High	High	High	High	High	2.768	22.58	88.46		67.4	105.9	98.6	558.8	29.4	199.5	215.8	206.7	13.1	12.4	9.1	558.8	8.4	50	67.9	26	1	1	1	2	1	2	2	2	10.17
High	FN729282.1	FN729282.1	19.4332	4	5	4	247	28.3	7.96	High	High	High	High	High	High	High	High	1.658	5.19	147.11		89.4	86.7	95.9	481.5	55.8	29.9	34	10.4	17.4	10.2	8.8	481.5	16	7.5	10.7	1.3	4	2	3	4	2	3	3	1	12.21
High	FP054110.1	FP054110.1	12.5	2	2	2	240	27.3	4.86	High	High	High	High	High	High	High	High	1.062	12.07	87.9		96.6	84.4	76.1	200.2	8.3	85.7	70.2	52.5	18.9	9.9	7	200.2	2.4	21.5	22.1	6.6	2	1	2	2	1	2	1	1	8.25
High	FN717632.1	FN717632.1	15.9817	3	3	1	219	23.4	5.9	High	High	High	High	High	High	High	High	0.982	26.99	41.74		101.5	170.1	170.7	216.2	68.5	150.4	143.8	47	19.8	20	15.7	216.2	19.6	37.7	45.3	5.9	3	3	3	3	3	3	3	1	9.41
High	FN743190.1	FN743190.1	11.4833	2	2	1	209	24.1	6.89	High	High	High	High	High	High	High	High	1.026	78.56	37.04		90.1	34.2	18.9	60.9	67.1	28	40	9.2	17.6	4	1.7	60.9	19.2	7	12.6	1.2	1	1	1	1	1	1	1	1	7.35
High	FN766525.1	FN766525.1	12.1849	3	5	2	238	26.9	4.88	High	High	High	High	High	High	High	High	0.686	21.17	47.72		229.6	183.5	150.5	218.3	112.5	106.1	78.4	289.6	44.8	21.6	13.9	218.3	32.2	26.6	24.7	36.4	3	2	2	3	2	3	2	2	10.04
High	FP026668.1	FP026668.1	11.6402	2	5	2	189	20.8	8.22	High	High	High	High	High	High	High	High	1.291	20.83	47.05		305.8	317.5	211.7	211.4	532.1	217.1	476.8	315.9	59.7	37.3	19.5	211.4	152.2	54.4	150.1	39.7	2	2	2	2	2	2	2	2	15.37
High	FN755990.1	FN755990.1	11.8557	2	3	2	194	22.2	4.86	High	High	High	High	High	High	High	High	1.788	38.81	118.17		54.1	118.3	78.3	413.3	52.9	48	83.6	62.3	10.6	13.9	7.2	413.3	15.1	12	26.3	7.8	2	2	2	2	2	2	2	2	8.57
High	FN770014.1	FN770014.1	13.3803	4	5	2	284	31.6	7.39	High	High	High	High	High	High	High	High	2.964	55.03	88.69		100.1	246	105.2	789.3	88.2	787.2	119	112.9	19.5	28.9	9.7	789.3	25.2	197.2	37.5	14.2	3	4	3	4	2	4	2	2	14.86
High	FN999857.1	FN999857.1	10	1	2	1	140	15.8	9.41	High	Not Found	Not Found	High	High	High	High	High	2.595		63.34		13.8			37.4	22.9	16	67.3	24.2	2.7			37.4	6.5	4	21.2	3	1			1	1	1	1	1	8.38
High	FP031490.1	FP031490.1	17.9104	3	3	3	201	22.1	5.47	High	High	High	High	High	High	High	High	1.398	23.42	67.06		123.2	76.5	99.4	62.5	62	181.6	251.3	113.5	24	9	9.2	62.5	17.7	45.5	79.1	14.3	2	2	2	3	2	2	3	2	9.66
High	FR626252.1	FR626252.1	18.8341	3	3	3	223	26.4	8.09	High	High	High	High	High	High	High	High	2.515	43.33	127.93		22.9	59.6	45.7	313.2	34.6	27.3	55.1	25.1	4.5	7	4.2	313.2	9.9	6.8	17.3	3.2	1	2	1	3	2	2	2	1	9.87
High	Rahnella_victoriana00025	Glutamate/aspartate periplasmic-binding protein precursor	7.71812	2	3	2	298	33.2	8.51	High	High	High	High	High	High	High	High	100		34.14					39.8			65.1					39.8			20.5					1			1		9.62
High	FN703523.1	FN703523.1	18.0791	3	4	3	177	20	9.11	High	High	High	High	High	High	High	High	2.326	43.43	95.69		46.8	114	120.1	502.2	31.2	98.9	238.7	26.1	9.1	13.4	11.1	502.2	8.9	24.8	75.1	3.3	2	2	2	3	1	3	3	1	12.02
High	FN742846.1	FN742846.1	13.587	4	5	1	184	20.9	5.73	High	High	High	High	High	High	High	Not Found	1.614	71.97	108.74		84.5	24.4	29.7	190.7	69.2	14.3	24		16.5	2.9	2.7	190.7	19.8	3.6	7.5		1	1	1	1	1	1	1		12.9
High	FN750314.1	FN750314.1	7.55396	2	3	2	278	30.8	5.68	High	High	High	High	High	High	High	High	0.362	32.66	85.03		405.2	215	414.7	275.6	123.8	48.3	52.1	28.5	79.1	25.3	38.2	275.6	35.4	12.1	16.4	3.6	2	2	2	2	2	2	2	1	9.4
High	FP026372.1	FP026372.1	9.09091	2	4	2	231	25.6	9.63	High	High	High	High	High	High	High	High	1.587	96.84	87.5		118.8	26	23.4	187.1	115.9	21	32.1	50.3	23.2	3.1	2.2	187.1	33.2	5.3	10.1	6.3	2	2	1	2	1	2	2	1	10.69
High	FN757419.1	FN757419.1	13.3028	3	3	2	218	25.1	6.74	High	High	High	High	High	High	High	High	0.612	51.08	43.23		56.5	48.8	118.3	71.7	50	32.4	28.5	25.1	11	5.7	10.9	71.7	14.3	8.1	9	3.2	1	1	1	1	1	1	1	1	9.58
High	FP025549.1	FP025549.1	11.2319	3	11	3	276	28.9	5.3	High	High	High	High	High	High	High	High	0.195	68.61	47.4		4019.1	6326.6	1102	298	1091.1	953.7	638.7	492.2	784.2	743.2	101.5	298	312.2	238.9	201	61.9	3	3	2	3	3	2	2	2	26.75
High	FP071535.1	FP071535.1	14.2259	3	3	3	239	25.7	7.58	High	High	High	High	High	High	High	High	0.349	8.36	48.22		227	208.3	192	106.5	73.2	24.3	88.3	21.9	44.3	24.5	17.7	106.5	21	6.1	27.8	2.8	3	3	3	3	2	2	3	1	9.45
High	FN747974.1	FN747974.1	15.4472	4	4	4	246	28	5.54	High	High	High	High	High	High	High	High	5.092	60.87	122.73		21.9	68.6	31.2	567.7	31.5	28.1	199.3	45.3	4.3	8.1	2.9	567.7	9	7.1	62.7	5.7	2	3	1	4	3	1	4	1	10.65
High	FN772722.1	FN772722.1	9.09091	1	3	1	176	18.4	7.74	High	High	High	High	High	High	High	High	1.665	8.21	94.44		107.3	95.5	112.4	422	100.6	75.2	101.8	30.3	20.9	11.2	10.3	422	28.8	18.8	32	3.8	1	1	1	1	1	1	1	1	9.47
High	FP028979.1	FP028979.1	20.8	2	3	2	125	13.8	9.47	High	High	High	High	High	High	High	High	2.018	17.64	148.15		72	63.2	89.1	484	12.8	73.2	33.5	31.8	14	7.4	8.2	484	3.7	18.3	10.5	4	1	1	1	2	1	1	1	1	7.34
High	FN753251.1	FN753251.1	11.3281	2	3	2	256	28.7	7.25	High	High	High	High	High	High	High	Not Found	1.698	31.54	117.78		19.4	34.9	36.9	141.4	7.7	31.4	25.8		3.8	4.1	3.4	141.4	2.2	7.9	8.1		1	1	1	2	1	2	2		9.69
High	FP027658.1	FP027658.1	9.9631	2	3	1	271	31.3	7.03	High	High	High	High	Not Found	High	High	High	1.25	29.5	112.35		81.1	91.9	138.7	297.9		37	54.5	35.8	15.8	10.8	12.8	297.9		9.3	17.2	4.5	1	1	1	1		1	1	1	9.93
High	FN755592.1	FN755592.1	9.50226	2	3	2	221	23.9	5.27	High	High	High	High	High	High	High	High	1.479	63.81	134.21		41.4	162.5	84.7	428.1	58.9	36.5	45.3	50.4	8.1	19.1	7.8	428.1	16.8	9.1	14.3	6.3	1	2	2	2	2	2	2	2	6.28
High	FR628448.1	FR628448.1	25	3	3	3	180	20.7	6.37	High	High	High	High	High	High	High	High	0.828	50.44	58.8		106.8	238.8	107.1	220.5	71.4	144.8	63.3	30.3	20.8	28.1	9.9	220.5	20.4	36.3	19.9	3.8	3	3	2	3	3	3	3	1	10.86
High	FN717074.1	FN717074.1	10.5263	3	4	3	266	29.1	7.36	High	High	High	High	High	High	High	High	0.91	30.09	40.16		158	269	293.8	342.3	134.8	204.6	193.4	87	30.8	31.6	27.1	342.3	38.6	51.3	60.9	11	3	3	3	3	3	3	3	3	11.28
High	FN749930.1	FN749930.1	15.6863	2	2	2	204	22.2	6.34	High	High	High	High	High	High	High	High	2.343	12.57	119.53		48	56.9	61.8	362.8	46.5	69.3	42	55.6	9.4	6.7	5.7	362.8	13.3	17.4	13.2	7	2	2	2	2	2	2	2	1	7.93
High	FN703134.1	FN703134.1	9.84848	1	2	1	132	15.1	5.53	High	High	High	High	High	High	High	High	0.948	80.7	119.75		267.3	89.7	59.8	29.4	362.9	102.2	32.4	73	52.1	10.5	5.5	29.4	103.8	25.6	10.2	9.2	1	1	1	1	1	1	1	1	9.2
High	FP062053.1	FP062053.1	11.236	2	3	2	178	20	4.93	High	High	High	High	High	High	High	High	1.893	50.49	46.73		130.4	46.2	76.7	112.5	131.6	271.3	124.1	313.3	25.5	5.4	7.1	112.5	37.7	68	39.1	39.4	2	1	2	2	2	2	2	2	10.07
High	FP050517.1	FP050517.1	15.0685	2	3	1	146	15.7	8.59	High	High	High	High	Not Found	High	High	High	2.104	13.68	106.04		55.1	69.2	71.7	305.7		45	62	58	10.8	8.1	6.6	305.7		11.3	19.5	7.3	1	1	1	1		1	1	1	9.16
High	FN748695.1	FN748695.1	9.1954	1	2	1	174	19.6	8.76	High	High	High	High	High	High	High	High	0.33	62.29	70.61		85.4	90.9	236.6	25.7	10.7	74.7	70.4	42.3	16.7	10.7	21.8	25.7	3.1	18.7	22.2	5.3	1	1	1	1	1	1	1	1	7.39
High	FN731959.1	FN731959.1	10	2	2	2	240	27.6	5.3	Not Found	Not Found	Not Found	High	Not Found	High	Not Found	Not Found	100		92.63					90.9		18.9						90.9		4.7						2		2			7.22
High	FN727243.1	FN727243.1	26.3473	3	5	1	167	19.2	8.63	High	High	High	High	High	High	High	Not Found	3.985	31.55	115.04		14.3	8.1	15.5	117.2	20.5	13.5			2.8	1	1.4	117.2	5.9	3.4			1	1	1	2	2	2			11.41
High	FP025018.1	FP025018.1	9.12281	4	4	4	285	32.2	4.98	High	High	High	High	High	High	High	High	1.24	12.6	25.86		93	96.8	117	158.3	101.8	151.7	95.4	52.7	18.1	11.4	10.8	158.3	29.1	38	30	6.6	3	3	4	4	4	4	4	2	11.35
High	FP029219.1	FP029219.1	9.16667	2	2	1	240	27.3	6.32	High	Not Found	Not Found	High	High	High	High	Not Found	0.939		53.78		19			30.5	19.9	9.6	11.2		3.7			30.5	5.7	2.4	3.5		1			1	1	1	1		7.59
High	FN729689.1	FN729689.1	17.9104	3	3	2	201	21.9	4.3	High	High	High	High	High	High	High	High	1.456	16.87	36.76		128.9	99.5	95.6	221	130.4	91.1	186.5	130.6	25.2	11.7	8.8	221	37.3	22.8	58.7	16.4	2	2	2	3	3	3	3	3	9.88
High	FN761793.1	FN761793.1	12.3506	3	3	2	251	27	9.04	High	High	High	High	Not Found	High	High	High	2.165	20.27	112.3		102.8	130.1	87.4	530.7		75.7	86.9	85.9	20	15.3	8	530.7		19	27.4	10.8	3	3	2	3		3	3	3	9.61
High	FP065191.1	FP065191.1	18	3	3	1	200	22.6	5.87	High	High	High	High	High	High	High	Not Found	3.979	28.67	86.41		23	20.4	12.7	156.2	32.4	14.9	94		4.5	2.4	1.2	156.2	9.3	3.7	29.6		1	1	1	1	1	1	1		10.44
High	FN749364.1	FN749364.1	13.1148	3	3	1	244	27.3	7.88	High	High	High	High	High	High	High	High	1.29	37.13	54.77		22.9	40.1	50.9	88.3	28.2	41.6	37.8	36.6	4.5	4.7	4.7	88.3	8.1	10.4	11.9	4.6	1	1	1	1	1	1	1	1	10.45
High	FN713849.1	FN713849.1	7.26257	1	2	1	179	20.1	10.29	High	High	High	High	High	High	High	High	0.699	57.12	83.14		68.4	264.8	269.5	78.3	92.7	315.1	75.5	106.2	13.4	31.1	24.8	78.3	26.5	78.9	23.8	13.4	1	1	1	1	1	1	1	1	7.49
High	FN750990.1	FN750990.1	9.18728	2	4	2	283	30.8	7.46	High	High	High	High	High	High	High	High	2.741	70.03	68.51		183.3	85.2	41.9	540.9	281	71	241.3	129.8	35.8	10	3.9	540.9	80.4	17.8	76	16.3	2	2	2	2	2	2	2	2	11.91
High	FP066486.1	FP066486.1	8.43373	2	3	2	249	27.1	4.53	High	High	High	High	High	High	High	High	2.012	25.07	60.11		42.9	70.5	53.4	191.9	42.4	72.9	140.2	87.5	8.4	8.3	4.9	191.9	12.1	18.3	44.1	11	1	2	1	2	2	2	2	2	10.24
High	FP029614.1	FP029614.1	10.5263	2	5	2	190	18.6	7.53	High	High	High	High	High	High	High	High	0.169	19.02	79.34		2072.7	1608	2368.7	147.1	686.5	420.9	106.2	346.6	404.4	188.9	218.1	147.1	196.4	105.5	33.4	43.6	2	2	2	2	2	2	2	2	15.39
High	CU640188.1	CU640188.1	17.0213	2	3	2	141	15.6	8.92	High	High	High	High	High	High	High	High	2.731	63.39	137.63		34.3	49.4	10.1	261.9	27	29	24	20	6.7	5.8	0.9	261.9	7.7	7.3	7.6	2.5	2	2	1	2	2	2	2	1	9.88
High	FN704595.1	FN704595.1	7.30594	1	2	1	219	24.6	9.28	High	High	High	High	High	High	High	High	0.369	50.97	29.75		69.2	110.5	193.7	38.7	34.8	65.6	44.8	40.5	13.5	13	17.8	38.7	10	16.4	14.1	5.1	1	1	1	1	1	1	1	1	9.53
High	FN758247.1	FN758247.1	10.9848	3	4	3	264	27.9	5.19	High	High	High	High	High	High	High	High	0.509	116.31	31.66		200.3	2037	376.5	409.4	624.7	285.3	454.7	211.7	39.1	239.3	34.7	409.4	178.7	71.5	143.1	26.6	3	3	3	3	3	3	3	3	11.1
High	FR628402.1	FR628402.1	10.582	2	3	1	189	21.2	7.62	High	High	High	High	High	High	High	High	1.457	47.73	35.96		32.5	73.4	95.8	108.9	45.8	122	115.4	60.3	6.3	8.6	8.8	108.9	13.1	30.6	36.3	7.6	1	1	1	1	1	1	1	1	8.86
High	FP028440.1	FP028440.1	12.8405	3	3	3	257	27.7	8.37	High	High	High	High	High	High	High	High	1.391	20.29	77.45		164.8	237.8	242.8	272.1	90.4	206.3	628	266.1	32.2	27.9	22.4	272.1	25.9	51.7	197.7	33.5	2	3	2	3	2	2	3	3	8.27
High	FN729422.1	FN729422.1	10.582	2	3	1	189	20.4	9.23	High	High	Not Found	High	High	High	High	High	1.546	41.25	117.01		92.6	133.8	56.1	398.2	96.1	48.6	39.2	56.9	18.1	15.7	5.2	398.2	27.5	12.2	12.3	7.2	2	2	1	2	2	2	2	2	9.04
High	FN724648.1	FN724648.1	11.2994	1	2	1	177	18.4	8.78	High	High	High	High	High	High	High	High	1.105	37.08	38.66		37.8	18.6	23.9	17.2	42.1	36	23.1	35.9	7.4	2.2	2.2	17.2	12	9	7.3	4.5	1	1	1	1	1	1	1	1	8.34
High	FN707045.1	FN707045.1	12.6126	3	3	1	222	24	5.3	High	High	High	High	High	High	High	High	1.084	21.41	21.96		262.6	174.1	256.6	174.3	248.7	279.5	299.8	200.5	51.2	20.4	23.6	174.3	71.2	70	94.4	25.2	2	2	2	3	3	3	3	3	7.55
High	FN712746.1	FN712746.1	11.9522	2	2	2	251	27.7	9.11	High	High	High	High	High	High	High	High	1.08	63.42	30.57		17.8	92.7	74.1	37.7	79.9	81.6	66.7	106.2	3.5	10.9	6.8	37.7	22.8	20.4	21	13.4	1	2	2	2	2	2	2	2	6.85
High	DN950954.1	DN950954.1	12.3529	2	2	2	170	19.2	9.61	Not Found	High	Not Found	High	High	High	High	Not Found	0.808		168.31			53.7		152.9	11.5	4.6	4.7			6.3		152.9	3.3	1.1	1.5			1		2	1	1	1		7.88
High	FN720506.1	FN720506.1	5.38117	1	2	1	223	24.3	9.38	High	High	High	High	High	Not Found	High	High	0.95	154.57	152.4		798.1	11.4	50.8	44	752		21.6	50.2	155.7	1.3	4.7	44	215.2		6.8	6.3	1	1	1	1	1		1	1	8.17
High	FP069944.1	FP069944.1	15.8879	3	4	3	214	24.1	5.9	High	High	High	High	High	High	High	High	4.529	37.76	68.12		46.9	106	85.3	689.3	170.8	176	401.7	389.6	9.1	12.4	7.9	689.3	48.9	44.1	126.4	49	1	2	1	3	2	3	3	1	10.64
High	FP040167.1	FP040167.1	13.7931	1	2	1	174	18.7	5.2	Not Found	Not Found	Not Found	High	High	High	Not Found	Not Found	100		59.7					9.1	11.9	26.7						9.1	3.4	6.7						1	1	1			9.09
High	FN750597.1	FN750597.1	18.8406	2	2	1	207	23	5.11	High	Not Found	Not Found	High	Not Found	High	Not Found	Not Found	2.085		6.29		7.7			16.7		15.3			1.5			16.7		3.8			1			1		1			8.33
High	DB998831.2	DB998831.2	11.5741	2	3	1	216	23.8	4.93	High	Not Found	Not Found	High	High	High	High	High	4.281		62.34		7.7			55.7	44.2	20.2	11.6	24.7	1.5			55.7	12.6	5.1	3.6	3.1	1			1	1	1	1	1	11.18
High	FN716203.1	FN716203.1	6.66667	1	2	1	255	29	5.67	High	High	High	High	High	High	High	High	1.818	27.03	44.49		67.4	41.3	70.9	98.3	67.7	90.6	178.9	95.7	13.2	4.9	6.5	98.3	19.4	22.7	56.3	12	1	1	1	1	1	1	1	1	8.09
High	FN730153.1	FN730153.1	15.4696	2	4	1	181	19.4	5.59	High	High	High	High	High	High	High	Not Found	2.03	38.94	140.97		29.2	24.1	12.5	138.1	22.6	9.6	7.8		5.7	2.8	1.2	138.1	6.5	2.4	2.4		1	1	1	1	1	1	1		12.73
High	FN759319.1	FN759319.1	10.4348	4	6	1	230	26.3	5.68	Medium	Medium	Not Found	Medium	Medium	Medium	Medium	Medium	7.608	48.86	28.32		14.4	29.5		182.1	157.3	107.6	220.3	172.9	2.8	3.5		182.1	45	26.9	69.3	21.8	1	1		1	1	1	1	1	13.5
High	FN767120.1	FN767120.1	10.3604	2	3	1	222	24.4	9.76	High	High	High	High	High	High	High	High	0.775	25.7	25.37		79.2	129	92.7	107	65.6	66.6	71.6	68.8	15.4	15.2	8.5	107	18.8	16.7	22.5	8.7	1	1	1	1	1	1	1	1	9.09
High	FP038577.1	FP038577.1	7.17949	1	2	1	195	21.7	6.77	High	High	High	High	High	High	High	Not Found	2.091	71.98	107.38		21.5	56.9	15.2	170.2	29.9	28.3	32.4		4.2	6.7	1.4	170.2	8.6	7.1	10.2		1	1	1	1	1	1	1		7.32
High	Brenneria_goodwinii_02441	Molybdate-binding periplasmic protein precursor	7.00389	1	1	1	257	28.1	5.52	Not Found	Not Found	Not Found	High	Not Found	Not Found	Not Found	High	100							3.5				44.5				3.5				5.6				1				1	5.6
High	FP029914.1	FP029914.1	20.4819	4	4	4	249	28.5	8.95	High	High	High	High	High	High	High	High	0.508	36.25	21.51		251.4	227.3	427.9	160.2	160.9	185.4	107.1	192.6	49.1	26.7	39.4	160.2	46	46.5	33.7	24.2	4	3	4	4	4	4	4	2	12.64
High	FN753107.1	FN753107.1	7.42188	2	2	2	256	29.4	8.1	High	High	High	High	High	High	High	High	1.517	33.3	130.16		99.4	120.3	185.6	602.1	29.3	102.4	85.7	112.1	19.4	14.1	17.1	602.1	8.4	25.7	27	14.1	2	2	2	2	1	2	2	2	7.12
High	FN719113.1	FN719113.1	16.5217	2	2	2	230	25.1	5.92	High	High	High	High	High	High	High	High	3.085	42.81	46.67		67	33.4	34.2	104.8	82.1	229	137.6	89.9	13.1	3.9	3.1	104.8	23.5	57.4	43.3	11.3	2	1	1	2	2	2	2	1	7.4
High	FN720713.1	FN720713.1	9.54545	2	3	2	220	24.4	9.69	High	High	High	High	High	High	High	Not Found	1.767	14.37	147.2		89.9	112.2	86.8	544.7	51.5	67.8	16.9		17.5	13.2	8	544.7	14.7	17	5.3		2	2	2	2	2	2	1		10.05
High	FP036893.1	FP036893.1	9.18367	2	3	1	196	22	9.09	High	High	High	High	High	High	High	High	0.591	35.97	54.02		117.2	241.5	242.6	35.7	104.1	151.4	183	50.8	22.9	28.4	22.3	35.7	29.8	37.9	57.6	6.4	1	1	1	1	1	1	1	1	8.51
High	FN749843.1	FN749843.1	12.0172	3	5	1	233	25.9	6.14	High	High	High	High	High	High	High	High	1.117	5.05	123.29		30.1	29.5	32.4	95.8	11.3	2.9	27	36.7	5.9	3.5	3	95.8	3.2	0.7	8.5	4.6	1	1	1	1	1	1	1	1	12.34
High	FR626571.1	FR626571.1	11.8881	1	2	1	143	16.2	5.47	High	High	High	High	High	High	High	High	0.501	89.71	68.53		80.3	42.4	253.4	17.9	36.2	86.9	110.2	21.5	15.7	5	23.3	17.9	10.3	21.8	34.7	2.7	1	1	1	1	1	1	1	1	8.29
High	FP039339.1	FP039339.1	9.14286	1	2	1	175	16	7.24	High	High	High	High	High	High	High	High	1.061	21.26	43.08		85.2	86.9	122.1	87.7	99.6	61.9	167	66.2	16.6	10.2	11.2	87.7	28.5	15.5	52.6	8.3	1	1	1	1	1	1	1	1	7.27
High	FN709492.1	FN709492.1	12	2	2	2	200	23.2	5.34	High	High	High	High	High	High	High	High	2.504	25.39	144.43		17.3	22.7	29	181.6	18.8	25.8	4.1	10.1	3.4	2.7	2.7	181.6	5.4	6.5	1.3	1.3	1	1	1	2	1	2	1	1	7.42
High	FP031414.1	FP031414.1	8.47458	2	3	1	236	26.5	7.93	High	High	High	High	High	High	High	High	3.122	15.5	60.17		84.7	104.2	115.9	591.7	223.6	160.3	293.3	254.4	16.5	12.2	10.7	591.7	64	40.2	92.3	32	2	2	2	2	2	2	2	2	9.01
High	FN762328.1	FN762328.1	11.2782	1	4	1	133	14.6	6.01	High	High	High	High	High	High	High	High	3.768	32.66	45.59		82.7	77.7	135.9	412.7	135.6	539.3	401	543.4	16.1	9.1	12.5	412.7	38.8	135.1	126.2	68.4	1	1	1	1	1	1	1	1	15.78
High	Brenneria_goodwinii_02502	Flavodoxin	10.2857	1	1	1	175	19.6	4.28	Not Found	Not Found	Not Found	High	High	High	High	High	100		113.12					4.5	59.9	98.7	2	348.9				4.5	17.1	24.7	0.6	43.9				1	1	1	1	1	5.57
High	FP051411.1	FP051411.1	5.77778	1	2	1	225	24.7	7.87	High	High	High	High	High	High	High	High	0.924	41.96	71.24		60.1	148.9	138.9	45.2	43.4	199	140.8	79.3	11.7	17.5	12.8	45.2	12.4	49.8	44.3	10	1	1	1	1	1	1	1	1	8.14
High	FN718760.1	FN718760.1	20.8861	3	3	3	158	17.9	5.19	High	High	High	High	High	High	High	High	0.498	49.2	19.04		69.1	134.9	202.4	62.7	59.3	61.4	86.7	23.6	13.5	15.8	18.6	62.7	17	15.4	27.3	3	2	2	2	3	2	3	3	1	9.73
High	FP055783.1	FP055783.1	17.5758	2	2	2	165	18.4	7.5	High	High	High	High	High	High	High	High	0.585	9.18	58.66		202.3	180	216.3	41.7	118.7	99.5	206.8	269.4	39.5	21.1	19.9	41.7	34	24.9	65.1	33.9	2	2	2	2	2	2	2	2	7.55
High	Brenneria_goodwinii_00579	Chromosome partition protein Smc	6.08696	2	7	2	345	35.7	5.52	High	High	High	High	High	High	High	High	0.402	15.31	63.16		1667.5	2261.8	2104.9	256.3	1461.5	905.7	607.9	1306.2	325.4	265.7	193.8	256.3	418.2	226.9	191.3	164.3	2	2	2	2	2	2	2	2	23.03
High	FN757386.1	FN757386.1	30.6122	5	5	5	245	27.6	5.16	High	High	Not Found	High	High	High	High	High	4.097	21.04	94.93		22.6	16.7		187.7	20.5	31.6	82	21.7	4.4	2		187.7	5.9	7.9	25.8	2.7	2	1		5	2	4	5	1	14.76
High	FN715617.1	FN715617.1	6.95652	1	3	1	230	26.6	6.14	High	High	High	High	High	High	High	High	2.181	65.72	51.89		32.2	85.8	28.4	181.2	47.9	98	98.6	45.8	6.3	10.1	2.6	181.2	13.7	24.5	31	5.8	1	1	1	1	1	1	1	1	11.84
High	FP073403.1	FP073403.1	20.197	3	3	2	203	22.4	5.3	High	High	High	High	High	High	High	High	0.709	68.05	27.38		43.3	181.7	86.9	95.6	53.9	59.4	85.7	10.3	8.5	21.3	8	95.6	15.4	14.9	27	1.3	2	2	2	2	2	2	2	1	9.88
High	FN748625.1	FN748625.1	16.3793	3	3	2	232	26.3	6.8	High	High	High	High	High	High	High	High	1.026	15.24	57.8		90.9	121.3	98.5	83.7	43.1	109.4	188.7	84.3	17.7	14.2	9.1	83.7	12.3	27.4	59.4	10.6	2	1	1	2	1	1	1	1	9.77
High	FR629188.1	FR629188.1	16.7568	3	4	3	185	19.7	6.06	High	High	High	High	High	High	High	High	1.461	8.78	72.57		349.1	351	299.4	896.9	247.8	141.9	661	755.1	68.1	41.2	27.6	896.9	70.9	35.6	208	95	3	3	2	3	3	3	3	2	7.48
High	FN758721.1	FN758721.1	18.1818	4	4	4	187	21.2	6.4	High	High	High	High	High	High	High	High	1.632	37.04	154.4		99	211.4	146.5	823.9	72.1	47.9	50.2	31	19.3	24.8	13.5	823.9	20.6	12	15.8	3.9	3	4	3	4	3	4	4	2	10.17
High	FN749956.1	FN749956.1	11.3208	2	3	2	212	23.1	9.61	High	High	High	High	High	High	High	High	1.241	41	133.11		91.7	225.5	190.9	621	5.2	70.5	143.7	101	17.9	26.5	17.6	621	1.5	17.7	45.2	12.7	1	2	1	2	1	1	1	1	9.29
High	FP040813.1	FP040813.1	13.9535	3	3	3	215	24.3	6.61	High	High	High	High	High	High	High	High	1.374	16.2	90.31		105.7	140.7	143.4	392.2	21.5	95.2	205.1	93.1	20.6	16.5	13.2	392.2	6.2	23.9	64.5	11.7	2	2	2	3	2	3	3	2	10.75
High	FN702733.1	FN702733.1	10.3448	3	5	3	261	28.6	5.27	High	High	High	High	High	High	High	High	1.623	30.9	38.4		242.2	461.7	410	939	531.8	409.5	530.3	412.1	47.3	54.2	37.8	939	152.2	102.6	166.9	51.8	3	3	3	3	3	3	3	3	11
High	FP034984.1	FP034984.1	15.4839	1	1	1	155	16.4	5.5	High	Not Found	High	High	High	High	Not Found	Not Found	0.803	14.26	69.26		36.3		44.4	41.9	48.5	6.8			7.1		4.1	41.9	13.9	1.7			1		1	1	1	1			4.01
High	FR661213.1	FR661213.1	13.4021	2	4	2	194	21.6	5.99	High	High	High	High	High	High	High	High	0.78	42.99	42.34		77.9	202.2	169.1	54.6	100.4	163.4	149.1	88.4	15.2	23.8	15.6	54.6	28.7	40.9	46.9	11.1	2	1	1	2	1	1	1	1	11.68
High	FN748971.1	FN748971.1	6.44068	1	2	1	295	32	4.59	High	Not Found	Not Found	High	High	High	High	Not Found	2.734		39.72		7.7			17.7	11.2	24.9	30.3		1.5			17.7	3.2	6.2	9.5		1			1	1	1	1		7.97
High	FP028197.1	FP028197.1	10.1695	2	3	2	236	25.6	7.88	High	High	High	High	High	High	High	High	1.119	59.63	42.34		115.2	70.4	29.6	69.6	129.5	51.3	70.7	35.3	22.5	8.3	2.7	69.6	37.1	12.9	22.3	4.4	2	2	2	2	1	2	2	2	10.29
High	FP042417.1	FP042417.1	10.1942	2	3	2	206	23.1	6.68	High	High	High	High	High	High	High	High	0.964	16.11	20.24		244.8	293.2	213.1	179.5	259.4	231.3	295.2	220.7	47.8	34.4	19.6	179.5	74.2	58	92.9	27.8	2	2	2	2	2	2	2	2	7.08
High	FP035807.1	FP035807.1	9.63303	2	3	1	218	23.6	9.28	High	High	High	High	High	High	High	High	1.381	32.65	87.69		27.6	50.5	32.7	111.5	36.8	4.7	51.1	25.9	5.4	5.9	3	111.5	10.5	1.2	16.1	3.3	1	1	1	1	1	1	1	1	11.05
High	FN746297.1	FN746297.1	18.8073	3	3	2	218	23.9	5.12	High	High	High	High	High	High	High	Not Found	0.577	49.93	59.39		166.4	203.6	406.5	281.8	118.3	100.4	97.3	52	32.5	23.9	37.4	281.8	33.8	25.1	30.6	6.5	3	2	3	3	3	3	3	1	8.92
High	FP047005.1	FP047005.1	10.119	1	1	1	168	18.4	4.73	High	High	High	High	High	High	High	Not Found	0.751	83.83	34.83		7.5	27.3	59.9	11.7	29.1	24.9	29.1		1.5	3.2	5.5	11.7	8.3	6.2	9.1		1	1	1	1	1	1	1		5.47
High	FN723471.1	FN723471.1	15.2174	2	2	1	138	15.8	9.2	High	High	Not Found	High	High	High	High	Not Found	0.614	85.77	23.12		7.7	31.4		14.1	13.6	12.3	8		1.5	3.7		14.1	3.9	3.1	2.5		1	1		1	1	1	1		7.77
High	FN702406.1	FN702406.1	4.96183	1	2	1	262	29.4	8.53	High	High	High	High	High	High	High	High	0.616	25.51	70.82		306.7	268.8	432.6	47.5	208.8	170.6	401.1	85.7	59.8	31.6	39.8	47.5	59.7	42.7	126.3	10.8	1	1	1	1	1	1	1	1	7.65
High	FR661030.1	FR661030.1	20.4082	4	5	4	196	22.3	6.57	High	High	High	High	High	High	High	High	0.255	39.84	78.23		1482.7	1162.5	623.7	571.6	150.8	309.8	81.1	164.2	289.3	136.6	57.4	571.6	43.1	77.6	25.5	20.7	4	4	3	4	4	4	4	3	14.17
High	FN754565.1	FN754565.1	17.316	4	4	4	231	24.6	5.1	High	High	High	High	High	High	High	High	2.147	16.55	21.47		182.5	148.9	132.3	282	306.3	301.7	437.6	723.1	35.6	17.5	12.2	282	87.7	75.6	137.7	91	3	3	3	4	4	3	3	3	10.35
High	FP048337.1	FP048337.1	8.49057	2	3	2	212	22.9	5.58	High	High	High	High	High	High	High	High	2.083	33.28	73.91		77.6	147.6	98.6	441.4	44.1	170.4	243.6	140.6	15.1	17.3	9.1	441.4	12.6	42.7	76.7	17.7	2	2	2	2	1	2	2	2	9.32
High	FN739293.1	FN739293.1	13.6752	3	3	3	234	26.5	7.66	High	High	High	High	High	High	High	High	2.2	33.17	85.65		70.9	82.5	130	423.6	34.1	93.4	280.4	88.8	13.8	9.7	12	423.6	9.7	23.4	88.3	11.2	2	1	2	3	2	3	2	3	9.87
High	FN697647.1	FN697647.1	7.27273	2	3	2	275	29.6	7.65	High	High	High	High	High	High	High	High	0.652	43.03	9.86		112.6	292	232.8	154.7	144.6	124.5	130.5	161.5	22	34.3	21.4	154.7	41.4	31.2	41.1	20.3	2	2	2	2	2	2	2	2	8.65
High	FR627636.1	FR627636.1	7.21154	1	2	1	208	22.6	6.29	High	High	Not Found	High	High	High	High	High	1.777	14.85	96.51		17.4	21.5		84	11	25	18.4	20.9	3.4	2.5		84	3.2	6.3	5.8	2.6	1	1		1	1	1	1	1	6.5
High	FN757602.1	FN757602.1	12.9252	2	4	1	147	17.3	5.66	High	High	High	High	High	High	High	High	1.573	51.86	43.17		116.2	354.3	220	240.4	227.9	427.3	552.3	423.3	22.7	41.6	20.3	240.4	65.2	107	173.9	53.3	1	1	1	1	1	1	1	1	8.89
High	FP055455.1	FP055455.1	10.3139	2	2	2	223	25.3	6.54	High	High	High	High	High	High	High	High	2.247	62.91	94.14		7.7	39.7	34.1	146.7	33.7	38.4	25.1	76.1	1.5	4.7	3.1	146.7	9.6	9.6	7.9	9.6	1	2	1	2	2	2	1	2	6.94
High	FP038022.1	FP038022.1	14.9758	3	3	3	207	24	9.79	High	High	High	High	High	High	High	High	0.706	34.09	50.92		93.2	146	190.9	109	72.2	170.4	53.4	91.5	18.2	17.2	17.6	109	20.7	42.7	16.8	11.5	2	2	2	3	2	3	2	2	8.92
High	FN726437.1	FN726437.1	8.84354	1	1	1	147	16.5	4.97	High	High	High	High	High	High	High	High	0.461	64.76	58.96		41	123.7	197	18.7	46.8	59.1	97.7	26	8	14.5	18.1	18.7	13.4	14.8	30.7	3.3	1	1	1	1	1	1	1	1	4.55
High	FP071282.1	FP071282.1	8.53081	2	3	1	211	23.3	7.49	High	High	High	High	Not Found	High	High	High	0.859	43.21	80.7		177.1	320.4	449.9	569.5	45.9	208.9	260.7	135	34.5	37.6	41.4	569.5	13.1	52.3	82.1	17	2	2	2	2	1	2	2	2	8.65
High	FN745400.1	FN745400.1	15.2632	3	3	2	190	21.4	5.91	High	High	High	High	High	High	High	High	0.997	32.24	88.86		91.2	123.1	174	300.9	66.3	76.1	72.9	58.4	17.8	14.5	16	300.9	19	19.1	22.9	7.3	2	2	2	2	2	2	2	2	10.2
High	FP024716.1	FP024716.1	12.5	2	2	2	224	25.3	10.54	High	High	High	High	High	High	High	High	0.811	32.47	24.83		113.8	222.8	167	153.5	155.5	150.1	85.6	50.2	22.2	26.2	15.4	153.5	44.5	37.6	26.9	6.3	2	2	2	2	2	2	2	1	7.42
High	FP048587.1	FP048587.1	5.11628	1	2	1	215	23.1	5.34	High	High	High	High	Not Found	High	High	High	1.867	39.52	101.56		73.9	174.8	141.6	524.6		65.8	138.3	134.3	14.4	20.5	13	524.6		16.5	43.5	16.9	1	1	1	1		1	1	1	6.88
High	FN746347.1	FN746347.1	23.0769	3	4	2	143	14.8	8.79	High	High	High	High	High	High	Not Found	High	1.578	50.07	25.9		179.1	91.8	71.5	210.7	213.8	113.4	182.5	208.2	34.9	10.8	6.6	210.7	61.2	28.4	57.5	26.2	2	2	2	3	3	3	1	2	11.03
High	FP052520.1	FP052520.1	8.88889	1	2	1	225	24.1	5.52	Not Found	Not Found	Not Found	High	High	High	High	High	100		69.02					44.4	12.2	30.2	8.9	24.6				44.4	3.5	7.6	2.8	3.1				1	1	1	1	1	8.85
High	DB998250.2	DB998250.2	11.1675	2	2	2	197	22.1	7.77	Not Found	Not Found	Not Found	High	Not Found	High	Not Found	Not Found	100		123.01					119.3		8.3						119.3		2.1						2		1			7.46
High	FN716106.1	FN716106.1	19.9005	4	8	4	201	22.7	6.05	High	High	High	High	High	High	High	High	2.188	102.63	69.57		541.7	91.5	110.8	193.2	999.1	275.3	702.9	563	105.7	10.8	10.2	193.2	285.9	69	221.2	70.8	2	1	1	3	2	2	2	2	20.32
High	FN718274.1	FN718274.1	9.63303	2	2	1	218	24.1	8.06	High	High	High	High	High	High	High	High	1.34	85.83	39.26		85.5	9.2	39.4	25.4	78.2	66.9	69.3	86.4	16.7	1.1	3.6	25.4	22.4	16.8	21.8	10.9	1	1	1	1	1	1	1	1	5.53
High	FN756283.1	FN756283.1	13.0233	3	3	2	215	22.9	5.31	High	High	High	High	High	High	High	High	1.343	32.85	50.85		191.3	159.7	95.4	123.9	270	303.7	102.2	86.4	37.3	18.8	8.8	123.9	77.2	76.1	32.2	10.9	2	2	2	3	3	3	2	2	6.25
High	Brenneria_goodwinii_04641	Transaldolase B	9.77918	3	3	3	317	35.1	5.21	Not Found	Not Found	Not Found	High	High	High	High	High	100		41.33					51.6	111.7	97.3	48.6	794.3				51.6	32	24.4	15.3	99.9				3	3	3	3	3	9.3
High	FN746412.1	FN746412.1	14.3617	2	3	2	188	21.3	9.35	High	High	High	High	High	High	High	High	0.973	53.99	27.73		106	80	216.4	87.8	133.2	125.1	176	72.4	20.7	9.4	19.9	87.8	38.1	31.3	55.4	9.1	2	2	2	2	2	2	2	2	8.96
High	FN753682.1	FN753682.1	14.5228	2	3	2	241	25.3	5.69	High	High	High	High	High	High	High	High	0.736	22.03	69.31		479.2	353.3	318.5	47.7	437.9	449.8	194.5	376.5	93.5	41.5	29.3	47.7	125.3	112.7	61.2	47.4	1	1	1	1	2	1	1	2	9.6
High	FN725577.1	FN725577.1	17.5	2	2	2	160	17.2	9.57	Not Found	High	High	High	High	High	High	High	3.329	7.28	87.19			28	25.2	83.1	29.7	199.3	42.3	61.4		3.3	2.3	83.1	8.5	49.9	13.3	7.7		1	1	2	2	2	1	1	7.14
High	FN712291.1	FN712291.1	14.8352	2	2	2	182	19.9	5.72	High	High	High	High	High	High	High	High	1.634	83.39	46.68		121.9	36.9	27.8	42.3	120.5	89.9	153.9	131.9	23.8	4.3	2.6	42.3	34.5	22.5	48.4	16.6	1	1	1	2	2	2	2	2	7.22
High	FN759107.1	FN759107.1	14.486	3	4	2	214	24.1	7.87	High	High	High	High	High	High	High	High	0.857	46.63	49.84		132.7	323.6	381.5	418	171	188.7	179.8	178.3	25.9	38	35.1	418	48.9	47.3	56.6	22.4	3	3	3	3	3	3	3	3	12.24
High	FN752381.1	FN752381.1	12.1339	2	2	2	239	27	7.87	High	High	High	High	High	High	High	High	1.1	21.38	114.03		39.8	61.5	51	150.5	12.3	32.6	28	11.3	7.8	7.2	4.7	150.5	3.5	8.2	8.8	1.4	2	2	2	2	1	2	2	1	8.09
High	FN697425.1	FN697425.1	17.3516	3	3	3	219	24.5	5.64	High	High	High	High	High	High	High	High	8.075	55.33	88.83		123.8	51	51.8	157.5	300.9	609.8	1372.2	122.2	24.2	6	4.8	157.5	86.1	152.8	431.9	15.4	1	1	1	3	2	2	3	1	10.04
High	FN758668.1	FN758668.1	9.28571	2	2	2	280	30.3	5.21	High	High	High	High	High	High	High	High	1.484	41.34	109.62		29.6	65.2	39.1	172.7	34.9	10.5	46.7	37.1	5.8	7.7	3.6	172.7	10	2.6	14.7	4.7	2	2	2	2	2	2	2	2	7.47
High	FN749964.1	FN749964.1	9.63303	2	3	2	218	24	6.87	High	High	High	High	High	High	High	High	2.286	70.64	56.75		243.6	75.2	83.9	110.5	265.2	531.7	320.5	639.2	47.5	8.8	7.7	110.5	75.9	133.2	100.9	80.4	2	1	1	2	2	2	2	2	8.51
High	FR660783.1	FR660783.1	11.1702	2	3	1	188	20.1	9.88	High	High	High	High	High	High	High	High	0.657	30.13	103.78		168.8	176.8	281.7	351.1	61.3	69.8	67.1	23.6	32.9	20.8	25.9	351.1	17.5	17.5	21.1	3	2	2	2	2	2	2	2	1	10.38
High	FN706952.1	FN706952.1	17.8344	2	4	2	157	17.7	7.05	High	High	High	High	High	High	High	High	0.189	109.1	89.37		925.4	2447.6	11.3	333.6	20.3	413.9	84.1	124.9	180.6	287.5	1	333.6	5.8	103.7	26.5	15.7	2	2	1	2	2	1	2	1	10.97
High	FR633983.1	FR633983.1	11.7371	3	5	3	213	23.5	7.21	High	High	High	High	High	High	High	High	1.645	27.48	108.76		239.3	421.1	379.3	1472	85	270.4	452.2	254.6	46.7	49.5	34.9	1472	24.3	67.7	142.3	32	3	3	3	3	2	3	3	3	14.99
High	FP042640.1	FP042640.1	10	2	4	2	190	21.3	8.27	High	High	High	High	High	High	High	High	0.421	47.19	55.53		475.3	1236.6	1380.5	122.2	403.1	512.8	698.8	163.2	92.7	145.3	127.1	122.2	115.4	128.5	219.9	20.5	2	2	2	2	2	2	2	2	13.21
High	FN710340.1	FN710340.1	9.94475	2	4	2	181	19.9	4.64	Not Found	High	High	High	High	High	High	High	4.428	100.62	137.69			32.4	192.2	198.3	1519.9	203.3	67.6	126		3.8	17.7	198.3	434.9	50.9	21.3	15.9		1	2	2	2	2	1	2	11.51
High	FN714515.1	FN714515.1	17.8218	2	2	1	202	20.9	5.07	High	Not Found	Not Found	High	Not Found	High	High	High	0.723		98.13		19.5			4.6		29.9	7.7	20.7	3.8			4.6		7.5	2.4	2.6	1			1		1	1	1	8.3
High	FN767184.1	FN767184.1	6.34921	1	2	1	252	26.9	4.73	Not Found	Not Found	Not Found	High	High	High	High	High	100		123.52					27.7	9.1	65.6	241.1	83				27.7	2.6	16.4	75.9	10.4				1	1	1	1	1	7.22
High	FN704287.1	FN704287.1	15.1316	2	2	2	152	17.2	5.52	High	High	Not Found	High	High	High	High	Not Found	1.169	35.38	125.46		58.4	35		157.4	24.1	19.2	17.9		11.4	4.1		157.4	6.9	4.8	5.6		2	1		2	1	2	1		5.1
High	FP025939.1	FP025939.1	18.5039	3	3	3	254	28.1	5.97	High	High	High	High	High	High	High	High	1.704	39.89	73.3		64.2	59.6	117.3	127	30.8	272.8	117.2	85.5	12.5	7	10.8	127	8.8	68.4	36.9	10.8	2	2	2	2	2	3	2	2	10.53
High	FP024707.1	FP024707.1	11.8721	3	3	2	219	25.5	5.82	High	High	High	High	High	High	High	High	1.729	65.49	33.74		129	51.7	40.4	120.9	121.9	81.4	185.3	127.9	25.2	6.1	3.7	120.9	34.9	20.4	58.3	16.1	2	1	1	2	2	2	2	2	5.83
High	DB998925.2	DB998925.2	6.73575	1	2	1	193	22.1	7.47	High	High	High	High	High	High	High	High	1.168	28.09	120.08		120.2	137	76.5	361.4	21.8	66.8	69.4	65.6	23.5	16.1	7	361.4	6.2	16.7	21.8	8.3	1	1	1	1	1	1	1	1	8.08
High	FN758981.1	FN758981.1	13.2296	2	2	2	257	28.7	5.82	High	High	High	High	High	High	High	High	2.482	65.94	72.46		72.7	24.2	27	76.6	67.1	53.2	212.9	87	14.2	2.8	2.5	76.6	19.2	13.3	67	10.9	1	1	1	2	1	1	1	1	8.81
High	FN745004.1	FN745004.1	19.7479	4	4	4	238	26.6	8.03	High	High	High	High	High	High	High	High	0.341	20.68	18.09		363.8	518.8	546.8	129.7	175.8	148.7	196.5	59.4	71	60.9	50.3	129.7	50.3	37.3	61.8	7.5	4	4	4	4	3	4	4	2	9.03
High	FN734488.1	FN734488.1	13.4783	2	3	2	230	24.2	6.4	High	High	High	High	High	High	High	High	0.874	83.61	68.42		12.7	115.7	57	90.5	9.2	77.2	39.1	66.3	2.5	13.6	5.2	90.5	2.6	19.4	12.3	8.3	1	1	2	2	1	2	2	2	8.74
High	FP074197.1	FP074197.1	17.7778	4	4	4	225	24.6	6.99	High	High	High	High	High	High	High	High	1.056	12.17	22.76		166	208.7	175.9	146.5	208.2	172.6	248.1	137.3	32.4	24.5	16.2	146.5	59.6	43.2	78.1	17.3	4	4	3	4	4	4	4	3	7.55
High	FP055264.1	FP055264.1	20.5882	3	3	3	170	19	5.95	Medium	High	High	High	High	High	High	High	1.856	40.23	106.56		52	112	124.3	457.5	98.2	32.4	125.6	112.4	10.2	13.2	11.4	457.5	28.1	8.1	39.5	14.1	1	3	3	3	3	3	2	3	5.47
High	FN753867.1	FN753867.1	10.5469	3	4	1	256	28.6	5.34	High	High	High	High	High	High	High	High	2.011	28.67	50.22		45	56.3	31.1	124.5	34.6	69.9	126.1	43.5	8.8	6.6	2.9	124.5	9.9	17.5	39.7	5.5	1	1	1	1	1	1	1	1	10.54
High	FN699905.1	FN699905.1	11.6981	4	4	4	265	30.1	5.27	High	High	High	High	High	High	High	High	1.369	10.44	85.6		284.2	324.8	265.3	901	185.8	327	181.9	200.1	55.4	38.2	24.4	901	53.2	81.9	57.3	25.2	4	4	3	4	3	4	4	3	7.84
High	FP042527.1	FP042527.1	11.7925	2	2	2	212	24.2	5.52	High	High	High	High	High	High	High	High	4.359	77.33	38.92		51.7	28.4	6.9	70.9	187.9	109.5	137.3	222.1	10.1	3.3	0.6	70.9	53.8	27.4	43.2	27.9	2	1	1	2	2	2	2	2	6.73
High	FN750798.1	FN750798.1	25.4098	3	3	1	122	13.5	5.55	High	High	High	High	High	High	High	Not Found	0.207	10.46	101.65		154.4	161.7	131.7	77.5	22	12.8	11.3		30.1	19	12.1	77.5	6.3	3.2	3.6		1	1	1	1	1	1	1		8.53
High	FN755194.1	FN755194.1	10.1322	2	2	1	227	25.6	7.03	Not Found	Not Found	High	High	Not Found	Not Found	High	Not Found	0.906		43.12				14.1	16.7			8.9				1.3	16.7			2.8				1	1			1		5.88
High	FN697542.1	FN697542.1	10	2	2	2	220	24.9	9.55	High	High	High	High	High	High	High	High	0.668	31.05	70.01		92.3	163.1	174.2	196.1	58.4	63.1	65.1	38.2	18	19.2	16	196.1	16.7	15.8	20.5	4.8	2	2	2	2	2	2	2	2	6.3
High	FN721147.1	FN721147.1	14.8837	4	4	4	215	24.2	4.64	High	High	High	High	High	High	High	High	1.015	27.38	90.39		103.6	181.5	165.5	356.3	93.3	53.1	107.1	98.4	20.2	21.3	15.2	356.3	26.7	13.3	33.7	12.4	2	3	3	4	4	4	4	2	10.03
High	FN737038.1	FN737038.1	8.96226	2	3	2	212	22.6	5.66	High	High	High	High	High	High	High	High	1.563	38.68	69.71		99.8	214.6	225.4	554.8	88.6	245	236.3	175.6	19.5	25.2	20.8	554.8	25.4	61.4	74.4	22.1	2	2	2	2	1	2	2	2	6.6
High	FN766092.1	FN766092.1	8.40708	2	3	2	226	24.1	8.28	High	High	High	High	High	High	High	Not Found	1.881	44.69	117.97		29.6	80.4	68.6	307.6	32.9	76.5	30.9		5.8	9.4	6.3	307.6	9.4	19.2	9.7		2	1	1	2	2	2	2		8.78
High	FN758869.1	FN758869.1	5.55556	1	2	1	288	32.3	7.08	High	High	High	High	High	High	High	High	0.946	6.1	94.52		53.7	58.1	51.7	124.3	29	32.3	20.6	21.5	10.5	6.8	4.8	124.3	8.3	8.1	6.5	2.7	1	1	1	1	1	1	1	1	7.39
High	FN740276.1	FN740276.1	10.4545	2	2	2	220	23.4	8.12	High	High	High	High	High	High	High	High	1.117	7.42	53.7		135.4	157	148.6	76.6	102.3	220.9	256.9	81.1	26.4	18.4	13.7	76.6	29.3	55.3	80.9	10.2	2	2	2	2	2	2	2	2	8.24
High	FN720780.1	FN720780.1	6.52174	1	2	1	184	19.4	4.84	High	High	High	High	High	High	High	High	0.706	10.24	79.27		156.8	187	189.5	272	62.5	103.6	63.9	67.3	30.6	22	17.4	272	17.9	26	20.1	8.5	1	1	1	1	1	1	1	1	7.22
High	FN698043.1	FN698043.1	27.23	4	4	4	213	23.2	4.63	High	High	High	High	High	High	High	High	0.422	68.34	45.48		100.1	578.5	678.6	272	73.8	180.1	238.1	210.1	19.5	68	62.5	272	21.1	45.1	75	26.4	3	3	1	4	4	3	3	2	11.84
High	FN752747.1	FN752747.1	12.8889	2	2	2	225	24.1	4.68	High	High	High	High	High	High	High	High	1.112	30.36	61.64		77.5	108.5	144.2	94.8	81.8	77.8	235	76.1	15.1	12.7	13.3	94.8	23.4	19.5	74	9.6	2	2	2	2	2	2	2	1	7.18
High	FN768334.1	FN768334.1	20	2	2	2	110	12.5	5.07	High	High	High	High	High	High	High	High	1.934	47.33	91.7		15.8	16.1	33.9	39.4	8.8	23.8	97.6	40.8	3.1	1.9	3.1	39.4	2.5	6	30.7	5.1	1	1	1	1	1	1	2	1	7.35
High	FP050131.1	FP050131.1	5.94059	1	2	1	202	21	8.44	High	High	High	High	High	High	High	High	1.508	29.85	52.64		129.7	219.8	141.8	179.1	97.8	343.9	367.2	131.4	25.3	25.8	13.1	179.1	28	86.2	115.6	16.5	1	1	1	1	1	1	1	1	9.09
High	FN716964.1	FN716964.1	14.7679	3	3	1	237	26.7	6.1	Not Found	High	Not Found	High	High	High	Not Found	Not Found	0.858		36.27			24.2		19.9	28.7	13.7				2.8		19.9	8.2	3.4				1		1	1	1			9.15
High	FP027491.1	FP027491.1	16.1765	2	2	2	136	15.5	6.21	High	High	High	High	High	High	High	High	1.014	53.65	96.09		155	51.3	87.9	33.3	241.3	66	57.2	124.7	30.2	6	8.1	33.3	69	16.5	18	15.7	2	2	1	2	2	2	2	2	6.69
High	FN757849.1	FN757849.1	8.44444	2	3	1	225	23.6	5.03	High	High	High	High	High	High	High	High	0.545	43.66	32.87		1132.3	1083.8	2227.4	675.1	1102.2	509.3	940.1	332.6	220.9	127.3	205.1	675.1	315.4	127.6	295.9	41.8	1	1	1	1	1	1	1	1	6.29
High	FN720850.1	FN720850.1	18.6275	2	3	2	204	22.7	9.01	Not Found	Not Found	Not Found	High	Not Found	Not Found	Not Found	Not Found	100							82.5								82.5								2					9.91
High	Brenneria_goodwinii_03379	Sucrose porin precursor	5.39499	3	3	3	519	57.3	5.22	Medium	Medium	Medium	High	High	High	High	High	2.403	19.25	61.81		42.9	56.9	40.2	72.5	209.3	113.1	53.8	1994.5	8.4	6.7	3.7	72.5	59.9	28.3	16.9	250.9	1	1	1	3	3	3	2	3	7.73
High	FP033231.1	FP033231.1	9.82906	2	4	1	234	26.4	6.28	Not Found	Medium	Not Found	Medium	Medium	Medium	Medium	Medium	7.537		48.14			7.7		97.8	46	33.6	54.4	56.3		0.9		97.8	13.2	8.4	17.1	7.1		1		2	2	2	2	1	8.83
High	FN769955.1	FN769955.1	9.21659	2	5	2	217	24.7	5.27	High	High	High	High	High	High	High	High	4.773	22.17	93.91		257	368.2	254.2	782	388.8	1105.4	3320.7	984.6	50.1	43.3	23.4	782	111.2	276.9	1045.2	123.9	2	2	2	2	2	2	2	2	13.44
High	FP057197.1	FP057197.1	40	3	3	2	115	12.7	4.64	High	High	High	High	High	High	High	Not Found	1.031	17.68	71.15		40.9	52.6	38	13.9	35.6	41.2	90.1		8	6.2	3.5	13.9	10.2	10.3	28.3		1	1	1	1	1	1	1		8.69
High	FN702935.1	FN702935.1	7.07965	1	2	1	226	25.3	6.23	High	High	High	High	High	High	High	High	3.285	49.62	50.72		24	39.5	14	121.2	23.7	87.9	107.1	69.5	4.7	4.6	1.3	121.2	6.8	22	33.7	8.7	1	1	1	1	1	1	1	1	6.82
High	FN771656.1	FN771656.1	6.04839	1	1	1	248	28.1	5.62	High	High	High	High	High	High	High	High	1.277	12.52	45.66		44.9	52.5	57.8	54.4	44	55.3	110.7	66	8.8	6.2	5.3	54.4	12.6	13.8	34.8	8.3	1	1	1	1	1	1	1	1	5.78
High	DB996843.2	DB996843.2	13.1818	3	4	3	220	25.4	6.43	High	High	High	High	High	High	High	High	0.738	15.34	114.75		294.5	225.8	230.5	83.7	501.3	98.3	55.2	112.6	57.5	26.5	21.2	83.7	143.4	24.6	17.4	14.2	4	4	4	4	4	4	4	4	11.21
High	FN741211.1	FN741211.1	13.9442	3	4	2	251	26.9	8.76	High	High	High	High	High	High	High	High	0.832	37.44	48.12		119.5	233.9	138.2	231.8	120.1	111	82.6	101.4	23.3	27.5	12.7	231.8	34.4	27.8	26	12.8	3	3	1	3	3	3	3	1	10.36
High	FP042900.1	FP042900.1	18.1818	1	2	1	99	10.4	8.81	High	High	High	High	High	High	High	Not Found	0.745	55.57	32.06		15.2	57.9	44.7	37.3	36.6	25.3	17.9		3	6.8	4.1	37.3	10.5	6.3	5.6		1	1	1	1	1	1	1		5.28
High	FP062883.1	FP062883.1	8.92193	2	2	2	269	30.7	9	High	High	Not Found	High	High	High	High	High	1.403	3.07	162.77		34.9	36.4		171.6	19.2	4.7	4.4	11.9	6.8	4.3		171.6	5.5	1.2	1.4	1.5	2	2		2	1	1	1	1	6.18
High	FP031808.1	FP031808.1	4.23077	1	2	1	260	27.9	9.1	High	High	High	High	Not Found	High	High	High	2.074	22.93	60.35		155.3	108.9	173.9	513.2		183.8	211.5	214.6	30.3	12.8	16	513.2		46	66.6	27	1	1	1	1		1	1	1	6.27
High	FP040529.1	FP040529.1	19.8198	3	3	3	222	23.6	6.93	High	High	High	High	High	High	High	High	1.476	17.68	100.7		78.7	104.2	76.8	317.1	57.3	38.4	98.3	36.7	15.4	12.2	7.1	317.1	16.4	9.6	30.9	4.6	2	3	2	3	2	2	3	2	9.24
High	FN708077.1	FN708077.1	12.5786	2	3	2	159	17.8	4.83	High	High	High	High	High	High	High	High	0.977	17.26	63.38		246.3	325	241.9	138.8	208.4	512.4	200.1	332.2	48.1	38.2	22.3	138.8	59.6	128.4	63	41.8	2	2	2	2	2	2	2	2	8.6
High	FN698414.1	FN698414.1	11.4537	2	2	2	227	24.3	5.25	High	High	High	High	Not Found	High	High	High	3.217	37.24	152.47		19.4	41	41.6	301.5		15.1	11.1	142.3	3.8	4.8	3.8	301.5		3.8	3.5	17.9	1	1	1	2		1	1	1	7.37
High	FR665359.1	FR665359.1	15.5405	2	3	2	148	16.7	5.27	High	High	High	High	High	High	High	High	3.286	32.38	69.47		22.5	34	44.2	195.7	25.8	149.7	69.9	37.9	4.4	4	4.1	195.7	7.4	37.5	22	4.8	2	1	1	2	2	2	2	1	9.9
High	FP038026.1	FP038026.1	18.4397	3	3	3	141	16.2	5.16	High	High	High	High	High	High	High	High	1.896	26.8	46.2		196.8	113.3	157.4	186.9	422	168.2	404.6	266.1	38.4	13.3	14.5	186.9	120.8	42.1	127.4	33.5	3	3	3	3	3	3	3	3	10.13
High	FN725983.1	FN725983.1	10.7759	2	2	2	232	25.9	4.89	High	High	High	High	Medium	High	High	High	0.935	44.03	72.38		39.3	92.1	104.4	138	9.5	62.4	84.1	73.9	7.7	10.8	9.6	138	2.7	15.6	26.5	9.3	1	1	2	2	1	1	1	1	6.68
High	FN698864.1	FN698864.1	16.9811	4	4	2	212	23.6	6.54	Medium	Medium	Medium	Medium	Medium	Medium	Medium	Medium	1.546	46.36	51.36		56.5	158.3	147.9	263.2	53.9	251.1	179.7	114.5	11	18.6	13.6	263.2	15.4	62.9	56.6	14.4	3	4	3	4	4	4	4	3	10.08
High	FN739176.1	FN739176.1	13.964	3	4	1	222	25	6.3	Medium	Medium	Not Found	Medium	Medium	Medium	Medium	Not Found	1.442	49.17	118.98		91.7	89.1	30.5	281.7	57.4	25.8	41.2		17.9	10.5	2.8	281.7	16.4	6.5	13		3	3	1	3	3	2	3		11.76
High	FP026065.1	FP026065.1	15.0538	3	3	2	186	20.4	5.17	High	High	High	High	High	High	High	High	1.354	56.5	32.3		306.5	104	151.7	235.9	294.2	147.6	336.9	365	59.8	12.2	14	235.9	84.2	37	106.1	45.9	3	2	2	3	3	3	3	3	7.61
High	FN765834.1	FN765834.1	10.4712	1	1	1	191	20.9	5.97	Not Found	Not Found	Not Found	High	Not Found	Not Found	High	Not Found	100		9.44					13.8			12.1					13.8			3.8					1			1		4.73
High	FN699340.1	FN699340.1	16.6667	3	3	3	204	22.4	6.52	High	High	High	High	High	High	High	High	3.938	57.15	32.81		60.3	123.2	41.3	171.3	283.8	404.7	320.8	422.9	11.8	14.5	3.8	171.3	81.2	101.4	101	53.2	2	3	2	3	3	3	3	3	9.9
High	FP026403.1	FP026403.1	6.2963	1	1	1	270	28.1	10.65	Not Found	Not Found	High	High	High	High	High	Not Found	0.821		137.86				25.6	64	12	3.7	4.2				2.4	64	3.4	0.9	1.3				1	1	1	1	1		4.73
High	FN750557.1	FN750557.1	6.48968	2	2	2	339	37.4	9.23	High	High	High	High	High	High	High	High	1.576	37.9	95.42		41.9	59	26.8	162.8	28.5	42	35.1	25.2	8.2	6.9	2.5	162.8	8.2	10.5	11	3.2	2	2	1	2	2	2	2	1	5.88
High	FP028341.1	FP028341.1	5.3719	1	2	1	242	25.9	5.92	High	High	High	High	High	High	High	High	0.201	96.74	99.33		1043.9	130.9	319.7	24.4	240.1	102.8	33.7	104.8	203.7	15.4	29.4	24.4	68.7	25.8	10.6	13.2	1	1	1	1	1	1	1	1	7.6
High	FN717323.1	FN717323.1	5.48523	1	3	1	237	25.7	5.78	High	High	High	High	High	High	High	High	2.373	76.73	25.45		141.8	31.8	53.9	112	208.7	193	205.9	215.4	27.7	3.7	5	112	59.7	48.4	64.8	27.1	1	1	1	1	1	1	1	1	9.72
High	FN743573.1	FN743573.1	15.1515	2	2	2	165	19	6.18	High	High	High	High	High	High	High	High	1.364	3.29	101.82		62.3	62.7	59	210.9	52.9	35.5	35.4	30.6	12.2	7.4	5.4	210.9	15.1	8.9	11.1	3.9	2	2	2	2	2	2	2	1	6.29
High	FN729275.1	FN729275.1	7.33591	2	4	1	259	29.2	4.73	High	High	High	High	High	High	High	High	0.901	7.33	131.56		259.7	239.6	224.4	639.5	36.1	44.9	149.2	299.3	50.7	28.1	20.7	639.5	10.3	11.3	46.9	37.7	1	1	1	1	1	1	1	1	12.04
High	FN697798.1	FN697798.1	7.23684	1	2	1	152	16.1	8.62	High	High	High	High	High	High	High	High	1.109	13.61	70.36		135.3	177.1	166.7	357	112.1	160.1	78.9	144.2	26.4	20.8	15.3	357	32.1	40.1	24.8	18.1	1	1	1	1	1	1	1	1	7.07
High	FN700792.1	FN700792.1	5.82011	1	2	1	189	20.6	7.12	High	High	High	High	High	High	High	High	8.693	31.15	76.38		17.9	24.9	13.3	317.5	38.5	90.6	203.7	106	3.5	2.9	1.2	317.5	11	22.7	64.1	13.3	1	1	1	1	1	1	1	1	7.33
High	FN714696.1	FN714696.1	11.8852	3	3	3	244	27.4	5.74	High	High	High	High	High	High	High	High	1.112	116.97	143.03		14.2	201	42.8	300	47	16.3	19.5	10.2	2.8	23.6	3.9	300	13.5	4.1	6.1	1.3	1	2	1	3	2	2	1	1	8.96
High	FR633467.1	FR633467.1	15.6463	2	3	2	147	16.1	5.6	High	High	High	High	High	High	High	High	0.731	31.42	29.5		285.6	477.4	287.9	191.7	363.1	252	217.4	457.5	55.7	56.1	26.5	191.7	103.9	63.1	68.4	57.6	1	1	1	2	2	2	2	2	9.29
High	FN727132.1	FN727132.1	11.828	3	3	3	279	30.5	5.76	High	High	High	High	High	High	High	High	0.802	26.38	59.3		129.4	160.2	93	188.1	69.5	100	51.4	63	25.2	18.8	8.6	188.1	19.9	25.1	16.2	7.9	2	2	1	2	2	2	2	2	9.58
High	Brenneria_goodwinii_00850	Inositol 2-dehydrogenase	5.6213	2	3	2	338	36.8	5.21	High	High	High	High	Medium	High	High	High	4.203	76.61	120.62		18.8	143	81.3	953.8	82.4	180.4	145.7	1917.4	3.7	16.8	7.5	953.8	23.6	45.2	45.9	241.2	1	2	2	2	1	2	2	2	6.03
High	FN699330.1	FN699330.1	6.84932	1	2	1	219	24.1	9.8	High	High	High	High	High	High	High	High	0.832	63.09	101.58		79.3	351.9	412.2	76.7	106.8	586.1	166.3	46.1	15.5	41.3	38	76.7	30.6	146.8	52.3	5.8	2	2	2	2	2	2	2	1	5.4
High	FN704529.1	FN704529.1	7	1	1	1	200	22	4.86	High	High	Not Found	High	High	High	Not Found	Not Found	1.825	66.26	127.08		7.7	21.2		65	4.5	9.6			1.5	2.5		65	1.3	2.4			1	1		1	1	1			4.77
High	FN762955.1	FN762955.1	16.25	2	2	1	160	17.5	6.64	High	Not Found	High	High	Not Found	High	High	High	1.615	85.11	53.26		6.6		26.5	10.7		31.6	37.8	22.3	1.3		2.4	10.7		7.9	11.9	2.8	1		1	1		1	1	1	8.08
High	FN999311.1	FN999311.1	11.7155	2	2	2	239	25.7	5.99	High	Not Found	High	High	High	High	High	Not Found	1.272	17.76	80.88		45		35	95.1	76.5	14.8	16.9		8.8		3.2	95.1	21.9	3.7	5.3		2		1	2	2	2	1		7.19
High	FN702456.1	FN702456.1	4.14938	2	2	2	241	28.2	5.92	High	High	High	High	High	High	High	High	0.554	24.25	53.4		196.6	316.5	239.1	216.6	159.5	141.4	38.6	57.4	38.4	37.2	22	216.6	45.6	35.4	12.1	7.2	2	2	2	2	2	2	2	2	6.06
High	FN730573.1	FN730573.1	8.58369	2	2	1	233	25.3	8	High	High	High	High	High	High	High	Not Found	2.06	41.52	140.3		20.9	14.3	32.9	144.9	21.3	10.3	10.6		4.1	1.7	3	144.9	6.1	2.6	3.3		1	1	1	1	1	1	1		6.12
High	FN698305.1	FN698305.1	5.33333	1	2	1	225	24.3	8.92	High	High	High	High	High	High	High	High	2.07	75.93	105.36		23.5	86	28.1	242.6	26.1	70.2	41	20.1	4.6	10.1	2.6	242.6	7.5	17.6	12.9	2.5	1	1	1	1	1	1	1	1	6.09
High	FN753404.1	FN753404.1	5.62771	1	2	1	231	26.7	6.09	High	High	High	High	Not Found	High	High	Not Found	2.216	14.64	132.63		31.1	38.7	41.7	208.1		30	9.2		6.1	4.5	3.8	208.1		7.5	2.9		1	1	1	1		1	1		6.73
High	FN749660.1	FN749660.1	13.9738	3	3	2	229	26.3	6.7	High	High	High	High	High	High	High	High	1.407	56.76	36.09		159.7	102.6	43.9	209.6	143	82.9	139	46.5	31.2	12.1	4	209.6	40.9	20.8	43.8	5.8	3	3	2	3	2	3	3	2	9.91
High	FN734194.1	FN734194.1	12.6126	3	3	3	222	24.5	8.75	High	High	High	High	High	High	High	High	0.439	53.73	35.51		317.8	692.8	1059.3	141.9	351.3	351.8	366.5	133.2	62	81.4	97.5	141.9	100.5	88.1	115.4	16.8	3	3	3	3	3	3	3	2	8.66
High	FP026468.1	FP026468.1	8.72727	2	2	1	275	30.1	5.33	High	High	High	High	High	High	High	High	1.055	35.35	56.24		67.2	95.7	137.6	109.2	185.6	44.9	83.1	34.6	13.1	11.2	12.7	109.2	53.1	11.3	26.2	4.4	2	2	2	2	2	2	2	1	7.73
High	DN950027.1	DN950027.1	11.2903	3	3	3	248	27.3	5.76	High	High	High	High	High	High	High	High	1.904	62.46	86.43		20.4	78.6	42.3	200.1	19.1	63.2	76.5	32.8	4	9.2	3.9	200.1	5.5	15.8	24.1	4.1	2	3	1	3	2	3	3	2	8.47
High	FN761775.1	FN761775.1	8.48214	2	2	2	224	25.7	6.54	High	High	High	High	High	High	High	Not Found	1.64	15.96	112.62		50.5	59.3	69.6	263	35.3	35.6	58.4		9.9	7	6.4	263	10.1	8.9	18.4		2	2	2	2	2	2	2		6.61
High	FN769596.1	FN769596.1	5.5	1	2	1	200	22.2	6.89	High	High	High	High	High	High	High	High	0.661	90.28	62.46		149.2	641.5	151.5	257.8	106.4	98.2	367.9	42.4	29.1	75.4	14	257.8	30.4	24.6	115.8	5.3	1	1	1	1	1	1	1	1	7.07
High	FN729321.1	FN729321.1	5.58376	1	2	1	197	22.6	7.28	High	High	High	High	High	High	High	Not Found	0.238	27.07	110.86		262.6	400.1	460.4	231	12.5	33.3	79.2		51.2	47	42.4	231	3.6	8.3	24.9		1	1	1	1	1	1	1		5.77
High	FN758912.1	FN758912.1	12.5581	3	4	2	215	23.9	5.15	High	High	High	High	High	High	High	High	0.692	55.75	46.59		323.8	93.6	202	63	205.5	189.1	113.7	107.5	63.2	11	18.6	63	58.8	47.4	35.8	13.5	2	2	2	3	2	2	2	2	11.79
High	Brenneria_goodwinii_01475	Spermidine/putrescine-binding periplasmic protein precursor	6.43275	2	2	2	342	37.8	5.12	High	High	High	High	High	High	High	High	0.74	12.21	59.2		228.3	218	273	57.5	242.5	285.4	124.2	265.2	44.5	25.6	25.1	57.5	69.4	71.5	39.1	33.4	1	1	1	2	2	2	1	2	5.39
High	FN728997.1	FN728997.1	7.5	1	2	1	160	18	7.33	High	High	Not Found	High	High	High	High	High	2.649	19.48	52.16		21.5	28.4		110	27.8	54.3	72.4	89.9	4.2	3.3		110	8	13.6	22.8	11.3	1	1		1	1	1	1	1	6.26
High	FR635329.1	FR635329.1	21.9251	3	3	3	187	20.1	8.56	High	Not Found	High	High	High	High	High	High	1.224	65.4	42.1		98.3		36.1	86.1	109.2	32.3	101.2	94.1	19.2		3.3	86.1	31.3	8.1	31.9	11.8	3		2	3	3	2	3	2	8.05
High	FN713299.1	FN713299.1	17.8218	4	9	3	202	21.6	9.22	High	High	High	High	High	High	High	High	0.965	32.51	90.96		319.1	521.1	634.7	1101	125.5	279.1	393	154.3	62.3	61.2	58.4	1101	35.9	69.9	123.7	19.4	2	3	3	3	3	3	2	2	19.36
High	FP055816.1	FP055816.1	15.5844	2	2	1	154	16.7	7.28	Not Found	Not Found	Not Found	Not Found	Not Found	Not Found	Not Found	Not Found																													6.16
High	FN717756.1	FN717756.1	6.52921	2	5	1	291	31.1	6.4	High	High	High	High	High	High	High	High	1.674	51.51	125.54		92.6	305.9	232.7	1013.7	86.1	161.1	148.1	106.7	18.1	35.9	21.4	1013.7	24.6	40.3	46.6	13.4	1	1	1	1	1	1	1	1	13.64
High	FN719494.1	FN719494.1	5.24194	1	2	1	248	28.1	6.89	High	High	High	High	High	High	High	Not Found	0.939	82.14	112.34		33.1	18.2	92.9	118.4	37.5	3.5	21.3		6.5	2.1	8.6	118.4	10.7	0.9	6.7		1	1	1	1	1	1	1		7.08
High	FP029405.1	FP029405.1	4.37956	1	2	1	274	29.5	7.46	High	High	High	High	High	High	High	High	2.549	10.07	82.8		104.8	87.2	89.9	481.2	21.3	151.4	304.2	171.3	20.4	10.2	8.3	481.2	6.1	37.9	95.8	21.6	1	1	1	1	1	1	1	1	6.38
High	Brenneria_goodwinii_00750	Methylmalonate semialdehyde dehydrogenase [acylating]	5.16899	2	2	2	503	54.8	6.01	High	High	High	High	High	High	High	High	2.523	27.1	38.85		18.9	31.7	22.5	38	94.8	55	58	966.8	3.7	3.7	2.1	38	27.1	13.8	18.3	121.6	1	1	1	2	2	2	2	2	3.24
High	FN755053.1	FN755053.1	8.58896	1	2	1	163	16.7	5.02	High	High	High	High	High	High	High	High	0.928	46.41	28.05		94.5	216.2	113.2	109.9	90.1	163.5	160.7	80.2	18.4	25.4	10.4	109.9	25.8	41	50.6	10.1	1	1	1	1	1	1	1	1	6.74
High	FP027189.1	FP027189.1	7.88382	2	3	2	241	26.5	7.94	High	High	High	High	High	High	High	High	1.569	34.88	77.62		52.5	109.9	97.9	294	70.5	89	91.1	68.6	10.2	12.9	9	294	20.2	22.3	28.7	8.6	1	2	1	2	2	2	2	1	4.7
High	FN753875.1	FN753875.1	17.094	2	2	2	117	13.1	7.3	High	High	High	High	High	High	High	High	2.975	57.04	63.79		149.5	69.4	52.9	443.7	184.4	71.4	378.4	198.5	29.2	8.2	4.9	443.7	52.8	17.9	119.1	25	2	2	1	2	2	2	2	2	6.68
High	FN742914.1	FN742914.1	17.9775	2	2	2	178	19.1	4.41	High	High	High	High	High	High	High	High	1.421	9.29	62.69		108.8	127.9	128.8	137.5	288.7	39.6	226.4	24.7	21.2	15	11.9	137.5	82.6	9.9	71.2	3.1	2	2	1	2	2	2	2	1	5.73
High	FN750388.1	FN750388.1	4.31034	1	3	1	232	24.8	5.07	Not Found	High	High	High	High	High	High	High	5.623	64.91	102			48.7	131.3	98.6	48.6	780.4	1096.4	661.7		5.7	12.1	98.6	13.9	195.5	345.1	83.2		1	1	1	1	1	1	1	9.79
High	FN755914.1	FN755914.1	19.1358	3	3	3	162	18.3	5.81	High	High	High	High	High	High	High	High	0.284	51.83	25.15		270.7	900	674.8	234.7	156.3	131.7	176.2	122.5	52.8	105.7	62.1	234.7	44.7	33	55.5	15.4	3	3	3	3	3	3	3	3	8.3
High	FP026747.1	FP026747.1	4.7619	1	2	1	273	28.8	5.68	High	High	High	High	Medium	High	High	Not Found	4.379	15.49	91.64		20.9	24.6	28.6	254	66.1	33.6	78.8		4.1	2.9	2.6	254	18.9	8.4	24.8		1	1	1	1	1	1	1		4.52
High	FN720671.1	FN720671.1	15.7658	4	4	3	222	25	7.14	High	High	High	High	High	High	High	High	1.36	11.98	167.34		161.4	202.1	198.1	893.3	32.9	43	48.9	35	31.5	23.7	18.2	893.3	9.4	10.8	15.4	4.4	4	3	2	4	2	4	2	1	9.33
High	FN715758.1	FN715758.1	15.8654	2	2	2	208	24.1	10.81	Not Found	High	High	High	High	High	High	High	0.81	8.77	41.16			54.6	48.2	50.8	40.2	57.4	18.2	24.1		6.4	4.4	50.8	11.5	14.4	5.7	3		1	1	2	1	1	1	1	6.86
High	FN716946.1	FN716946.1	5.88235	1	1	1	255	27.4	7.42	High	High	High	High	High	High	Not Found	Not Found	2.351	28.48	137.44		24	18.9	13.4	113.9	14.2	4.3			4.7	2.2	1.2	113.9	4.1	1.1			1	1	1	1	1	1			4.9
High	FR663556.1	FR663556.1	14.7619	4	4	4	210	23	9.98	High	High	High	High	High	High	High	High	0.662	23.92	54.39		258.9	422.9	373.4	393.2	177.4	263.6	97.3	151.8	50.5	49.7	34.4	393.2	50.8	66	30.6	19.1	3	4	4	4	4	4	4	4	8.97
High	FN745652.1	FN745652.1	9.31174	2	2	2	247	27.3	4.61	High	High	High	High	High	High	High	High	1.763	11.83	67.75		127.8	101.6	109.9	55.7	369.3	136.9	235.6	149	24.9	11.9	10.1	55.7	105.7	34.3	74.2	18.7	2	2	2	2	2	2	2	2	7.24
High	FN756087.1	FN756087.1	14.0097	1	2	1	207	22.9	6.19	High	High	High	High	High	High	High	Not Found	0.93	63.14	42.42		6.6	23.2	32.4	10	22.4	15.8	28.9		1.3	2.7	3	10	6.4	3.9	9.1		1	1	1	1	1	1	1		7.04
High	FN700049.1	FN700049.1	9.16905	4	4	1	349	37.9	7.91	High	High	High	High	Not Found	High	High	High	5.206	35.22	121.68		26	53.5	51.8	545.1		32.3	106.1	76.3	5.1	6.3	4.8	545.1		8.1	33.4	9.6	1	1	1	1		1	1	1	9.33
High	FN720824.1	FN720824.1	6.66667	1	1	1	225	24.1	5.29	Not Found	Not Found	Not Found	High	Not Found	High	Not Found	Not Found	100		84.23					16.5		4.2						16.5		1						1		1			5.06
High	FN712165.1	FN712165.1	14.0187	1	1	1	107	11.6	8.47	High	High	High	High	High	High	High	High	0.073	67.45	46.27		236	406.6	81.3	15	27.9	8.5	18.9	9.6	46	47.8	7.5	15	8	2.1	5.9	1.2	1	1	1	1	1	1	1	1	3.79
High	FN754021.1	FN754021.1	7.07547	1	2	1	212	23.3	8.06	High	Not Found	High	High	High	High	Not Found	Not Found	4.27	24.11	116.71		20.5		14.5	175.1	21.5	27.2			4		1.3	175.1	6.2	6.8			1		1	1	1	1			7.65
High	FP037647.1	FP037647.1	13.1222	3	4	2	221	24.6	7.5	High	High	High	High	Not Found	High	High	High	1.463	22.38	117.83		174	231.9	275.2	896.6	7.7	153.8	270.5	130.4	33.9	27.2	25.3	896.6	2.2	38.5	85.1	16.4	2	3	2	3	1	3	3	2	11.5
High	FP040447.1	FP040447.1	6.25	1	3	1	192	22.7	6.96	High	High	Not Found	High	Not Found	High	Not Found	Not Found	2.718	41.06	136.64		99.4	54.7		411.8		7.1			19.4	6.4		411.8		1.8			1	1		1		1			7.62
High	FN748864.1	FN748864.1	5.46875	1	1	1	256	28.6	6.64	Not Found	Not Found	Not Found	High	Not Found	High	High	Not Found	100		106.46					56.6		2.8	18.6					56.6		0.7	5.8					1		1	1		4.57
High	FN739325.1	FN739325.1	15.4472	2	3	2	123	14	5.58	High	High	High	High	High	High	High	High	1.377	51.09	46.37		236.5	126.6	88.4	284.8	284.7	86.8	172.8	135.9	46.1	14.9	8.1	284.8	81.5	21.7	54.4	17.1	2	1	2	2	2	2	2	2	8.76
High	FN703522.1	FN703522.1	5.90717	1	1	1	237	26.8	5.44	Not Found	Not Found	Not Found	High	Not Found	High	High	High	100		83.5					29.5		5.4	10.6	18.3				29.5		1.4	3.3	2.3				1		1	1	1	4.3
High	FP068788.1	FP068788.1	15	1	1	1	160	16.3	9.36	High	High	High	High	High	Not Found	High	High	0.923	45.28	50.43		16.3	17.4	34.7	33.3	14.6		15.2	9.5	3.2	2	3.2	33.3	4.2		4.8	1.2	1	1	1	1	1		1	1	4.43
High	FN731481.1	FN731481.1	12.1212	2	2	2	297	32.8	4.54	High	High	High	High	High	High	High	Not Found	1.215	32.93	85.38		30.1	60.3	47.7	86.5	10.4	106.4	20.3		5.9	7.1	4.4	86.5	3	26.7	6.4		1	1	1	2	1	2	1		6.64
High	FN720032.1	FN720032.1	18.8235	4	5	2	170	19.2	10.04	High	High	High	High	High	High	High	High	1.2	23.5	116.48		84.8	134.3	101.9	350.1	40.8	87	35.7	31.2	16.5	15.8	9.4	350.1	11.7	21.8	11.2	3.9	2	2	2	2	1	2	2	2	9.5
High	FN747947.1	FN747947.1	9.58904	2	2	1	219	25.3	6.95	High	High	High	High	High	High	High	High	1.175	43.05	100.48		31.6	82	65.9	175.9	38	26.9	40.4	20.2	6.2	9.6	6.1	175.9	10.9	6.8	12.7	2.5	1	1	1	1	1	1	1	1	7.32
High	FN729467.1	FN729467.1	7.48031	2	3	1	254	28.6	5.5	Not Found	Not Found	Not Found	High	Not Found	High	High	High	3.419	99.47	44.09		73.8	20.5	9.5	185.3	60.7	125.3	101.5	10.3	14.4	2.4	0.9	185.3	17.4	31.4	31.9	1.3	1	1	1	2	1	2	2	1	8.15
High	FP037815.1	FP037815.1	13.2159	2	2	2	227	25.8	7.03	High	High	Not Found	High	High	High	High	Not Found	1.096	64.63	111.49		73.3	27.3		39.2	146.1	19.9	15.4		14.3	3.2		39.2	41.8	5	4.9		2	1		2	2	2	2		5.55
High	FN731911.1	FN731911.1	9.40594	2	3	2	202	21.9	9.09	High	High	High	High	High	High	High	High	1.227	24.06	144.69		188.9	309.4	253.9	974.6	58.1	99.6	98.2	69.8	36.9	36.4	23.4	974.6	16.6	25	30.9	8.8	2	2	2	2	2	2	2	2	8.49
High	FP026938.1	FP026938.1	11.9469	2	2	2	226	25.8	8.43	High	High	High	High	High	High	High	Not Found	2.32	33.41	94.14		25	50.5	39	206.1	20.6	87.9	39.5		4.9	5.9	3.6	206.1	5.9	22	12.4		1	1	1	2	1	2	2		7.18
High	FP025708.1	FP025708.1	4	1	2	1	275	31.1	10.18	High	High	High	High	High	High	High	High	0.482	18.28	23.59		149.8	177.1	122.3	73.7	48.9	89.6	76.7	110.2	29.2	20.8	11.3	73.7	14	22.5	24.1	13.9	1	1	1	1	1	1	1	1	7.31
High	FN713685.1	FN713685.1	8.59729	2	3	2	221	24.4	9.06	High	High	High	High	High	High	High	High	1.575	74.83	45.83		475.7	185.7	111	212.8	602	521.5	285.5	418	92.8	21.8	10.2	212.8	172.3	130.6	89.9	52.6	2	2	2	2	2	2	2	2	8.88
High	Brenneria_goodwinii_02808	putative lipoprotein YgdR precursor	56.1644	2	3	2	73	7.9	5.91	High	High	High	High	High	High	High	High	4.12	61.51	59.7		8.7	27.1	12.1	24.1	114.7	77.5	46.9	555.7	1.7	3.2	1.1	24.1	32.8	19.4	14.8	69.9	1	1	1	2	2	2	1	2	9.1
High	FP055408.1	FP055408.1	9.04762	2	2	2	210	23.3	7.77	High	High	High	High	High	High	High	High	2.359	29.19	29.49		77.6	49	90.2	218.8	100.7	189.8	173	186.9	15.1	5.8	8.3	218.8	28.8	47.6	54.4	23.5	2	2	2	2	2	2	2	2	5.74
High	FP028525.1	FP028525.1	18.2692	2	2	2	208	23.6	5.9	High	Not Found	High	High	High	High	High	High	1.091	30.92	59.64		80.3		51.5	24.1	113.2	102.6	47.7	103.7	15.7		4.7	24.1	32.4	25.7	15	13	2		2	2	2	1	1	2	7.11
High	FP063439.1	FP063439.1	9.40171	2	2	2	234	25.8	5.31	High	High	Medium	High	High	High	High	High	2.353	48.25	22.49		186.7	305	112.3	314.5	539	521.8	519.7	288.6	36.4	35.8	10.3	314.5	154.2	130.7	163.6	36.3	2	2	1	2	2	2	2	2	6.58
High	FN756859.1	FN756859.1	5.04202	1	2	1	238	26.4	9.57	High	High	High	High	High	High	High	High	0.657	39.93	100.73		145.5	73	174.6	79.5	210.6	34.7	19.7	36.5	28.4	8.6	16.1	79.5	60.3	8.7	6.2	4.6	2	2	2	2	2	2	1	2	5.9
High	FN764291.1	FN764291.1	5.5336	1	1	1	253	27.2	6.02	High	High	High	High	High	High	High	High	0.534	59.28	17.34		70.4	223.2	108.7	85.8	66.4	57.3	76.9	40.2	13.7	26.2	10	85.8	19	14.3	24.2	5.1	1	1	1	1	1	1	1	1	5.06
High	FP041758.1	FP041758.1	15.7635	3	3	1	203	22.2	8.82	Not Found	Not Found	Not Found	High	Not Found	Not Found	Not Found	Not Found	100							30.9								30.9								1					6.76
High	FN728178.1	FN728178.1	7.03518	1	1	1	199	22.6	4.77	High	High	High	High	High	High	High	High	0.7	45.19	132.26		232.3	109.7	116.1	38.4	318.7	41.6	28.7	76.1	45.3	12.9	10.7	38.4	91.2	10.4	9	9.6	1	1	1	1	1	1	1	1	5.39
High	FN750001.1	FN750001.1	7.02479	2	3	2	242	26.8	5.31	High	High	High	High	High	High	High	High	1.518	46.89	107.63		33.7	45.2	81.8	212.5	33.2	37.6	42	32.4	6.6	5.3	7.5	212.5	9.5	9.4	13.2	4.1	2	2	2	3	2	3	3	1	8.2
High	FN711843.1	FN711843.1	7.23404	2	3	2	235	25.6	6.37	High	High	High	High	High	High	High	High	0.927	9.35	53.83		239.3	206	202.9	339.9	148.1	90.1	222.8	126.7	46.7	24.2	18.7	339.9	42.4	22.6	70.1	15.9	1	1	2	2	2	1	2	1	8.02
High	FP066341.1	FP066341.1	8.26772	2	3	2	254	28.5	8.48	High	High	High	High	High	High	High	High	1.402	19.06	88.43		68	87.5	61	233.6	74.4	57.1	39.5	53.2	13.3	10.3	5.6	233.6	21.3	14.3	12.4	6.7	2	2	2	2	2	2	2	2	7.27
High	FP059945.1	FP059945.1	7.34463	1	2	1	177	20.6	9.83	High	High	High	High	High	High	High	High	0.588	16.71	34.23		192.5	172	237.6	176.9	100.5	85.9	108.6	153.5	37.6	20.2	21.9	176.9	28.8	21.5	34.2	19.3	1	1	1	1	1	1	1	1	6.12
High	FN718544.1	FN718544.1	8.21256	1	1	1	207	22.6	4.55	High	High	High	High	High	High	High	High	2.092	37.56	33.62		44.5	57.4	25.7	95.2	61.3	70.9	128.4	75.4	8.7	6.7	2.4	95.2	17.5	17.8	40.4	9.5	1	1	1	1	1	1	1	1	5.17
High	FP046159.1	FP046159.1	6.40394	1	1	1	203	22.3	5.53	High	High	High	High	High	High	High	High	0.785	17.04	61.55		182	132.9	142.7	18.7	187.4	158.4	114.6	144.2	35.5	15.6	13.1	18.7	53.6	39.7	36.1	18.1	1	1	1	1	1	1	1	1	4.57
High	FN740847.1	FN740847.1	14.9068	2	2	2	161	18	7.18	High	High	High	High	High	High	High	High	1.059	12.78	80.41		45.5	35.8	44.5	92.9	49.4	15.4	19.8	8.5	8.9	4.2	4.1	92.9	14.1	3.9	6.2	1.1	1	1	1	2	1	1	1	1	7.32
High	FN707017.1	FN707017.1	9.21053	1	2	1	152	16.4	4.92	High	High	High	High	High	High	High	Not Found	0.049	111.13	82.08		478.2	31.6	1453.9	12.2	70.2	16.2	30.5		93.3	3.7	133.9	12.2	20.1	4.1	9.6		1	1	1	1	1	1	1		6.13
High	FN744173.1	FN744173.1	12.5506	3	4	3	247	27.2	5.33	High	High	High	High	High	High	High	High	0.82	12.54	76.76		237	305.1	277.3	480.2	143.4	113.5	158.5	108.6	46.2	35.8	25.5	480.2	41	28.4	49.9	13.7	2	2	2	3	2	3	3	2	10.85
High	FP052447.1	FP052447.1	10.2564	2	2	1	234	25.1	4.44	High	High	High	High	High	High	High	High	1.639	30.15	14.4		13.3	22.4	24.7	33.6	26.4	34.1	37.7	32	2.6	2.6	2.3	33.6	7.6	8.6	11.9	4	1	1	1	1	1	1	1	1	6.44
High	DN950102.1	DN950102.1	9.20245	1	1	1	163	17.8	6.05	High	High	High	High	High	High	High	High	1.589	19.94	45.34		30.6	39.6	46	42.1	48.2	102.8	53	127.8	6	4.6	4.2	42.1	13.8	25.8	16.7	16.1	1	1	1	1	1	1	1	1	4.68
High	FP033203.1	FP033203.1	5.74163	1	2	1	209	23.2	8.98	High	High	High	High	High	High	High	High	1.631	37.92	93.63		22.5	25.2	43.7	116.6	18.8	46.2	17.1	10.1	4.4	3	4	116.6	5.4	11.6	5.4	1.3	1	1	1	1	1	1	1	1	6.2
High	FP027701.1	FP027701.1	9.27835	2	2	2	291	32.1	8.16	High	High	High	High	High	High	High	High	1.178	43.77	59.79		26.5	70.2	58.5	107.2	19.3	51.6	65.6	23.1	5.2	8.3	5.4	107.2	5.5	12.9	20.6	2.9	1	1	1	2	1	2	1	1	5.91
High	FN750232.1	FN750232.1	7.86026	2	3	2	229	24.9	6.13	High	High	High	High	High	High	High	High	0.934	53.78	133.11		807.5	347.9	339.1	209.4	1391.4	154.1	105.4	113.3	157.5	40.9	31.2	209.4	398.1	38.6	33.2	14.3	2	1	1	2	1	2	2	1	8.46
High	Brenneria_goodwinii_00364	Sulfate-binding protein precursor	12.7596	3	3	3	337	37.3	5.82	High	High	High	High	High	High	High	High	3.931	33.56	75.48		20.9	26.3	39.8	29.3	216.4	152.3	58.2	1028.7	4.1	3.1	3.7	29.3	61.9	38.2	18.3	129.4	1	1	1	2	3	2	2	3	8.02
High	FP031073.1	FP031073.1	8.24373	2	2	2	279	31.1	5.39	High	Not Found	Not Found	High	Not Found	Not Found	High	Not Found	0.518		82.4		14.4			3.1			11.8		2.8			3.1			3.7		1			1			1		4.77
High	FN753340.1	FN753340.1	8.06452	2	2	2	248	27.5	6.01	High	High	High	High	High	High	High	High	2.835	13.02	163.83		31.1	37.8	40.3	356.5	30.5	23	3.1	25.9	6.1	4.4	3.7	356.5	8.7	5.8	1	3.3	2	2	1	2	2	1	1	1	5.22
High	FP031705.1	FP031705.1	4.96183	1	4	1	262	28.7	6.87	High	High	High	High	High	High	High	High	0.3	41.38	43.42		429	911.4	519.3	118.7	161.6	303.1	159.8	155.7	83.7	107.1	47.8	118.7	46.2	75.9	50.3	19.6	1	1	1	1	1	1	1	1	10.49
High	FP025990.1	FP025990.1	14.6119	3	4	3	219	24.5	6.57	High	High	High	High	High	High	High	High	2.615	25.62	56.53		179.5	186	112.3	331.2	230.9	342.5	761.7	350.9	35	21.8	10.3	331.2	66.1	85.8	239.7	44.1	3	3	2	3	3	3	3	3	8.75
High	FP048392.1	FP048392.1	13.0631	2	2	2	222	25	6.1	High	High	Not Found	High	High	High	High	High	1.874	20.36	89.95		54.8	73.3		281.1	67.5	80	51.6	36.4	10.7	8.6		281.1	19.3	20	16.2	4.6	2	2		2	2	2	2	1	6.37
High	FP038502.1	FP038502.1	8.77193	2	2	2	228	26.5	6.02	High	High	High	High	High	High	High	High	0.987	40.74	96.85		57.6	63.2	115.8	189.8	55.3	35.3	31	16.7	11.2	7.4	10.7	189.8	15.8	8.8	9.8	2.1	2	2	2	2	2	2	2	1	6.99
High	FP030052.1	FP030052.1	11.7371	3	5	2	213	23	7.71	High	High	High	High	High	High	High	High	0.738	59.94	52.94		668.3	234.8	284.5	121.1	496.4	284.5	266.2	332.9	130.4	27.6	26.2	121.1	142	71.3	83.8	41.9	2	2	2	2	2	2	2	2	13.36
High	FN764322.1	FN764322.1	12.7778	2	2	1	180	19.5	4.83	High	High	High	High	High	High	High	High	0.295	4.6	32.44		168.1	175.6	160.2	58.5	62.4	50.5	26.6	68.9	32.8	20.6	14.7	58.5	17.9	12.7	8.4	8.7	1	1	1	1	1	1	1	1	5.32
High	FN718573.1	FN718573.1	9.29368	4	4	4	269	29.2	5.34	High	High	High	High	High	High	High	High	0.865	3.49	79.07		101.8	108	101.7	189.1	70.8	20.8	78.4	62.3	19.9	12.7	9.4	189.1	20.3	5.2	24.7	7.8	3	3	2	4	4	2	4	2	9.43
High	FP027157.1	FP027157.1	10.8571	1	1	1	175	19.6	4.91	Not Found	Not Found	High	High	High	High	High	Not Found	0.479		91.31				36.7	40.1	4.2	18	8.2				3.4	40.1	1.2	4.5	2.6				1	1	1	1	1		4.61
High	FP027794.1	FP027794.1	9.54545	2	2	2	220	24.1	6.07	High	High	High	High	Not Found	High	High	Not Found	2.193	32.47	132.17		53	96.9	103.4	467.1		60.4	27.9		10.3	11.4	9.5	467.1		15.1	8.8		2	2	2	2		2	1		6.22
High	FN760574.1	FN760574.1	13.1579	3	3	1	266	30.5	7.01	Not Found	Not Found	Not Found	High	High	Not Found	High	Not Found	100		16.91					24.2	18.9		17.8					24.2	5.4		5.6					1	1		1		5.66
High	FN699170.1	FN699170.1	8.77193	1	1	1	171	19.1	6.67	High	High	High	High	High	High	High	High	0.581	57.81	94.42		97.1	24.7	100.7	9.3	13	96.1	54.2	89.1	18.9	2.9	9.3	9.3	3.7	24.1	17	11.2	1	1	1	1	1	1	1	1	4.91
High	FN741600.1	FN741600.1	5.19481	1	2	1	231	24.9	6.8	High	High	High	High	High	High	High	High	1.414	51.3	64.93		536.3	285.5	200.1	105.7	870	498.6	452	507.1	104.6	33.5	18.4	105.7	248.9	124.9	142.3	63.8	1	1	1	1	1	1	1	1	6.94
High	FP029603.1	FP029603.1	7.72532	2	3	2	233	26.7	9.17	High	High	High	High	High	High	High	Medium	0.77	82.86	112.84		93.5	385.1	112.3	404.8	30.8	98.3	72.5	11.9	18.2	45.2	10.3	404.8	8.8	24.6	22.8	1.5	2	2	2	2	1	2	2	1	7.51
High	FP062980.1	FP062980.1	17.8571	3	6	2	252	27.5	5.25	Medium	Medium	Medium	Medium	Medium	Medium	Medium	Medium	1.593	20.38	81.07		103.7	154.4	121.3	445.8	102.4	130.4	127.4	110.1	20.2	18.1	11.2	445.8	29.3	32.7	40.1	13.9	3	2	2	3	3	3	3	2	13.82
High	FN732016.1	FN732016.1	11.4035	3	3	2	228	25.9	9	High	High	Not Found	High	High	High	High	Not Found	1.711	45.72	98.93		93.7	93.6	35	309.6	107.7	45.6	44.2	35.1	18.3	11	3.2	309.6	30.8	11.4	13.9	4.4	3	3	1	3	3	3	3	1	8.17
High	FN725525.1	FN725525.1	8.15451	2	2	2	233	26.3	7.88	High	High	High	High	High	High	High	High	2.545	38.81	60.27		82.1	95.7	164.8	464.5	123.5	157.1	417.2	356.5	16	11.2	15.2	464.5	35.3	39.4	131.3	44.9	1	1	2	2	2	2	2	2	5.47
High	FP028683.1	FP028683.1	11.6505	2	3	2	206	23.1	6.42	High	Not Found	Not Found	High	High	High	High	High	2.115		43.08		22			68.7	40.4	22	55.4	17.8	4.3			68.7	11.6	5.5	17.4	2.2	2			2	2	1	2	1	8.26
High	FP039090.1	FP039090.1	12.8205	2	2	2	156	17.2	5.6	High	High	High	High	High	High	High	High	0.897	31.97	35.95		174.6	329.4	231.1	248	140.7	317.3	173.2	249.1	34.1	38.7	21.3	248	40.3	79.5	54.5	31.3	2	2	2	2	2	2	2	2	6.79
High	FR632059.1	FR632059.1	6.55738	1	2	1	183	19.3	9.72	High	High	High	High	High	High	High	High	0.661	37.41	57.96		85	171.7	188.5	181.9	70.6	83.2	56.8	28.9	16.6	20.2	17.4	181.9	20.2	20.8	17.9	3.6	1	1	1	1	1	1	1	1	3.57
High	FN727707.1	FN727707.1	12.3288	3	6	2	219	24.7	5.62	High	High	High	High	High	High	High	High	1.152	21.2	87.27		137.9	109.3	167.9	367.6	75.9	93.7	100.7	83.3	26.9	12.8	15.5	367.6	21.7	23.5	31.7	10.5	2	2	2	2	2	2	2	2	10.71
High	FN732706.1	FN732706.1	7.86026	2	5	1	229	24.4	5.29	High	High	High	High	High	High	High	High	0.638	38.37	35.11		775.6	687.8	1350.4	368.9	712	483.4	830.2	329.7	151.3	80.8	124.3	368.9	203.7	121.1	261.3	41.5	1	1	1	1	1	1	2	1	13.24
High	FP073633.1	FP073633.1	6.49351	1	1	1	231	24.9	8.54	Not Found	High	High	High	High	High	Not Found	Not Found	1.886	18.91	136.33			20.6	15.7	87.9	12.8	2.2				2.4	1.5	87.9	3.7	0.5				1	1	1	1	1			4.14
High	FN758919.1	FN758919.1	10.2564	2	2	1	234	25	7.72	High	High	Not Found	High	High	High	High	Not Found	2.438	27.67	49.54		14.9	10		27.9	10.5	37.5	45.3		2.9	1.2		27.9	3	9.4	14.3		1	1		1	1	1	1		6.83
High	FN768514.1	FN768514.1	7.44186	2	5	2	215	24.9	7.96	High	High	High	High	High	High	High	High	4.021	58.42	66.66		48	134.6	59.2	561.5	131.4	150.9	453	192.5	9.4	15.8	5.5	561.5	37.6	37.8	142.6	24.2	2	2	1	2	2	2	2	2	13.57
High	FN702358.1	FN702358.1	7.25191	1	2	1	262	29.5	9.36	High	High	Not Found	High	High	Not Found	Not Found	Not Found	0.828	42.82	105.33		18.5	34.5		38.2	5.6				3.6	4		38.2	1.6				1	1		1	1				8.53
High	FR660527.1	FR660527.1	15.3488	3	3	3	215	23	5.26	High	High	High	High	High	High	High	High	0.747	24.35	76.72		200.9	256.6	157.1	326.2	111.5	108.2	65.9	91.8	39.2	30.1	14.5	326.2	31.9	27.1	20.7	11.5	3	3	3	3	3	3	3	3	8.94
High	FP033229.1	FP033229.1	14.7186	2	2	1	231	24.2	8.98	Not Found	Not Found	Not Found	Not Found	Not Found	Not Found	Not Found	Not Found	1.891	26.84	94.76		18.9	17.4	28	97.3	13.3	27.9	23.4		3.7	2	2.6	97.3	3.8	7	7.4		1	1	1	1	1	1	1		7.07
High	FN758625.1	FN758625.1	8.78049	2	3	1	410	46.2	7.4	High	High	High	High	High	High	High	High	0.416	12.24	59.92		467.2	511.7	593.7	282.2	110.2	371.9	108.9	160	91.2	60.1	54.7	282.2	31.5	93.2	34.3	20.1	2	2	2	2	2	2	2	1	9.69
High	FN756474.1	FN756474.1	13.0841	2	2	2	214	25	8.79	High	High	High	High	High	High	High	High	2.019	42.13	34.77		19.4	45.7	29.4	93.1	56.6	64.4	40.2	8.9	3.8	5.4	2.7	93.1	16.2	16.1	12.7	1.1	1	2	1	2	1	2	2	1	7.27
High	Brenneria_goodwinii_02379	putative formaldehyde dehydrogenase AdhA	6.81818	2	3	2	352	38.6	5.36	Not Found	High	High	High	High	High	High	High	0.636	5.53	41.8			127.1	137.4	44.7	129.6	86.4	75.5	1250.2		14.9	12.7	44.7	37.1	21.6	23.8	157.3		2	1	2	2	2	2	2	9.97
High	FN756131.1	FN756131.1	12.2905	2	2	2	179	18.9	6.51	High	High	High	High	High	High	High	High	0.741	64.98	61.03		97.9	349.7	508.6	433.2	146.9	252.8	112.3	63.5	19.1	41.1	46.8	433.2	42	63.3	35.3	8	1	2	2	2	2	2	2	2	6.36
High	FP027134.1	FP027134.1	16.309	4	4	3	233	25.9	5.07	High	High	High	High	High	High	High	Not Found	5.251	42.62	95.47		48.4	99.5	124.2	291.9	136.7	329.8	1146.6	513.4	9.4	11.7	11.4	291.9	39.1	82.6	360.9	64.6	2	3	3	4	4	4	2	1	10.58
High	FP043161.1	FP043161.1	12.1827	2	3	2	197	22.1	6.73	High	High	Not Found	High	High	High	High	Not Found	2.361	6.3	160.37		32.3	35.3		271.5	11.5	11.6	24.6		6.3	4.1		271.5	3.3	2.9	7.7		1	1		2	1	1	2		5.9
High	DN950881.1	DN950881.1	17.033	3	3	3	182	20.3	5.24	High	High	High	High	High	High	High	High	2.341	90.67	89.58		38.9	418.4	177.9	298	440	113.8	1130.7	57.4	7.6	49.2	16.4	298	125.9	28.5	355.9	7.2	2	3	2	3	3	3	3	2	6.47
High	FP035070.1	FP035070.1	9.58904	2	2	2	219	23.9	4.36	Not Found	Not Found	Not Found	High	High	High	High	High	100		69.73					74.4	38.6	17.4	20.2	23.9				74.4	11	4.4	6.3	3				2	2	1	1	1	5.73
High	FN732862.1	FN732862.1	16.1616	2	2	2	198	21.8	8.28	High	High	High	High	Not Found	High	High	High	4.164	20.8	142.63		37.8	53.4	57.1	544.1		56.3	17.1	27	7.4	6.3	5.3	544.1		14.1	5.4	3.4	1	1	1	2		1	1	1	6.2
High	FN708036.1	FN708036.1	15.5914	3	3	1	186	20.4	5.31	High	High	Not Found	High	High	High	High	High	1.101	18.55	62.63		27.2	20.9		44.7	11.7	13.1	36.2	21.6	5.3	2.5		44.7	3.4	3.3	11.4	2.7	1	1		1	1	1	1	1	9.24
High	FN702613.1	FN702613.1	7.14286	2	3	2	224	24.5	7.44	High	High	High	High	High	High	High	High	2.655	68.07	59.59		93.7	56.2	17.7	266.8	155.3	58.7	112.3	78.4	18.3	6.6	1.6	266.8	44.4	14.7	35.4	9.9	2	2	2	2	2	2	2	2	7.36
High	FN699635.1	FN699635.1	8.8785	2	2	2	214	23.9	5.35	High	High	High	High	High	High	High	High	0.978	12.97	99.75		247.9	211.3	192.5	123.5	528.7	118	79.2	188.2	48.4	24.8	17.7	123.5	151.3	29.6	24.9	23.7	2	1	2	2	2	2	2	2	5.29
High	FN718164.1	FN718164.1	8.33333	2	3	2	228	24.4	6.18	High	High	High	High	High	High	High	Not Found	1.169	84.5	87.33		16.9	85.6	28.2	109.4	12.2	20.8	61.3		3.3	10.1	2.6	109.4	3.5	5.2	19.3		1	2	1	2	1	2	2		8.25
High	FN707718.1	FN707718.1	8.29694	2	2	2	229	24.9	9.58	High	High	High	High	High	High	High	High	0.727	79.15	19.57		103.5	215.5	539.8	248.7	164.4	236.5	183.2	111.1	20.2	25.3	49.7	248.7	47.1	59.3	57.7	14	2	2	2	2	2	2	2	2	5.61
High	FP063178.1	FP063178.1	8.76494	2	2	1	251	28.8	6.65	High	High	High	High	High	High	High	High	1.64	32.53	55.78		39.9	26.8	21.3	44.6	46.4	18.1	83.4	20.6	7.8	3.2	2	44.6	13.3	4.5	26.3	2.6	1	1	1	1	1	1	1	1	5.55
High	FN731932.1	FN731932.1	10.3704	1	1	1	135	14.7	5.67	High	High	Not Found	High	High	High	Not Found	High	1.331	9.58	78.31		35.4	40.5		95.4	35.4	20.7		27.5	6.9	4.8		95.4	10.1	5.2		3.5	1	1		1	1	1		1	3.68
High	Brenneria_goodwinii_00135	Enolase	6.23557	3	4	3	433	45.6	5.68	High	High	High	High	High	High	High	High	3.997	22.38	25.65		30.2	24.8	38.6	140.6	91.5	105.4	161.4	590.3	5.9	2.9	3.6	140.6	26.2	26.4	50.8	74.3	1	1	2	3	3	3	3	3	10.07
High	FN763646.1	FN763646.1	16.7568	3	4	2	185	21.4	6.35	High	Medium	Medium	High	High	High	High	Not Found	2.933	11.34	168.59		135.5	114.2	110.1	1241.3	66.2	37.8	61.9	95.5	26.4	13.4	10.1	1241.3	19	9.5	19.5	12	3	2	2	3	3	2	2	1	8.9
High	FP066464.1	FP066464.1	12.3457	2	2	2	162	17.6	6.77	High	High	Not Found	High	Not Found	High	Not Found	Not Found	4.008	17.63	121.53		22.6	17.6		149.4		11.3			4.4	2.1		149.4		2.8			2	1		2		1			5.68
High	FP026397.1	FP026397.1	8.95522	3	4	1	268	30.6	5.38	High	High	Not Found	High	High	Not Found	High	Not Found	1.046	19.99	79.96		251.3	367.2	282.2	590.5	99.6		252.4		49	43.1	26	590.5	28.5		79.5		3	3	2	3	2		3		10.3
High	FN718294.1	FN718294.1	8.19672	2	2	1	244	26.9	7.43	High	High	High	High	High	High	High	Not Found	0.531	51.89	47.59		26.9	89.6	84.1	60.6	28.9	28.8	23.8		5.3	10.5	7.7	60.6	8.3	7.2	7.5		1	1	1	1	1	1	1		5.53
High	FN734647.1	FN734647.1	11.4894	2	2	1	235	26.8	9.31	High	Not Found	High	High	High	Not Found	High	Not Found	2.073	62.32	77.86		7.6		19.7	53.7	15.9		15.2		1.5		1.8	53.7	4.5		4.8		1		1	2	2		2		6.53
High	FN738020.1	FN738020.1	9.91379	2	3	2	232	25.2	9.01	High	High	High	High	High	High	High	High	0.537	88.96	105.92		197.1	42.7	52.1	9.5	20	131.7	48	42.9	38.5	5	4.8	9.5	5.7	33	15.1	5.4	2	1	1	2	1	2	1	1	8.02
High	FP043034.1	FP043034.1	16.9231	3	4	1	195	22.3	5.34	Medium	Not Found	Not Found	Medium	Medium	Not Found	Not Found	Not Found	2.015		98.69		14.4			49.1	8.7				2.8			49.1	2.5				1			1	1				11.95
High	FN771663.1	FN771663.1	9.81132	3	3	3	265	29.3	5.81	High	High	High	High	High	High	High	High	1.188	26.04	151.79		175.6	296.4	226.3	904.5	36.7	102.1	62.5	87.1	34.3	34.8	20.8	904.5	10.5	25.6	19.7	11	3	2	2	3	1	2	2	3	7.98
High	FP049240.1	FP049240.1	20	2	2	2	120	13.7	7.55	High	High	High	High	High	High	High	High	0.564	64.44	53.44		103.2	118.4	306.9	163.4	51.1	122.3	60.6	57.5	20.1	13.9	28.3	163.4	14.6	30.6	19.1	7.2	2	2	2	2	2	2	2	2	6.52
High	FN704398.1	FN704398.1	7.51445	1	2	1	173	19.1	8.68	High	High	Not Found	High	High	High	High	Not Found	1.759	85.92	87.07		41	10		100.7	10.1	30.3	38.3		8	1.2		100.7	2.9	7.6	12		1	1		1	1	1	1		6.48
High	FN770485.1	FN770485.1	16.2921	2	2	1	178	18.8	9.04	High	High	High	High	High	High	Not Found	Not Found	0.942	34.47	97		18.4	38	29.1	56.7	15.1	8.7			3.6	4.5	2.7	56.7	4.3	2.2			1	1	1	1	1	1			6.19
High	FN754286.1	FN754286.1	7.77778	1	1	1	180	19.7	6.52	Not Found	Not Found	Not Found	High	High	High	High	Not Found	100		58.47					33.1	17.8	5.9	19.2					33.1	5.1	1.5	6					1	1	1	1		4.03
High	FN733157.1	FN733157.1	5.62771	1	1	1	231	25.2	5.1	High	High	High	High	High	High	High	High	0.629	52.83	159.94		91.1	44.6	34.9	8	121.6	5.1	8.5	23.8	17.8	5.2	3.2	8	34.8	1.3	2.7	3	1	1	1	1	1	1	1	1	5.23
High	FP047013.1	FP047013.1	11.9565	1	2	1	184	19.6	4.86	High	Not Found	Not Found	High	High	Not Found	High	Not Found	1.007		43.3		7.7			6.9	4.9		11.4		1.5			6.9	1.4		3.6		1			1	1		1		7.02
High	FN706855.1	FN706855.1	9.38967	2	4	1	213	23	9	High	High	High	High	High	High	High	High	0.641	47.18	28.44		432.1	979.8	494.5	450	283.6	347.9	547.2	541	84.3	115.1	45.5	450	81.1	87.2	172.2	68.1	2	2	1	2	2	2	2	2	9.02
High	EE743766.1	EE743766.1	5.97015	1	3	1	268	29.5	8.18	High	High	High	High	High	High	High	High	2.104	37.48	98.79		168.3	179.4	81.5	89.6	285.8	102.4	726.5	195.5	32.8	21.1	7.5	89.6	81.8	25.7	228.7	24.6	1	1	1	1	1	1	1	1	6.36
High	FR632739.1	FR632739.1	11.9266	3	3	2	218	23.6	7.36	Medium	Medium	Medium	Medium	Medium	Medium	Medium	Medium	0.509	100.94	52.95		68.3	482	119.8	185.6	39.7	104.1	125.7	94.8	13.3	56.6	11	185.6	11.3	26.1	39.6	11.9	2	3	2	3	2	3	3	2	6.36
High	FP035949.1	FP035949.1	9.375	1	1	1	160	17.5	6.14	High	High	High	High	High	High	High	High	1.219	75.09	91.27		35.2	136.6	48.4	56.3	32.8	58	210.7	30	6.9	16	4.5	56.3	9.4	14.5	66.3	3.8	1	1	1	1	1	1	1	1	3.17
High	FP036069.1	FP036069.1	6.69643	1	1	1	224	23.7	7.74	Not Found	Not Found	Not Found	High	High	High	High	Not Found	100		69.31					17	5.2	3.1	10.4					17	1.5	0.8	3.3					1	1	1	1		4.69
High	FN741012.1	FN741012.1	15	2	3	2	160	16.8	4.41	High	High	High	High	High	High	High	High	1.738	18.34	55.66		284.8	226.9	199.7	174.9	478.4	701	294.5	544.4	55.6	26.7	18.4	174.9	136.9	175.6	92.7	68.5	2	2	2	2	2	2	2	2	6.06
High	FP028627.1	FP028627.1	8.33333	2	2	2	228	25.3	5.38	High	High	High	High	High	High	High	High	2.134	59.28	74.52		293.7	95.5	138.5	129.3	155.4	701.2	516	569.4	57.3	11.2	12.8	129.3	44.5	175.7	162.4	71.6	2	2	2	2	2	2	2	2	5.76
High	FP034651.1	FP034651.1	13.7056	2	2	2	197	21.4	5.3	High	High	High	High	High	High	High	High	0.973	105.21	59.77		216.6	32.5	44.6	84	39	83.4	174.6	211.7	42.3	3.8	4.1	84	11.2	20.9	54.9	26.6	2	1	1	2	2	2	2	2	7.28
High	FN696834.1	FN696834.1	8.53659	3	4	2	246	28.8	7.08	High	High	Medium	High	High	High	High	High	1.768	76.78	23.55		476.2	156.8	125.4	542.9	380	334.7	530.4	491.7	92.9	18.4	11.5	542.9	108.7	83.9	166.9	61.8	2	2	2	2	2	2	2	2	8.02
High	FN710847.1	FN710847.1	10.5	2	2	2	200	22.1	5.59	High	High	High	High	High	High	High	High	1.709	28.31	74.12		69.1	45.5	41.9	187.3	54.8	46.4	68	39.2	13.5	5.3	3.9	187.3	15.7	11.6	21.4	4.9	2	2	1	2	2	2	2	1	5.93
High	FN724958.1	FN724958.1	13.3621	2	2	2	232	25.2	6.2	Not Found	Not Found	Not Found	High	Not Found	High	Not Found	Not Found	100		58.28					49.3		20.5						49.3		5.1						2		2			7.12
High	FN758165.1	FN758165.1	6.57277	1	1	1	213	22.8	6.6	High	High	High	High	Not Found	High	Not Found	Not Found	3.207	6.76	128.44		40.4	44.6	46	267.1		12.9			7.9	5.2	4.2	267.1		3.2			1	1	1	1		1			4.58
High	Brenneria_goodwinii_03620	Triosephosphate isomerase	18.0392	3	3	2	255	26.8	6.01	Not Found	Not Found	Not Found	High	High	High	Not Found	High	3.397	73.85	85.43			15.8	50.4	45.6	247.4	115.8	41.4	2438.3		1.9	4.6	45.6	70.8	29	13	306.7		1	1	3	3	3	1	3	9.27
High	FR631866.1	FR631866.1	7.03518	1	1	1	199	23.3	5.54	Not Found	High	Not Found	High	High	High	Not Found	Not Found	2.259		134.3			22.2		128	14.7	8				2.6		128	4.2	2				1		1	1	1			3.58
High	FN757024.1	FN757024.1	5.75221	1	1	1	226	25.2	5.78	High	High	Not Found	High	High	High	High	High	2.982	91.9	67.21		7.2	33.8		105.8	13.5	42.6	82.5	58.9	1.4	4		105.8	3.9	10.7	26	7.4	1	1		1	1	1	1	1	3.92
High	FN718371.1	FN718371.1	10.3448	3	3	2	232	26.6	5.21	High	High	Medium	High	High	High	High	High	1.715	68.37	80.94		20.5	89.3	43.8	192.7	35.1	65	58.6	67.3	4	10.5	4	192.7	10	16.3	18.4	8.5	1	3	1	3	2	3	2	2	8.25
High	FR633619.1	FR633619.1	9.54545	2	5	2	220	24.9	8.9	High	High	High	High	High	High	High	High	0.372	5.38	37.68		643.2	606.2	675.2	139.5	193.4	341.7	281.3	120.6	125.5	71.2	62.2	139.5	55.3	85.6	88.5	15.2	2	2	2	2	2	2	2	2	14.58
High	FP034187.1	FP034187.1	14.5161	3	3	2	186	20.6	5.64	High	High	High	High	Medium	High	High	High	0.955	47.38	93.02		101.7	223.7	295.7	463.3	40	157.1	130.7	71	19.8	26.3	27.2	463.3	11.5	39.3	41.2	8.9	2	2	2	2	1	2	2	2	7.77
High	FP052500.1	FP052500.1	13.1148	2	2	2	183	20.4	5.52	High	Not Found	High	High	High	High	High	High	0.913	17.3	71.37		44.4		56.8	91.6	43.8	36.1	13.2	37.9	8.7		5.2	91.6	12.5	9	4.2	4.8	2		2	2	2	2	1	1	6
High	CF369272.1	CF369272.1	10	2	2	2	320	35.6	6.4	High	High	High	High	High	High	High	High	1.121	38.97	127.88		29.5	47.7	67	157	16	27.3	15.3	15.8	5.8	5.6	6.2	157	4.6	6.8	4.8	2	1	1	1	2	1	1	1	1	5.95
High	FN755022.1	FN755022.1	3.79747	1	2	1	237	25.7	9.52	High	High	High	High	High	High	High	High	0.786	75.62	93.18		64.9	655.4	486.3	101.8	132.1	740.5	290.8	124.1	12.7	77	44.8	101.8	37.8	185.5	91.5	15.6	1	1	1	1	1	1	1	1	6.88
High	FP031402.1	FP031402.1	4.42177	1	3	1	294	32.6	6.95	High	High	High	High	High	High	High	High	0.592	23.79	37.66		263.9	430.7	370.4	277.9	107.6	188.4	266.9	148.3	51.5	50.6	34.1	277.9	30.8	47.2	84	18.7	1	1	1	1	1	1	1	1	8.93
High	FN742171.1	FN742171.1	12.9151	3	3	1	271	30.4	6.14	Not Found	Medium	Medium	Medium	Medium	Medium	Medium	Not Found	1.57	69.05	50.73		19.8	47.8	93.1	129.1	112	46.6	48.7	44.3	3.9	5.6	8.6	129.1	32	11.7	15.3	5.6	2	2	2	3	3	3	3	1	9.43
High	FP029098.1	FP029098.1	10.3896	3	4	1	231	26.5	5.14	High	High	Not Found	High	High	High	High	High	1.048	32.23	40.31		36.9	23.2		34.9	45.1	14.6	31.4	41.3	7.2	2.7		34.9	12.9	3.6	9.9	5.2	1	1		1	1	1	1	1	8.96
High	FN719750.1	FN719750.1	10.8787	2	2	2	239	26.4	5.2	High	High	Medium	High	High	High	High	Not Found	1.483	62.53	121		42.5	58.6	12.1	157.1	27.8	12.6	26.5		8.3	6.9	1.1	157.1	8	3.1	8.3		2	2	1	2	2	1	2		5.9
High	FR664231.1	FR664231.1	13.0435	3	3	3	207	23.2	6.92	High	High	High	High	High	High	High	High	2.003	32.5	22.11		86.8	160	105	160	245.7	253.9	279.6	198.4	16.9	18.8	9.7	160	70.3	63.6	88	25	3	3	3	3	3	3	3	3	6.66
High	FN713153.1	FN713153.1	12.3656	2	2	1	186	20.7	8.81	High	High	High	High	High	High	High	High	1.159	47.11	124.92		20.8	58.1	58.2	151.8	12.9	20.5	26.6	20	4.1	6.8	5.4	151.8	3.7	5.1	8.4	2.5	1	1	1	1	1	1	1	1	6.37
High	FP049389.1	FP049389.1	10.8374	2	2	2	203	21.9	5.67	High	High	High	High	High	High	High	High	1.48	41.89	95.27		27.5	68.3	62.8	189.9	43.9	35.8	43.4	25.6	5.4	8	5.8	189.9	12.6	9	13.7	3.2	2	2	2	2	2	2	2	1	4.82
High	FN718541.1	FN718541.1	9.56175	1	1	1	251	27.7	8.76	Not Found	Not Found	Not Found	High	Not Found	Not Found	High	Not Found	100		57.26					24			10.2					24			3.2					1			1		5.35
High	FN708200.1	FN708200.1	5.91133	1	1	1	203	21.6	6.77	High	Not Found	Not Found	High	High	High	High	High	1.072		13.32		31.8			34.8	35.7	27.6	38.2	33.9	6.2			34.8	10.2	6.9	12	4.3	1			1	1	1	1	1	3.83
High	FN759688.1	FN759688.1	10.0629	2	4	2	159	18.5	6.34	High	High	High	High	High	High	High	High	0.299	52.29	46.78		536.2	938.1	1596.2	99.9	425.4	327.6	372.8	87.5	104.6	110.2	147	99.9	121.7	82.1	117.3	11	2	2	2	2	2	2	2	2	7.59
High	FR661820.1	FR661820.1	10	1	1	1	160	17.1	9.72	High	Not Found	High	High	Not Found	High	High	Not Found	1.024	46.78	116.57		23.5		11.8	42.5		7.4	4.5		4.6		1.1	42.5		1.8	1.4		1		1	1		1	1		3.96
High	DB997530.2	DB997530.2	8.48485	1	1	1	165	17.8	6.77	High	High	High	High	High	High	High	High	0.503	37.37	35.07		87.6	173.6	194.9	113.9	65.9	75.2	51.1	136.3	17.1	20.4	17.9	113.9	18.8	18.8	16.1	17.1	1	1	1	1	1	1	1	1	4.42
High	FP051109.1	FP051109.1	10.3774	2	2	2	212	24.3	5.17	High	High	High	High	High	High	High	High	0.955	59.14	37.86		117.3	76.8	29.3	97.9	86	36.7	63.9	26.5	22.9	9	2.7	97.9	24.6	9.2	20.1	3.3	1	1	1	2	1	1	2	1	5.11
High	FN760996.1	FN760996.1	13.5294	1	2	1	170	18.5	8.29	High	High	High	High	High	High	High	Not Found	1.043	48.27	76.49		29.2	30.8	10.4	10.4	20.8	14.8	51.8		5.7	3.6	1	10.4	6	3.7	16.3		1	1	1	1	1	1	1		7.35
High	FN713971.1	FN713971.1	23.8342	3	3	3	193	21.6	7.5	High	High	High	High	High	High	High	Not Found	3.784	26.17	93.04		14.9	21.8	13.7	152	30.6	40.4	31.2		2.9	2.6	1.3	152	8.8	10.1	9.8		1	1	1	3	2	3	2		6.33
High	FN733633.1	FN733633.1	3.26797	1	2	1	306	33.7	8.95	High	High	High	High	High	High	High	High	1.174	78.63	127.21		623.4	140.8	221.8	51	1111.8	248.2	132	214.7	121.6	16.5	20.4	51	318.1	62.2	41.6	27	1	1	1	1	1	1	1	1	5.1
High	FN719392.1	FN719392.1	9.56522	1	1	1	230	26.2	8.46	Not Found	Not Found	Not Found	High	Not Found	Not Found	Not Found	Not Found	100							3.8								3.8								1					4.47
High	FP048474.1	FP048474.1	6.63507	1	1	1	211	24.4	6.77	High	Not Found	Not Found	High	High	High	High	Not Found	1.099		110.94		19.5			56.3	4.9	8.5	15.9		3.8			56.3	1.4	2.1	5		1			1	1	1	1		3.64
High	FN702369.1	FN702369.1	11.7647	3	3	1	187	21.7	5.99	High	High	High	High	High	High	High	Medium	0.773	64.59	25.44		80.1	270.4	117.6	90	114.7	114.6	163.2	106.8	15.6	31.8	10.8	90	32.8	28.7	51.4	13.4	2	2	2	2	2	2	2	1	4.71
High	FN753361.1	FN753361.1	7.31707	1	1	1	246	28.2	6.74	High	High	High	High	High	High	High	High	1.033	14.51	46.29		59.3	62.8	47.2	91	31.4	69	41.7	34.9	11.6	7.4	4.3	91	9	17.3	13.1	4.4	1	1	1	1	1	1	1	1	4.28
High	FN749884.1	FN749884.1	8.37209	2	3	2	215	22.5	4.64	High	High	High	High	High	High	High	High	0.698	104.07	52.46		87.4	445.2	74.2	54.4	123.6	233.2	153.4	223.1	17.1	52.3	6.8	54.4	35.4	58.4	48.3	28.1	1	1	1	1	1	2	1	1	7.26
High	FN754632.1	FN754632.1	11.8143	3	3	3	237	27.2	9.44	High	High	High	High	High	High	Medium	Medium	0.96	45.8	133.29		40.3	93.1	50.3	175.6	32.5	17.3	9.9	24.8	7.9	10.9	4.6	175.6	9.3	4.3	3.1	3.1	2	3	2	3	3	3	1	1	8.19
High	FN748396.1	FN748396.1	7.72201	1	1	1	259	29.3	7.24	High	High	Not Found	High	High	Not Found	Not Found	Not Found	4.666	38.7	101.67		25.1	14.3		158.1	25.9				4.9	1.7		158.1	7.4				1	1		1	1				4.97
High	FN704377.1	FN704377.1	3.53982	1	1	1	339	37.6	9.17	High	High	High	High	High	High	High	High	1.532	36.22	51.23		46	25.3	26.1	81.3	47.3	19.1	51.2	34.8	9	3	2.4	81.3	13.5	4.8	16.1	4.4	1	1	1	1	1	1	1	1	3.52
High	FN755897.1	FN755897.1	24.8588	3	3	2	177	18.9	5.68	High	High	High	High	High	High	Not Found	Not Found	2.66	58.74	115.38		7.6	32.1	31.1	145.9	28.4	13.9			1.5	3.8	2.9	145.9	8.1	3.5			1	2	1	2	2	2			5.21
High	FP029743.1	FP029743.1	7.38007	2	2	2	271	28.5	7.69	High	High	High	High	High	High	High	High	1.724	20.14	151.8		88.3	95.9	127.7	586.1	11.9	64.2	54.9	78.8	17.2	11.3	11.8	586.1	3.4	16.1	17.3	9.9	2	2	2	2	1	2	2	2	5.5
High	FP029798.1	FP029798.1	7.87671	2	2	2	292	31.3	7.02	High	High	High	High	High	High	High	High	0.397	86.39	85.53		335.6	224	11.7	85.9	161	11.3	44.1	167.1	65.5	26.3	1.1	85.9	46.1	2.8	13.9	21	1	1	1	2	1	1	2	1	4.81
High	FP030984.1	FP030984.1	10	2	4	1	250	27.4	4.77	High	High	High	High	High	High	High	High	0.953	9.68	90.31		76.2	79.3	65.7	165.2	43.8	34.8	37.1	31.8	14.9	9.3	6	165.2	12.5	8.7	11.7	4	1	1	1	1	1	1	1	1	12.11
High	FN768308.1	FN768308.1	5.76132	1	2	1	243	26.9	4.88	High	High	Not Found	High	High	High	High	High	1.408	42.37	49.5		31.8	59		44.9	29.6	95	86.2	58.8	6.2	6.9		44.9	8.5	23.8	27.1	7.4	1	1		1	1	1	1	1	6.53
High	DN950494.1	DN950494.1	16.875	3	3	3	160	17.5	5.2	High	High	High	High	High	High	High	High	0.549	45.63	58.34		1169.7	578.2	550.8	133.2	725.4	463.6	361.4	419.2	228.2	67.9	50.7	133.2	207.5	116.2	113.8	52.7	3	3	3	3	3	3	3	3	7.78
High	FN697942.1	FN697942.1	9.02778	1	1	1	144	16.1	4.64	High	High	Not Found	High	High	High	High	High	1.714	37.99	78.64		37.9	21.9		107	54.6	21.5	21.9	38.4	7.4	2.6		107	15.6	5.4	6.9	4.8	1	1		1	1	1	1	1	2.75
High	Brenneria_goodwinii_00849	Inosose dehydratase	14.1892	3	3	3	296	32.6	5.78	High	High	High	High	High	High	High	High	3.145	30.76	28.75		55.6	52.5	88.9	221.9	275.4	195.9	132.5	1684.3	10.8	6.2	8.2	221.9	78.8	49.1	41.7	211.9	2	2	2	3	2	2	2	2	5.57
High	FN718689.1	FN718689.1	10	2	2	2	190	20.7	8.12	High	High	High	High	High	High	High	High	0.505	40.31	20.35		397.8	936.5	670.4	240	381.2	389.8	339.3	433.3	77.6	110	61.7	240	109.1	97.6	106.8	54.5	2	2	2	2	2	2	2	2	5.2
High	FN723300.1	FN723300.1	5	1	2	1	220	23.9	7.2	High	High	High	High	High	High	High	High	0.88	14.21	40.94		146	194	179.4	100.1	171.3	105.8	232.6	110.7	28.5	22.8	16.5	100.1	49	26.5	73.2	13.9	1	1	1	1	1	1	1	1	6.01
High	FN721653.1	FN721653.1	11.2245	2	2	1	294	33.9	6.15	High	High	High	High	High	High	High	Not Found	0.472	30.7	63.81		44.4	57	81.1	36.8	7.6	49.6	20.9		8.7	6.7	7.5	36.8	2.2	12.4	6.6		1	1	1	1	1	1	1		7.55
High	FN722480.1	FN722480.1	13.2184	3	5	2	174	18.9	8.15	High	High	High	High	High	High	High	High	1.383	36.44	41.94		138.1	172.2	78.8	226	181.6	72.5	237.6	155.7	26.9	20.2	7.3	226	52	18.2	74.8	19.6	2	2	2	2	2	2	2	2	12.41
High	FN720257.1	FN720257.1	5.15873	1	3	1	252	28	6.65	High	High	High	High	Not Found	High	High	Not Found	4.453	97.11	129.37		24.1	91.1	14.1	478.5		43.4	53.8		4.7	10.7	1.3	478.5		10.9	16.9		1	1	1	1		1	1		8.14
High	FN700609.1	FN700609.1	12.9944	2	2	1	177	19.6	9	Not Found	Not Found	Not Found	High	High	High	High	High	100		82.72					63.2	34.1	131.4	262.1	115				63.2	9.7	32.9	82.5	14.5				1	1	1	1	1	6.72
High	FN740971.1	FN740971.1	5.72917	1	3	1	192	20.5	7.87	High	High	High	High	High	High	High	High	1.941	4.35	68.79		58.7	60.6	64	154.9	58.4	44.7	216.4	85.9	11.5	7.1	5.9	154.9	16.7	11.2	68.1	10.8	1	1	1	1	1	1	1	1	9.29
High	FN736839.1	FN736839.1	9.01288	2	2	2	233	25.2	6.7	High	High	High	High	Not Found	High	High	High	0.457	59.73	136.43		406.9	671.6	173.4	490		23.6	58	39	79.4	78.9	16	490		5.9	18.2	4.9	2	2	2	2		2	1	1	5.81
High	FN729770.1	FN729770.1	7.0632	2	2	1	269	30.4	5.76	Not Found	Not Found	High	High	High	High	High	High	0.598	34.83	35.52		213.9	102.3	189.8	87.9	153.9	75.6	85.8	305.7	41.7	12	17.5	87.9	44	18.9	27	38.5	1	1	2	2	2	2	2	2	4.77
High	FP027335.1	FP027335.1	7.96813	2	2	2	251	28.2	8.03	High	High	High	High	High	High	High	High	1.469	25.97	118.95		75.5	125.6	122.2	431.6	18.7	50.9	132.1	173.9	14.7	14.8	11.2	431.6	5.4	12.7	41.6	21.9	2	2	2	2	1	2	2	2	5.4
High	FN719169.1	FN719169.1	6.03448	1	1	1	232	25.2	6.15	High	High	High	High	High	High	High	High	0.595	20.42	67.29		45.4	62.3	68.6	22.5	70.3	23.1	24	38.4	8.9	7.3	6.3	22.5	20.1	5.8	7.5	4.8	1	1	1	1	1	1	1	1	3.4
High	FN750406.1	FN750406.1	6.09137	1	1	1	197	21.6	5.06	High	High	High	High	High	High	High	High	1.001	48.08	30.01		71.6	132.6	53.8	116.1	53.2	84.9	90.3	52	14	15.6	5	116.1	15.2	21.3	28.4	6.5	1	1	1	1	1	1	1	1	3.05
High	FP034104.1	FP034104.1	15.1515	2	2	2	132	14.7	5.06	Medium	Medium	Medium	Medium	Medium	Medium	Medium	Medium	0.895	39.85	31.08		173.4	93.4	89.6	104	74.8	93.9	152.4	224.1	33.8	11	8.3	104	21.4	23.5	48	28.2	1	1	1	1	1	1	1	1	5.44
High	FN715145.1	FN715145.1	6.84411	2	2	2	263	29.1	8.12	High	High	High	High	High	High	High	Not Found	1.518	61.75	130.37		14.2	68.8	64.9	220.7	25.1	37.8	15.9		2.8	8.1	6	220.7	7.2	9.5	5		1	2	2	2	1	2	1		5.12
High	FN724719.1	FN724719.1	14.5251	3	3	3	179	19.4	4.67	High	High	High	High	High	High	High	High	0.514	16.77	17		347	431	312.5	233.9	177.8	167.6	167.9	45.2	67.7	50.6	28.8	233.9	50.9	42	52.9	5.7	3	3	1	3	2	2	2	2	7.36
High	FN706992.1	FN706992.1	11.245	3	3	3	249	27.8	8.68	High	High	High	High	High	High	High	High	0.583	60.15	25.94		138	628.8	510.8	302.3	232.7	294.1	163.6	82.5	26.9	73.9	47	302.3	66.6	73.7	51.5	10.4	2	3	3	3	3	3	3	2	7.26
High	FN750137.1	FN750137.1	5.17241	1	1	1	232	26.2	4.64	High	High	High	High	High	High	High	High	1.047	24.2	74.85		45.4	74.3	67.5	137.6	46.2	29.5	48.1	39.6	8.9	8.7	6.2	137.6	13.2	7.4	15.1	5	1	1	1	1	1	1	1	1	2.7
High	FP032103.1	FP032103.1	7.47664	1	2	1	214	23.1	6.86	High	High	High	High	High	High	High	High	0.51	23.77	23.03		137.7	189.9	224.7	85.7	95.7	71.5	122.7	23.4	26.9	22.3	20.7	85.7	27.4	17.9	38.6	2.9	1	1	1	1	1	1	1	1	7.83
High	FN696913.1	FN696913.1	11.4865	1	1	1	148	16.6	5.48	High	High	Not Found	High	High	High	High	High	1.969	44.62	48.32		19	9.9		43.6	16.3	17.3	36.4	18.2	3.7	1.2		43.6	4.7	4.3	11.5	2.3	1	1		1	1	1	1	1	3.73
High	FN697963.1	FN697963.1	11.2994	2	3	2	177	19.2	8.46	High	High	High	High	High	High	High	High	0.55	42.6	50.04		162	177.8	335.4	43.7	193.1	140.6	118.1	119.3	31.6	20.9	30.9	43.7	55.3	35.2	37.2	15	2	1	2	2	2	2	2	1	8.09
High	FP048916.1	FP048916.1	6	1	2	1	200	22.1	7.33	High	High	High	High	High	High	High	High	2.671	18.67	100.79		224.9	305.1	325.7	239.6	1643.2	1154.8	10	1206.2	43.9	35.8	30	239.6	470.2	289.3	3.2	151.7	1	1	1	1	1	1	1	1	6.66
High	FN701858.1	FN701858.1	3.92157	1	1	1	255	29.2	5.2	Not Found	Not Found	Not Found	High	Not Found	High	High	Not Found	100		95.84					38.8		7.8	8.7					38.8		1.9	2.7					1		1	1		3.65
High	DN950706.1	DN950706.1	7.37705	2	4	2	244	25.9	8.78	High	High	High	High	High	High	High	High	0.377	85.06	61.5		916.1	3635.3	950.8	221.3	490.3	1194.1	862.9	878.7	178.7	427.1	87.6	221.3	140.3	299.2	271.6	110.5	1	1	1	2	1	1	1	1	9.93
High	FN703359.1	FN703359.1	8.47458	1	1	1	236	27.1	8.15	High	High	High	High	High	High	High	High	2.026	32.32	91.01		22.5	24.5	12.5	93	11.4	21	35.3	46.3	4.4	2.9	1.2	93	3.3	5.3	11.1	5.8	1	1	1	1	1	1	1	1	5.44
High	FP024913.1	FP024913.1	4.6875	1	1	1	256	28.2	5.39	Not Found	High	Not Found	High	Not Found	High	High	Not Found	0.908		109.64			22.5		45.8		3.6	11.9			2.6		45.8		0.9	3.7			1		1		1	1		4.6
High	FN724559.1	FN724559.1	11.4833	2	2	2	209	23.2	4.59	High	High	High	High	High	High	High	High	0.915	25.34	18.7		130.9	143.7	85.7	103.2	137.3	88.1	110.9	106.4	25.5	16.9	7.9	103.2	39.3	22.1	34.9	13.4	2	2	2	2	2	2	2	2	6.42
High	FP037458.1	FP037458.1	7.48899	2	2	1	227	25.5	5.05	Medium	High	Medium	High	Medium	High	Medium	Not Found	0.759		97.73			27.5		35.2		6.4				3.2		35.2		1.6				1		1		1			5.57
High	FP035656.1	FP035656.1	11.4286	1	1	1	140	14.8	6.79	Not Found	Not Found	Not Found	High	High	High	High	Not Found	100		21.27					9.2	10.1	13.3	8.3					9.2	2.9	3.3	2.6					1	1	1	1		4.39
High	FP068458.1	FP068458.1	8.44444	2	2	2	225	25.4	5.64	High	High	High	High	High	High	High	High	0.573	31.93	30.15		226.8	368.6	445	119.3	185.9	251.4	237.5	423	44.2	43.3	41	119.3	53.2	63	74.8	53.2	2	2	1	2	2	2	2	2	4.44
High	FN758646.1	FN758646.1	4.28571	1	1	1	280	31.5	6.07	High	High	High	High	High	High	High	High	1.308	19.21	120.29		50.6	73.8	59.2	223.1	24.7	22	50.2	24.1	9.9	8.7	5.4	223.1	7.1	5.5	15.8	3	1	1	1	1	1	1	1	1	3.42
High	FR626562.1	FR626562.1	9.57447	2	2	2	188	20.8	6.64	High	High	High	High	High	High	High	High	1.127	30.69	66.45		50.5	81	96.2	152	23.1	57.4	109.4	47.2	9.8	9.5	8.9	152	6.6	14.4	34.5	5.9	2	2	2	2	1	2	2	2	5.01
High	FN714807.1	FN714807.1	8.82353	2	2	2	238	26.2	9.01	High	High	High	High	High	High	High	High	1.642	53.07	21.84		69.5	224.9	241.1	243.1	275	387	267.5	83.1	13.6	26.4	22.2	243.1	78.7	96.9	84.2	10.5	2	2	2	2	2	2	2	2	5.98
High	DB999063.2	DB999063.2	14.4654	1	1	1	159	17.1	7.06	High	High	Not Found	High	High	High	High	High	1.84	36.8	54.59		21	12.3		31.9	19.7	17.3	53.9	28.4	4.1	1.4		31.9	5.6	4.3	17	3.6	1	1		1	1	1	1	1	5.03
High	FP051314.1	FP051314.1	4.5045	1	2	1	222	25.1	6.11	High	High	High	High	High	High	High	High	0.289	36.63	38.42		980.9	1636.5	846.1	214.5	256.7	502.3	362.4	171.2	191.4	192.3	77.9	214.5	73.5	125.8	114.1	21.5	1	1	1	1	1	1	1	1	2.35
High	FP026242.1	FP026242.1	6.3745	1	1	1	251	27.4	7.12	High	High	High	High	Not Found	High	High	High	0.498	62.3	23.21		24	12.1	45.5	10.1		14.2	16.2	11.1	4.7	1.4	4.2	10.1		3.6	5.1	1.4	1	1	1	1		1	1	1	4.01
High	Brenneria_goodwinii_01565	Peroxiredoxin OsmC	14.7887	2	3	2	142	15.2	5.86	Medium	Medium	High	High	High	High	High	High	3.575	16.3	69.51		110.9	111.2	82.4	121	669.6	465.6	195.9	3997.3	21.6	13.1	7.6	121	191.6	116.6	61.7	502.9	1	1	2	2	2	2	2	2	7.43
High	FN737945.1	FN737945.1	9.20245	1	1	1	163	17.6	6.54	High	High	High	High	High	High	High	Not Found	0.948	22.37	104.9		24.5	23.1	34.3	62.3	30.4	1.8	9		4.8	2.7	3.2	62.3	8.7	0.5	2.8		1	1	1	1	1	1	1		4.5
High	DB999074.2	DB999074.2	11.0204	2	2	2	245	25.9	8.31	High	High	High	High	Not Found	High	High	High	2.23	63.86	101.76		20.8	107.8	80.5	334		32.8	99.6	99.4	4.1	12.7	7.4	334		8.2	31.4	12.5	1	1	1	2		2	2	2	6.29
High	FN725838.1	FN725838.1	11.6959	2	3	2	171	19.7	6.79	High	High	High	High	High	High	High	High	0.498	47.39	64.22		426.6	771.1	1175.6	143.7	405.5	288.4	737.3	148.1	83.2	90.6	108.3	143.7	116	72.3	232.1	18.6	2	2	2	2	2	2	2	2	6.05
High	FN736511.1	FN736511.1	9.77444	1	1	1	133	14.8	7.24	Not Found	Not Found	High	High	High	High	Not Found	Not Found	1.103		51.45				15.7	27.4	13.8	10.7					1.4	27.4	4	2.7					1	1	1	1			4.09
High	FN769041.1	FN769041.1	8.05085	2	3	1	236	25.1	7.97	High	High	High	High	High	High	High	High	0.49	16.7	38.94		120.2	125.4	90.7	33.2	70.7	40.1	75.7	33.6	23.4	14.7	8.3	33.2	20.2	10	23.8	4.2	1	1	1	1	1	1	1	1	5.64
High	FR661836.1	FR661836.1	15	3	4	2	200	21.9	7.05	High	High	High	High	High	High	High	High	1.305	23.38	37.16		280.6	436.9	435.5	402.5	299.1	589.4	715.5	553.8	54.7	51.3	40.1	402.5	85.6	147.7	225.2	69.7	3	3	3	3	3	3	3	3	12.25
High	FN771016.1	FN771016.1	10.7345	2	4	2	177	18.5	5.4	High	High	High	High	High	High	High	High	1.095	36.78	66.99		369.2	635.6	811.4	169.1	697.7	544.5	1239.3	345.1	72	74.7	74.7	169.1	199.6	136.4	390.1	43.4	2	2	2	2	2	2	2	2	9.57
High	FN735543.1	FN735543.1	9.46502	2	2	2	243	27.5	5.91	High	High	High	High	High	High	High	High	1.298	28.41	33.48		88.2	109.2	153.3	186.7	203.8	106.5	109.8	94.1	17.2	12.8	14.1	186.7	58.3	26.7	34.5	11.8	2	2	2	2	2	2	2	2	5.5
High	FN766824.1	FN766824.1	8.42105	1	1	1	190	21.9	5.24	Not Found	Not Found	High	High	High	High	High	Not Found	0.577		130.79				36.5	62.4	8.7	5.8	7.4				3.4	62.4	2.5	1.5	2.3				1	1	1	1	1		3.38
High	FN764922.1	FN764922.1	24.7863	4	5	1	117	12.9	7.34	Not Found	High	Not Found	High	Not Found	High	Not Found	Not Found	0.863		75.05			21.9		28.9		8.9				2.6		28.9		2.2				1		1		1			6.89
High	FN754003.1	FN754003.1	8.18966	1	1	1	232	25.9	7.77	High	High	High	High	High	High	High	Not Found	1.125	90.5	93.3		15.8	65.8	14.9	86.7	22.9	17.9	17.3		3.1	7.7	1.4	86.7	6.6	4.5	5.4		1	1	1	1	1	1	1		4.71
High	FN728444.1	FN728444.1	7.83133	1	1	1	166	17.1	4.23	High	High	High	High	High	High	High	High	3.013	52.18	71.4		43.5	19.5	18.5	24.1	157.9	94.2	51	56	8.5	2.3	1.7	24.1	45.2	23.6	16	7.1	1	1	1	1	1	1	1	1	4.42
High	FN755636.1	FN755636.1	11.8182	1	1	1	110	12.4	5.54	Not Found	High	High	High	Not Found	High	High	High	2.202	45.06	120.12			71.5	36.9	284.1		50.7	23.2	23.1		8.4	3.4	284.1		12.7	7.3	2.9		1	1	1		1	1	1	3.66
High	FP026996.1	FP026996.1	6.27178	1	1	1	287	32.8	5.54	Not Found	Not Found	Not Found	High	High	High	High	Not Found	100		77.8					23.2	14	12	56.3					23.2	4	3	17.7					1	1	1	1		3.17
High	FN749178.1	FN749178.1	8.6758	2	2	1	219	24.5	5.12	High	High	Not Found	High	High	High	High	Not Found	1.374	19.54	122.1		20	26.4		90.2	14.7	11.6	11		3.9	3.1		90.2	4.2	2.9	3.5		1	1		1	1	1	1		5.47
High	FR629892.1	FR629892.1	6.41026	1	1	1	234	25.1	5.17	High	High	High	High	High	High	High	High	1.59	31.46	39.94		14.8	20.4	10.8	38.9	19.3	20.7	18.6	22.8	2.9	2.4	1	38.9	5.5	5.2	5.9	2.9	1	1	1	1	1	1	1	1	3.98
High	FN729980.1	FN729980.1	8.40336	1	1	1	238	26.7	5	Not Found	Not Found	Not Found	Not Found	Not Found	Not Found	Not Found	Not Found																													4.05
High	FN755411.1	FN755411.1	6.75105	2	2	2	237	26.3	4.5	High	High	High	High	High	High	High	Not Found	0.968	60.86	55.9		16.8	79.3	69.7	87.5	32.5	24.6	69.5		3.3	9.3	6.4	87.5	9.3	6.2	21.9		1	2	2	2	2	2	2		6.52
High	FN769637.1	FN769637.1	11.3014	2	2	2	292	33.1	9.32	High	High	High	High	High	High	High	Medium	0.938	23.52	75.38		80.3	90.7	56	95.2	135	26.1	27.6	38.8	15.7	10.7	5.2	95.2	38.6	6.5	8.7	4.9	2	2	2	2	2	2	2	1	7.66
High	FP033033.1	FP033033.1	5.38117	1	1	1	223	23.8	4.88	High	Not Found	Not Found	High	High	High	High	High	0.72		67.07		26.1			17	37.1	9	12.2	34.6	5.1			17	10.6	2.3	3.8	4.4	1			1	1	1	1	1	4.73
High	FP024896.1	FP024896.1	8.33333	2	4	2	216	23.5	5.95	High	High	High	High	High	High	High	High	1.275	6.73	62.1		513	570.8	505.7	634.1	314.9	479.5	1273.6	388.4	100.1	67.1	46.6	634.1	90.1	120.1	400.9	48.9	2	2	2	2	2	2	2	2	7.79
High	FN747134.1	FN747134.1	13.6752	2	2	2	234	26.7	6.38	High	High	High	High	Not Found	High	High	Not Found	1.079	13.97	105.97		14.8	11.5	14.9	32		1.3	11.1		2.9	1.4	1.4	32		0.3	3.5		1	1	1	1		1	1		5.74
High	FP065773.1	FP065773.1	4.42478	1	2	1	226	24.5	4.88	High	High	High	High	High	High	High	High	1.133	29.36	97.18		66.8	115.7	120.2	271.9	111.3	27.1	46.8	44.1	13	13.6	11.1	271.9	31.8	6.8	14.7	5.6	1	1	1	1	1	1	1	1	5.69
High	DB998193.2	DB998193.2	5.99078	1	2	1	217	23.1	6.16	High	High	High	High	High	High	High	High	0.353	48.3	24.74		36.1	109.1	87.8	21.9	22	35.8	30.1	26.5	7.1	12.8	8.1	21.9	6.3	9	9.5	3.3	1	1	1	1	1	1	1	1	6.98
High	FN732165.1	FN732165.1	5.21739	1	1	1	230	26.1	8.91	Not Found	Not Found	Not Found	High	High	High	High	Not Found	100		83.87					58.6	9.4	19.3	17.6					58.6	2.7	4.8	5.5					1	1	1	1		4.17
High	FP072221.1	FP072221.1	10.4478	2	3	1	201	23.4	7.24	Not Found	Not Found	Not Found	High	Not Found	High	High	Not Found	100		65.31					41.9		7.7	30.3					41.9		1.9	9.5					1		1	1		7.47
High	FN726036.1	FN726036.1	10.219	1	1	1	137	15	10.49	High	Not Found	Not Found	High	High	High	High	High	0.639		62.68		29.2			11.7	36	11.7	15.3	40.2	5.7			11.7	10.3	2.9	4.8	5.1	1			1	1	1	1	1	2.69
High	FN712289.1	FN712289.1	7.61905	1	1	1	210	22.6	8.94	Not Found	Not Found	Not Found	High	Not Found	High	Not Found	Not Found	100		1.27					22.5		22.9						22.5		5.7						1		1			3.37
High	FN707234.1	FN707234.1	12.5	1	2	1	136	15	5.6	Not Found	High	Not Found	High	Not Found	Not Found	Not Found	Not Found	1.027					10.4		10.6						1.2		10.6						1		1					7.39
High	FP031356.1	FP031356.1	13.75	3	3	3	240	27.7	9.04	Not Found	High	Not Found	High	High	High	High	Not Found	3.181		138.12			10.6		103.1	14.3	13.3	3.9			1.2		103.1	4.1	3.3	1.2			1		3	2	2	1		7.67
High	FP029684.1	FP029684.1	20.8955	2	2	2	134	14.4	5.43	High	High	High	High	High	High	High	High	0.752	43.04	57.36		210.3	102.8	108.5	78.5	188.2	46.9	109.2	162.5	41	12.1	10	78.5	53.9	11.7	34.4	20.4	2	2	2	2	2	2	2	2	6.08
High	FN754655.1	FN754655.1	11.9149	3	3	3	235	25.6	4.74	High	High	High	High	High	High	High	High	1.039	48.2	31.75		505.1	282.1	198.8	225.7	459.7	403	277.5	231	98.6	33.1	18.3	225.7	131.5	101	87.3	29.1	3	3	3	3	3	3	3	2	7.46
High	FN721223.1	FN721223.1	7.65766	2	3	1	222	23.6	8.92	High	High	High	High	High	High	High	High	7.698	7.29	71.57		80.7	87.8	76	225.8	271.9	883.4	1129.5	788.2	15.7	10.3	7	225.8	77.8	221.3	355.5	99.2	1	1	1	1	1	1	1	1	8.18
High	FN762888.1	FN762888.1	10.5556	2	2	2	180	20.8	6.33	High	High	High	High	High	High	High	High	7.502	40.13	86.41		55.4	23.3	41.7	208	689.1	159.9	146.9	531.9	10.8	2.7	3.8	208	197.2	40.1	46.2	66.9	1	1	1	2	2	2	2	2	6.33
High	FP073741.1	FP073741.1	18.6813	2	2	2	182	20.2	5.52	High	High	High	High	High	High	High	High	1.507	4.9	56.1		57.7	59	53.7	138.9	61.5	31.8	110.3	55.5	11.3	6.9	4.9	138.9	17.6	8	34.7	7	1	1	1	2	1	1	1	1	6.94
High	FN766038.1	FN766038.1	11.7647	2	2	2	204	22.3	7.94	High	High	High	High	High	High	High	High	0.922	44.33	114.53		73.8	161.9	198.6	357.3	12	88.4	76.3	67.7	14.4	19	18.3	357.3	3.4	22.1	24	8.5	2	2	2	2	1	2	2	2	5.01
High	FN715691.1	FN715691.1	8.64198	2	2	2	243	27.2	5.88	High	Not Found	High	High	High	High	High	High	3.446	74.52	68.43		11.7		37.7	165.1	43.8	40.1	91.3	26.9	2.3		3.5	165.1	12.5	10	28.7	3.4	1		1	2	2	2	2	1	5.8
High	FN700413.1	FN700413.1	9.52381	2	3	2	189	20.7	9.42	Medium	Medium	Medium	High	High	High	High	Not Found	2.62	40.47	101.94		22.9	27.3	47.6	215.1	38.4	31.7	56.4		4.5	3.2	4.4	215.1	11	8	17.8		2	1	2	3	2	3	3		8.47
High	FN756883.1	FN756883.1	5.55556	1	1	1	198	22.3	7.61	Not Found	High	High	High	Not Found	High	High	Not Found	1.684	62.71	118.21			12.1	31.5	86.8		13.7	9.7			1.4	2.9	86.8		3.4	3.1			1	1	1		1	1		3.7
High	FP044752.1	FP044752.1	15.9341	2	2	2	182	20.4	6.57	High	High	Not Found	High	High	High	High	High	2.633	20.03	110.19		15.4	20.4		123.7	13.2	16.1	35.6	1110.1	3	2.4		123.7	3.8	4	11.2	139.7	1	1		2	1	2	2	1	5.9
High	FP065775.1	FP065775.1	9.09091	1	1	1	187	19.8	4.7	High	High	Not Found	High	High	High	High	Not Found	2.924	68.02	85.54		24.6	8.6		62.9	25.9	5.7	99.8		4.8	1		62.9	7.4	1.4	31.4		1	1		1	1	1	1		3.43
High	CU640728.1	CU640728.1	13.4831	2	2	2	178	19.5	7.64	High	High	High	High	High	High	High	High	0.763	13.07	16.4		69.5	90.2	83.6	75.8	57.6	62	52.1	38.2	13.6	10.6	7.7	75.8	16.5	15.5	16.4	4.8	2	2	1	2	2	2	2	2	5.03
High	FN702579.1	FN702579.1	8.89831	2	2	1	236	26.3	6.93	Not Found	High	Not Found	High	Not Found	Not Found	Not Found	Not Found	1.986					9.8		19.4						1.2		19.4						1		1					5.39
High	FN710114.1	FN710114.1	17.6768	2	2	2	198	22.2	5.4	Not Found	Not Found	Not Found	High	High	High	High	Not Found	100		73.04					79.7	16.4	23.8	35.3					79.7	4.7	6	11.1					2	2	1	2		5.94
High	FN999518.1	FN999518.1	8.18966	2	2	1	232	26.4	5.44	High	High	High	High	High	High	High	High	0.697	27.81	28.37		168.4	299.9	261.4	185.1	208.8	99.4	185.2	263.8	32.8	35.2	24.1	185.1	59.7	24.9	58.3	33.2	2	2	2	2	2	2	2	2	5.69
High	Brenneria_goodwinii_02580	hypothetical protein	16.9014	3	5	3	142	14.7	8.92	Not Found	High	Not Found	High	Medium	High	High	High	3.055		54.44			22.7		20.6	93.3	104	59.1	2569.6		2.7		20.6	26.7	26.1	18.6	323.3		2		2	1	2	2	3	11.53
High	FP062595.1	FP062595.1	10.0457	1	1	1	219	24.3	6.51	High	High	High	High	High	High	High	High	0.75	54.3	19.9		29.1	12.3	42.7	19	26.7	21.4	17	15.3	5.7	1.4	3.9	19	7.6	5.4	5.4	1.9	1	1	1	1	1	1	1	1	4.51
High	FP036202.1	FP036202.1	6.96517	1	2	1	201	23	6.37	Not Found	Not Found	Not Found	High	High	High	High	High	100		59.93					23.6	13.9	58.9	56.7	16				23.6	4	14.8	17.9	2				1	1	1	1	1	6.96
High	FN754238.1	FN754238.1	7.45098	2	2	2	255	28.6	6.09	High	High	High	High	High	High	High	Not Found	1.554	17.48	121.27		63.4	73.1	51.2	272.8	20.1	40.4	55.8		12.4	8.6	4.7	272.8	5.7	10.1	17.6		2	2	1	2	1	2	2		6.19
High	FN738881.1	FN738881.1	20.6667	2	2	1	150	15.6	9.67	Not Found	Not Found	Not Found	High	Not Found	High	High	Not Found	100		41.54					6.8		12.3	16.6					6.8		3.1	5.2					1		1	1		5.15
High	FP024927.1	FP024927.1	4.6875	1	1	1	256	28.1	5.72	Not Found	Not Found	High	High	Not Found	High	High	Not Found	1.94		112.79				21.7	97		13.4	16				2	97		3.4	5				1	1		1	1		3.53
High	FN750417.1	FN750417.1	11.3636	3	3	3	220	24.4	5.19	High	High	High	High	Medium	High	High	High	0.951	61.65	58.52		220.8	763.4	375.8	767.7	208.9	269.5	478.9	301.2	43.1	89.7	34.6	767.7	59.8	67.5	150.7	37.9	3	3	3	3	2	3	3	3	7.16
High	FP046370.1	FP046370.1	8.01887	1	1	1	212	22.7	5.64	Not Found	Not Found	Not Found	High	Not Found	Not Found	High	Not Found	100		45.53					4.4			8.6					4.4			2.7					1			1		4.43
High	CU656440.1	CU656440.1	9.09091	1	1	1	132	14.9	8.88	High	High	High	High	High	High	High	High	2.924	13.49	72.29		40.4	37.6	30.9	111.8	21.7	84.6	206.2	408.9	7.9	4.4	2.8	111.8	6.2	21.2	64.9	51.4	1	1	1	1	1	1	1	1	2.94
High	FN761157.1	FN761157.1	12.5	2	2	2	168	17.6	8.34	High	High	Not Found	High	High	High	High	Not Found	2.935	61.16	141.5		7.7	19.4		124	9.4	9.3	16.2		1.5	2.3		124	2.7	2.3	5.1		1	1		2	1	2	1		5.12
High	FN738668.1	FN738668.1	11.4754	2	2	2	183	21.1	7.99	High	High	High	High	High	High	High	High	1.052	41.61	67.39		164.6	146.1	301.6	378.4	294.3	80.5	106.3	83.7	32.1	17.2	27.8	378.4	84.2	20.2	33.4	10.5	2	1	2	2	2	2	2	2	5.15
High	FN750729.1	FN750729.1	8.97436	2	3	2	234	26.2	8.21	High	High	High	High	High	High	High	Medium	1.265	13.01	94.9		75.2	88	68.2	235.2	70.3	42.9	42.1	34.2	14.7	10.3	6.3	235.2	20.1	10.7	13.2	4.3	2	2	2	2	2	2	2	1	8.76
High	FP071091.1	FP071091.1	15.0943	2	3	1	106	11.9	6.54	High	High	Not Found	High	Not Found	Not Found	Not Found	Not Found	0.014	137.79			7.2	552		4.1					1.4	64.8		4.1					1	1		1					8.17
High	FN742802.1	FN742802.1	9.66387	2	2	2	238	26.4	7.37	High	High	High	High	High	High	High	High	0.531	45.63	66.4		68.1	169.6	189	150.4	44.9	50.3	56.5	58.7	13.3	19.9	17.4	150.4	12.8	12.6	17.8	7.4	2	2	2	2	2	2	2	2	5.51
High	FP032044.1	FP032044.1	22.1429	2	2	1	140	15.9	8.87	Medium	Not Found	Medium	Medium	Medium	Medium	Medium	Medium	6.809	39.05	116.68		21.5		12.2	12.9	47.3	309.8	88.5	97.6	4.2		1.1	12.9	13.5	77.6	27.8	12.3	1		1	1	1	1	1	1	5.28
High	FP065537.1	FP065537.1	7.01107	1	1	1	271	30.1	9.44	High	Not Found	Not Found	High	Not Found	High	High	Not Found	1.997		95.52		11.3			47.3		11	9.2		2.2			47.3		2.8	2.9		1			1		1	1		3.8
High	FP025898.1	FP025898.1	8.77193	1	1	1	171	18.2	9.95	High	High	High	High	High	High	High	High	0.356	39.91	29.9		62.6	108.2	147.1	35.1	47.9	45	22.9	34.8	12.2	12.7	13.5	35.1	13.7	11.3	7.2	4.4	1	1	1	1	1	1	1	1	2.88
High	FN731438.1	FN731438.1	6.04027	2	3	2	298	33.1	9.23	High	High	High	High	High	High	High	Not Found	1.382	20.41	120.53		78.1	106.2	118.1	390.6	56.8	41.8	67.9		15.2	12.5	10.9	390.6	16.3	10.5	21.4		2	2	2	2	2	2	2		7.98
High	FN763017.1	FN763017.1	7.61905	2	4	1	210	23	6.34	High	Not Found	Not Found	High	High	High	High	High	4.849		79.29		7.2			70.5	40	6	22.6	20.1	1.4			70.5	11.5	1.5	7.1	2.5	1			1	1	1	1	1	9.83
High	FN719875.1	FN719875.1	5.09804	1	1	1	255	27.6	7.77	High	High	High	High	High	High	High	Not Found	1.56	20.86	134.89		31.6	34.4	46.3	176.1	12.8	14.4	30.4		6.2	4	4.3	176.1	3.7	3.6	9.6		1	1	1	1	1	1	1		2.56
High	DB999007.2	DB999007.2	6.12245	1	1	1	196	21.4	9.57	High	High	High	High	High	High	High	High	2.426	56.13	70.51		71.1	34	25.2	49.3	88.3	69.6	214.3	194.8	13.9	4	2.3	49.3	25.3	17.4	67.4	24.5	1	1	1	1	1	1	1	1	3.44
High	FN739226.1	FN739226.1	13.3758	2	2	2	157	17.3	4.48	High	High	High	High	High	High	High	High	0.764	48.23	88.03		432.8	189.2	213.1	146.5	491.2	121.8	90.8	160	84.5	22.2	19.6	146.5	140.6	30.5	28.6	20.1	2	2	2	2	2	2	2	2	6.32
High	FN763790.1	FN763790.1	12.7389	1	2	1	157	17.2	8.87	High	High	High	High	High	High	High	Not Found	0.53	54.12	56.47		72.8	67.5	165.7	19.3	47.6	56	93.3		14.2	7.9	15.3	19.3	13.6	14	29.4		1	1	1	1	1	1	1		8.1
High	Brenneria_goodwinii_01255	hypothetical protein	17.5732	4	4	4	239	27.5	6.38	Medium	Not Found	Not Found	High	High	High	High	High	4.345		67.86		6.2			5.5	37.4	45.5	18.5	3209.8	1.2			5.5	10.7	11.4	5.8	403.8	1			2	3	3	2	3	9.15
High	FN763097.1	FN763097.1	10.119	2	2	2	168	19	6.87	High	High	High	High	High	High	High	High	2.307	52	100.04		64.9	22.7	36.7	66.6	236.7	25.8	53.2	88.4	12.7	2.7	3.4	66.6	67.7	6.5	16.8	11.1	1	1	1	2	2	2	1	2	5.56
High	FN745059.1	FN745059.1	11.4068	3	3	3	263	31.2	5.81	Medium	High	High	High	High	High	High	Medium	1.341	65.05	71.19		48.9	241.2	279.3	158.4	524.3	140.4	195.3	54	9.5	28.3	25.7	158.4	150	35.2	61.5	6.8	1	3	2	3	3	2	3	1	8.25
High	FN698150.1	FN698150.1	4.82456	1	1	1	228	26	8.35	High	High	Not Found	High	Not Found	High	Not Found	Not Found	2.814	13.98	126.71		16.4	20		97.1		5.3			3.2	2.3		97.1		1.3			1	1		1		1			3.74
High	FP049670.1	FP049670.1	10.1852	1	1	1	216	23.9	6.39	High	Not Found	Not Found	High	High	High	High	High	2.322		52.25		10.3			10	21.7	23.3	40.2	41.8	2			10	6.2	5.8	12.7	5.3	1			1	1	1	1	1	3.37
High	FN707293.1	FN707293.1	7.7821	2	4	1	257	28.5	7.99	Not Found	High	Medium	High	Not Found	High	Not Found	Not Found	5.439	14.14	131.09			37.2	30.4	354.1		13.4				4.4	2.8	354.1		3.4				1	1	1		1			12.31
High	FP029969.1	FP029969.1	9.82659	2	2	1	173	18.3	9.67	High	Not Found	Not Found	High	High	High	High	Not Found	3.109	17.06	32.82		33.3	26.1		128.3	60.2	105.2	75.9	75.9	6.5	3.1		128.3	17.2	26.3	23.9	9.5	2	1		2	2	2	2	1	5.57
High	FN702146.1	FN702146.1	7.76256	2	3	2	219	24.2	7.5	High	High	High	High	High	High	High	High	1.078	53.82	101.14		105.1	262.3	366.7	639.9	23	147.3	244.5	215	20.5	30.8	33.8	639.9	6.6	36.9	77	27	2	2	2	2	1	2	2	2	8.09
High	FP027571.1	FP027571.1	5.16432	1	1	1	213	22.4	8.85	High	High	High	High	High	High	High	Not Found	1.363	49.86	96.59		34.8	62.6	23.6	134.5	30.8	27.6	26.8		6.8	7.4	2.2	134.5	8.8	6.9	8.4		1	1	1	1	1	1	1		4.07
High	FN764609.1	FN764609.1	14.0244	2	2	2	164	18.3	5.87	High	High	High	High	High	High	High	High	3.65	26.8	43.79		45	32.7	26.7	135.9	127.6	54.6	189.9	216.6	8.8	3.8	2.5	135.9	36.5	13.7	59.8	27.2	1	2	1	2	2	2	2	2	6.66
High	FN742321.1	FN742321.1	19.4915	2	2	2	118	13.1	6.54	High	High	High	High	High	High	High	High	1.105	48.06	101.27		73.7	45.7	27.1	39	134.4	13.2	29.2	18.5	14.4	5.4	2.5	39	38.4	3.3	9.2	2.3	1	1	1	2	2	1	2	1	4.73
High	FN736744.1	FN736744.1	8.40708	2	2	2	226	25.4	6.55	High	High	High	High	High	High	High	High	1.588	70.35	132.21		24.9	25.9	77.6	202.4	33.1	22.1	14.4	21.3	4.9	3	7.1	202.4	9.5	5.5	4.5	2.7	1	1	2	2	1	1	1	1	5.49
High	FN768654.1	FN768654.1	10.6481	3	3	3	216	24.2	5.02	High	High	High	High	High	High	High	Medium	1.253	12.39	120.29		102.7	114.3	89	358.2	47.1	48.4	57.4	19.3	20	13.4	8.2	358.2	13.5	12.1	18.1	2.4	3	3	3	3	3	3	3	1	7.76
High	FN700776.1	FN700776.1	7.62712	2	3	2	236	25.9	8.46	High	High	High	High	High	High	High	High	2.325	32.36	82.2		72.4	136	138.2	484.1	20.4	147.7	422.5	1504.8	14.1	16	12.7	484.1	5.8	37	133	189.3	2	2	1	2	1	2	2	2	7.72
High	FN752131.1	FN752131.1	4.62185	1	1	1	238	25.5	8.9	Not Found	High	High	High	Not Found	High	High	Not Found	2.205	11.66	124.97			25.8	30.4	151.3		18	16.5			3	2.8	151.3		4.5	5.2			1	1	1		1	1		3.58
High	FN721112.1	FN721112.1	5.50847	1	1	1	236	26.2	5.69	High	High	High	High	High	High	High	High	1.798	37.82	66.38		45	48.3	21.7	118.3	25	35.4	97.2	37.6	8.8	5.7	2	118.3	7.1	8.9	30.6	4.7	1	1	1	1	1	1	1	1	3.84
High	FP048797.1	FP048797.1	9.95025	1	1	1	201	23.7	8.28	High	Not Found	Not Found	High	High	High	Not Found	Not Found	0.493		105.51		21.5			2.8	23.4	5.6			4.2			2.8	6.7	1.4			1			1	1	1			3.9
High	FN740316.1	FN740316.1	10.8974	2	2	2	156	17.4	7.99	High	High	High	High	High	High	High	High	0.665	31.35	82.03		120.6	201.6	121.9	219.1	49.5	58.4	66.7	22	23.5	23.7	11.2	219.1	14.2	14.6	21	2.8	2	2	2	2	1	2	2	2	5.14
High	FP066540.1	FP066540.1	8.75912	1	2	1	137	15.3	9.45	High	High	High	High	High	High	High	High	1.727	17.89	48.5		222.2	306.3	234.3	235.9	290.1	687.8	543.3	439.1	43.4	36	21.6	235.9	83	172.3	171	55.2	1	1	1	1	1	1	1	1	6.25
High	FN758268.1	FN758268.1	8.08824	1	1	1	136	15.5	8.73	High	High	High	High	High	High	High	High	0.907	5.76	49.02		34.2	38.2	37.5	52.9	35.8	30.9	13.3	18	6.7	4.5	3.5	52.9	10.2	7.7	4.2	2.3	1	1	1	1	1	1	1	1	3.03
High	FP054076.1	FP054076.1	11.9792	2	2	1	192	22.1	7.55	High	High	High	High	High	High	High	High	0.502	17.96	42.34		166	236.2	191.5	158.5	70.5	68.1	100.3	30.4	32.4	27.8	17.6	158.5	20.2	17.1	31.6	3.8	1	1	1	1	1	1	1	1	6.32
High	FP025434.1	FP025434.1	11.588	3	3	1	233	26.5	9.88	High	High	High	High	High	High	High	High	1.337	60.6	21.04		28.9	131	97.8	134.8	95.4	92.5	136.8	49	5.6	15.4	9	134.8	27.3	23.2	43.1	6.2	2	2	2	3	3	3	3	2	7.54
High	FN716800.1	FN716800.1	13.9303	2	3	1	201	21.9	5.85	High	High	High	High	High	High	High	High	1.304	37.42	56.2		53.2	31.5	27.2	10.5	56.9	75.2	52	55.8	10.4	3.7	2.5	10.5	16.3	18.8	16.4	7	1	1	1	1	1	1	1	1	9.24
High	FN730756.1	FN730756.1	12.069	2	2	2	232	26	7.06	High	High	High	High	High	High	High	High	0.726	20.23	76.83		45.9	69.1	62.9	85.9	21.2	52	13.2	30.3	9	8.1	5.8	85.9	6.1	13	4.2	3.8	2	2	1	2	2	2	1	1	6.7
High	FN767337.1	FN767337.1	13.5678	3	3	1	199	21.9	8.35	Not Found	Not Found	Not Found	Not Found	Not Found	Not Found	Not Found	Not Found	1.384	57.52	75.71		16.7	54	68.4	66.9	17.4	130.5	42	64.1	3.3	6.3	6.3	66.9	5	32.7	13.2	8.1	1	1	1	2	2	2	2	1	5.3
High	FP030405.1	FP030405.1	5	1	1	1	260	29.1	9.42	High	High	High	High	High	High	High	High	0.321	49.16	45.53		138.3	233.5	383.9	81.6	48.8	132.4	61	69.5	27	27.4	35.4	81.6	14	33.2	19.2	8.7	1	1	1	1	1	1	1	1	3.79
High	FN700432.1	FN700432.1	10	2	2	2	210	24	9	Not Found	High	High	High	High	High	High	High	1.702	45.23	60.98			84.2	43.4	96.9	54.5	78.6	204.5	133		9.9	4	96.9	15.6	19.7	64.4	16.7		1	1	2	2	2	2	2	5.49
High	FN740905.1	FN740905.1	6.63265	1	1	1	196	22	4.97	High	Not Found	High	High	High	High	High	High	0.872	130.52	87.02		96.3		3.9	24.7	99.5	15.9	34.6	28.9	18.8		0.4	24.7	28.5	4	10.9	3.6	1		1	1	1	1	1	1	4.15
High	FN734108.1	FN734108.1	5.19481	1	1	1	231	25.9	6.04	High	High	High	High	High	High	High	High	1.191	27.51	37.66		20.5	12.7	13.5	13.4	19	28.2	13.4	11.7	4	1.5	1.2	13.4	5.4	7.1	4.2	1.5	1	1	1	1	1	1	1	1	3.41
High	FN728338.1	FN728338.1	9.89011	2	2	1	182	19.6	8.19	High	High	High	High	High	High	High	High	0.854	57.8	92.04		85.3	163	291.1	68	108.5	73.8	363.7	54.5	16.6	19.1	26.8	68	31.1	18.5	114.5	6.9	1	1	1	1	1	1	1	1	5.6
High	FP044196.1	FP044196.1	7.0922	1	2	1	141	15.2	7.96	High	High	High	High	High	High	High	High	0.532	53.22	51.48		447	643	1240.7	171	360.2	437.1	684.8	194.2	87.2	75.5	114.2	171	103.1	109.5	215.5	24.4	1	1	1	1	1	1	1	1	3.1
High	FR632748.1	FR632748.1	5.97826	1	1	1	184	21.5	5.01	High	Not Found	High	High	High	High	High	High	2.031	1.73	62.89		25.5		26.2	42.2	67.2	11.9	88.6	33	5		2.4	42.2	19.2	3	27.9	4.2	1		1	1	1	1	1	1	3.17
High	FN640646.1	FN640646.1	10.7884	2	2	2	241	28.1	6.62	High	Not Found	Not Found	High	High	High	High	High	2.825		45.93		15.4			65.3	24.2	55.2	29	36.1	3			65.3	6.9	13.8	9.1	4.5	1			2	1	2	1	1	5.45
High	FN752103.1	FN752103.1	21.608	3	3	2	199	22.4	7.15	High	High	High	High	High	High	High	High	0.335	41.24	27.51		243.9	327.8	540.6	122.8	107	172.3	94.4	70.4	47.6	38.5	49.8	122.8	30.6	43.2	29.7	8.9	2	1	2	2	2	2	2	2	5.73
High	FP063346.1	FP063346.1	7.173	1	1	1	237	26.4	6.52	Not Found	Not Found	Not Found	High	Not Found	Not Found	Not Found	Not Found	100							3.8								3.8								1					4.31
High	FN698581.1	FN698581.1	6.56934	2	2	2	274	30.2	9.42	Not Found	High	Not Found	High	High	High	Not Found	Not Found	1.405		135.09			28.2		101.5	11.2	6.3				3.3		101.5	3.2	1.6				2		2	1	2			6.68
High	FN765839.1	FN765839.1	5.52995	1	1	1	217	23.1	9.23	High	High	High	High	High	High	High	High	0.672	18.51	30.26		141.6	144	101.5	123.6	73.3	86	63.9	53.3	27.6	16.9	9.3	123.6	21	21.6	20.1	6.7	1	1	1	1	1	1	1	1	2.76
High	FN758081.1	FN758081.1	13.4454	1	1	1	119	13	4.64	Not Found	Not Found	Not Found	High	Not Found	High	High	High	100		64.27					16.8		28.3	60.4	54.8				16.8		7.1	19	6.9				1		1	1	1	2.88
High	FN719002.1	FN719002.1	20.202	3	3	3	198	22	6.38	High	High	High	High	High	High	High	High	0.468	9.79	7.81		354.9	387.8	431.3	192.3	163.4	195	181.8	307.4	69.2	45.6	39.7	192.3	46.8	48.8	57.2	38.7	2	2	1	2	2	2	2	2	6.85
High	FP036660.1	FP036660.1	5.39216	1	1	1	204	22.8	4.89	High	Not Found	High	High	High	High	High	High	0.81	110.38	87.01		119.8		14.8	35.9	121.5	10.8	49.9	23	23.4		1.4	35.9	34.8	2.7	15.7	2.9	1		1	1	1	1	1	1	3.63
High	FN733199.1	FN733199.1	3.55872	1	2	1	281	30.6	5.19	Medium	High	High	High	High	High	High	High	2.264	38.2	138.06		80.2	180.3	132.8	905.5	13	136.9	132	141.6	15.6	21.2	12.2	905.5	3.7	34.3	41.5	17.8	1	1	1	1	1	1	1	1	5.95
High	FP052681.1	FP052681.1	6.82731	2	2	2	249	27.6	8.29	High	High	High	High	High	High	High	High	1.486	88.84	66.62		22.2	45.9	137.5	117.6	8.6	110.1	171.2	75	4.3	5.4	12.7	117.6	2.5	27.6	53.9	9.4	1	1	1	2	1	2	2	1	5.07
High	FN769125.1	FN769125.1	3.67347	1	3	1	245	25.6	7.27	High	High	High	High	High	High	High	High	0.267	30.29	67.07		1747.2	3249.5	2448.5	311.1	463.7	1309.5	563.7	697.4	340.9	381.7	225.5	311.1	132.7	328.1	177.4	87.7	1	1	1	1	1	1	1	1	8.07
High	FN719820.1	FN719820.1	11	2	2	2	200	21.9	8.73	High	Medium	Medium	High	High	High	High	Medium	1.449	6.03	35.64		59.3	64.2	66.8	131.8	105.5	66.3	63.9	46.9	11.6	7.5	6.1	131.8	30.2	16.6	20.1	5.9	2	1	1	2	2	2	2	1	5.08
High	FN758706.1	FN758706.1	8.8785	2	2	2	214	24.9	10.45	High	High	Not Found	High	High	High	High	Not Found	1.603	20.53	56.75		15.9	21.3		51.7	11.2	31.9	24.4		3.1	2.5		51.7	3.2	8	7.7		1	1		2	1	1	1		5.57
High	FN759509.1	FN759509.1	5.88235	1	1	1	204	23.8	8.87	High	High	High	High	High	High	High	High	1.096	20.03	83.16		49.5	73.6	58.7	147.7	38.4	53	26.6	20.2	9.7	8.6	5.4	147.7	11	13.3	8.4	2.5	1	1	1	1	1	1	1	1	2.86
High	FN752083.1	FN752083.1	15.4762	3	3	3	168	19.4	9.22	High	High	High	High	High	High	Medium	Medium	2.409	89.54	113.52		44	8.4	12.7	120.8	20.1	16			8.6	1	1.2	120.8	5.8	4			2	1	1	2	2	1			7.62
High	DB997654.2	DB997654.2	5.61224	1	1	1	196	21.8	9.7	High	High	High	High	Not Found	High	High	High	2.104	35.11	83		55.2	89	46.8	261.9		78.4	61.5	50.1	10.8	10.5	4.3	261.9		19.6	19.4	6.3	1	1	1	1		1	1	1	3.63
High	FN734135.1	FN734135.1	6.19469	1	2	1	226	25.9	6.15	Not Found	High	Not Found	High	Not Found	High	Not Found	Not Found	2.802		122.7			10.4		54.5		3.9				1.2		54.5		1				1		2		2			5.21
High	Brenneria_goodwinii_01924	Formate acetyltransferase 1	2.62812	2	3	2	761	85.3	5.85	High	High	High	High	High	High	High	High	3.879	91.72	37.86		22.5	103.1	24.7	250.6	151.2	113	261.9	568.9	4.4	12.1	2.3	250.6	43.3	28.3	82.4	71.6	1	2	1	2	2	2	2	2	7.99
High	FN726870.1	FN726870.1	7.92683	1	1	1	164	18.9	5.5	High	High	High	High	High	High	High	Not Found	0.821	41.72	92.08		31.6	36.9	66.4	86.1	26.3	8.2	27		6.2	4.3	6.1	86.1	7.5	2.1	8.5		1	1	1	1	1	1	1		2.9
High	FP071869.1	FP071869.1	4.38247	1	1	1	251	28.4	6.89	High	Not Found	Not Found	High	Not Found	High	High	High	2.171		50.72		13.3			45.4		17.3	24	33.4	2.6			45.4		4.3	7.6	4.2	1			1		1	1	1	3.07
High	FN717531.1	FN717531.1	6.70732	1	1	1	164	18.2	4.68	High	High	High	High	High	High	High	High	0.577	47.21	34.8		40.9	74.7	30.7	40.9	26.8	17	27.9	9.7	8	8.8	2.8	40.9	7.7	4.3	8.8	1.2	1	1	1	1	1	1	1	1	3.6
High	FN723832.1	FN723832.1	9.74359	1	2	1	195	21.7	4.94	Not Found	Not Found	Not Found	High	High	Not Found	Not Found	Not Found	100		18.57					13.2	10.1							13.2	2.9							1	1				6.29
High	FP025689.1	FP025689.1	9.09091	1	1	1	176	19.9	5.67	High	High	High	High	High	Not Found	High	High	2.124	6.74	86.54		28.1	26.6	30.4	22.7	38.3		119.8	19.4	5.5	3.1	2.8	22.7	11		37.7	2.4	1	1	1	1	1		1	1	4.48
High	FN742226.1	FN742226.1	7.32984	1	1	1	191	21.1	5.73	High	High	Not Found	High	High	High	High	Not Found	1.116	68.12	152.31		13.8	39.6		97.4	11.5	0.3	9.9		2.7	4.6		97.4	3.3	0.1	3.1		1	1		1	1	1	1		3.85
High	OBFJJEJF_04932	A-type flagellin	2.66344	1	1	1	413	42.5	4.45	Not Found	Not Found	Not Found	Not Found	High	High	High	High	100		81.02						8.3	32.5	9.6	833.9					2.4	8.1	3	104.9					1	1	1	1	2.81
High	FP031797.1	FP031797.1	6.17761	1	1	1	259	28	6.05	High	Not Found	High	High	High	High	High	High	2.811	56.14	37		6.6		15.3	21.8	33.2	46	22.3	24.5	1.3		1.4	21.8	9.5	11.5	7	3.1	1		1	1	1	1	1	1	3.53
High	FN740959.1	FN740959.1	8.20513	2	2	1	195	21.7	6.32	High	High	High	High	High	High	High	High	3.102	29.16	89.31		17.9	17.5	28.4	146.7	29.2	71.3	16.2	483.9	3.5	2.1	2.6	146.7	8.4	17.9	5.1	60.9	1	1	1	1	1	1	1	1	4.69
High	FN724956.1	FN724956.1	11.6564	1	1	1	163	17.5	4.7	Not Found	Not Found	Not Found	High	Not Found	High	High	Not Found	100		93.6					1.5		14.3	30.2					1.5		3.6	9.5					1		1	1		5.21
High	FP042649.1	FP042649.1	9.25926	2	2	2	216	23.6	9.1	Not Found	Not Found	Not Found	High	Not Found	Not Found	Not Found	Not Found	100							32.4								32.4								1					5.05
High	FN733456.1	FN733456.1	5.38721	2	3	2	297	31.5	8.85	High	High	High	High	Not Found	High	High	High	0.855	22.13	81.04		314.3	460.2	487.5	696		193	189.6	159.8	61.3	54.1	44.9	696		48.4	59.7	20.1	1	1	1	2		1	1	1	7.99
High	Brenneria_goodwinii_04415	entericidin B membrane lipoprotein	25.5814	1	1	1	43	4.4	9.74	High	High	High	High	High	High	High	High	4.559	53.25	90.67		7.1	24.9	22.8	32.9	185.6	93.6	20.5	726	1.4	2.9	2.1	32.9	53.1	23.5	6.4	91.3	1	1	1	1	1	1	1	1	3.49
High	FN732683.1	FN732683.1	8.75	2	2	1	240	26.9	6.54	Not Found	High	Not Found	High	Not Found	High	Not Found	Not Found	1.178		86.14			23.4		44.4		10.8				2.8		44.4		2.7				1		1		1			4.93
High	FN756085.1	FN756085.1	6.81818	1	1	1	176	20.2	5.2	High	High	High	High	High	High	High	High	0.827	30.14	36.59		33.7	59.5	40.2	26.3	25.3	42.3	53.2	21.7	6.6	7	3.7	26.3	7.2	10.6	16.7	2.7	1	1	1	1	1	1	1	1	3.27
High	FP065376.1	FP065376.1	8.0292	1	1	1	137	14.2	7.02	Not Found	Not Found	Not Found	High	High	High	High	Not Found	100		68.72					37.1	12.9	13.6	9.8					37.1	3.7	3.4	3.1					1	1	1	1		2.63
High	Rahnella_victoriana01865	Outer membrane protein X precursor	7.34463	1	1	1	177	18.9	5.07	High	High	High	High	High	High	High	High	0.555	57.06	37.04		37.1	52.7	109	38.5	32.2	21.9	54.5	33.2	7.2	6.2	10	38.5	9.2	5.5	17.1	4.2	1	1	1	1	1	1	1	1	4.26
High	FP030300.1	FP030300.1	4.34783	1	2	1	276	30.1	5.86	High	High	High	High	High	High	High	High	3.391	64.88	50		41.9	7.5	40.3	159.3	118.6	38.9	88.8	57.3	8.2	0.9	3.7	159.3	33.9	9.8	28	7.2	1	1	1	1	1	1	1	1	7.05
High	FN707712.1	FN707712.1	7.33591	2	2	2	259	27.8	6.81	High	High	High	High	High	High	High	Medium	1.489	22.26	49.65		78.1	123.1	102.1	248.2	101.8	83.4	168.8	30.7	15.2	14.5	9.4	248.2	29.1	20.9	53.1	3.9	2	2	2	2	2	2	2	1	5.29
High	FN754931.1	FN754931.1	10.0806	2	2	2	248	28.8	5.22	Medium	Medium	Medium	High	Medium	Medium	High	Medium	1.365	39.19	102.16		30.6	26.9	53.7	126.7	21.3	16	38.2	25.1	6	3.2	4.9	126.7	6.1	4	12	3.2	1	1	1	2	1	1	2	1	6.98
High	FP031272.1	FP031272.1	7.19697	2	2	1	264	29.4	5.52	Not Found	High	High	High	High	High	High	Not Found	1.199	36.76	61.66		29.1	59.6	62.5	115.5	46.4	33.3	46.4	23.6	5.7	7	5.8	115.5	13.3	8.3	14.6	3	1	2	2	2	2	2	2	1	5.14
High	FP049148.1	FP049148.1	3.84615	1	2	1	208	22.5	6.95	High	High	High	High	High	High	High	High	0.519	50.16	12.1		107.2	258.5	339.4	141.9	120.6	106.2	119.4	65.8	20.9	30.4	31.3	141.9	34.5	26.6	37.6	8.3	1	1	1	1	1	1	1	1	6.51
High	FN717777.1	FN717777.1	4.78261	1	1	1	230	24.2	7.09	High	High	High	High	High	High	High	High	0.877	86.47	50.03		140.3	33.5	36.9	19.4	63.9	69.9	93	122.2	27.4	3.9	3.4	19.4	18.3	17.5	29.3	15.4	1	1	1	1	1	1	1	1	4.47
High	FN715090.1	FN715090.1	5.32787	1	1	1	244	27.1	8.57	High	High	Not Found	High	High	High	High	High	2.159	80.43	67.21		7.2	26.1		29.4	19.1	23.6	71.6	55.4	1.4	3.1		29.4	5.5	5.9	22.5	7	1	1		1	1	1	1	1	3.24
High	FR627486.1	FR627486.1	9.02256	1	1	1	133	14.7	9.22	High	High	High	High	High	High	High	High	2.322	40.35	75.47		20.4	48.9	43.6	171.5	25.6	107.2	45.3	22.5	4	5.7	4	171.5	7.3	26.9	14.3	2.8	1	1	1	1	1	1	1	1	2.87
High	FP050246.1	FP050246.1	7.01754	2	2	1	228	25.1	7.37	High	High	High	High	High	High	High	Not Found	1.617	25.93	141.87		18.4	24.2	31.1	123.8	18.9	6.3	9.8		3.6	2.8	2.9	123.8	5.4	1.6	3.1		1	1	1	1	1	1	1		5.12
High	FN725365.1	FN725365.1	10.9091	2	3	2	165	18.4	5.8	High	Medium	Medium	High	High	High	High	High	4.037	41.26	55.8		39.8	19.4	47.9	237.7	41.3	153.6	144.1	65.9	7.8	2.3	4.4	237.7	11.8	38.5	45.3	8.3	2	1	1	2	2	2	2	2	8.05
High	Brenneria_goodwinii_00866	Electron transfer flavoprotein subunit alpha	5.86319	2	2	2	307	32	4.77	High	Not Found	High	High	High	High	High	High	2.783	29.26	56.23		17.9		27.3	114.4	33.3	53	51.2	316.1	3.5		2.5	114.4	9.5	13.3	16.1	39.8	1		1	2	2	2	2	2	3.72
High	FR634861.1	FR634861.1	9.66184	1	1	1	207	24.1	6.54	Not Found	Not Found	Not Found	High	Not Found	Not Found	Not Found	Not Found	100							9.6								9.6								1					4
High	FN755359.1	FN755359.1	8.60215	1	1	1	186	20.2	6.05	Not Found	Not Found	Not Found	High	Not Found	High	High	Not Found	100		34.75					8		9.6	4.6					8		2.4	1.4					1		1	1		3.68
High	Rahnella_victoriana04990	Pectate lyase A precursor	4.65753	1	1	1	365	41.5	6.2	High	High	High	High	High	High	High	High	0.461	113.79	54.51		39.9	252	34.9	88.4	33.1	28	51.4	102.3	7.8	29.6	3.2	88.4	9.5	7	16.2	12.9	1	1	1	1	1	1	1	1	3.8
High	FN769223.1	FN769223.1	4.65116	1	1	1	258	29.2	7.69	High	High	Not Found	High	High	High	High	High	3.645	11.81	58.23		8.2	9.7		59.1	19.7	18.1	33.5	22	1.6	1.1		59.1	5.6	4.5	10.5	2.8	1	1		1	1	1	1	1	3.2
High	FN759249.1	FN759249.1	7.50988	1	1	1	253	29.5	5.45	High	High	High	High	High	High	High	High	1.031	44.05	57.49		127.9	50.7	84.6	130.4	93	122.1	16.2	135.7	24.9	6	7.8	130.4	26.6	30.6	5.1	17.1	1	1	1	1	1	1	1	1	3.84
High	FN748901.1	FN748901.1	8.75	2	4	1	160	17.7	6.92	High	High	High	High	High	High	High	High	1.448	41.39	38.82		38.3	94.7	74.2	148.5	57.4	84.1	109.9	68.5	7.5	11.1	6.8	148.5	16.4	21.1	34.6	8.6	1	1	1	1	1	1	1	1	9.57
High	WP_015841201.1	peptidase B [Pectobacterium carotovorum]	4.12844	1	2	1	436	47.1	5.74	Not Found	Not Found	High	High	High	High	High	High	2.411		67.98				15	22	52.1	61.5	9.3	574.9			1.4	22	14.9	15.4	2.9	72.3			1	1	1	1	1	1	8.42
High	FN751689.1	FN751689.1	8.6758	2	2	1	219	24.4	5.77	Medium	Medium	Medium	Medium	Medium	Medium	Medium	Medium	1.267	57.77	27.69		103.4	47.9	35.8	71.7	96.9	51.3	96.1	145.1	20.2	5.6	3.3	71.7	27.7	12.8	30.2	18.2	1	1	1	1	1	1	1	1	4.57
High	FN732771.1	FN732771.1	6.74603	2	2	2	252	29.1	6.4	High	High	High	High	High	High	High	High	1.295	29.9	157.81		87.2	119	160	532	21.9	40.3	38	46.5	17	14	14.7	532	6.3	10.1	12	5.8	2	2	2	2	1	2	2	2	5.27
High	FN743912.1	FN743912.1	7.45614	1	1	1	228	26.2	11.43	High	High	High	High	High	High	High	High	1.198	41.59	26.55		35.1	72.5	87.7	71.9	51.5	97.2	91.5	89.4	6.9	8.5	8.1	71.9	14.8	24.4	28.8	11.2	1	1	1	1	1	1	1	1	3.43
High	FN770905.1	FN770905.1	9.48617	2	2	1	253	29.3	7.8	Medium	Medium	Medium	Medium	Medium	Medium	Medium	Medium	0.581	44.76	55.15		112.5	41.2	94.4	30.7	76.9	63.6	21	46.8	21.9	4.8	8.7	30.7	22	15.9	6.6	5.9	1	1	1	1	1	1	1	1	3.5
High	FN702112.1	FN702112.1	3.34728	1	2	1	239	26.3	9.36	High	High	High	High	High	High	High	High	0.248	60.38	13.12		897.1	2825.1	1316.2	469.9	368.5	371.5	459.1	199.2	175	331.9	121.2	469.9	105.4	93.1	144.5	25.1	1	1	1	1	1	1	1	1	4
High	FP024849.1	FP024849.1	8.50202	2	3	2	247	25.7	6.57	High	High	High	High	High	High	High	High	2.404	33.01	44.38		193.3	222.6	110.8	320	683.7	259.6	425.2	760.1	37.7	26.2	10.2	320	195.6	65	133.8	95.6	2	2	2	2	2	2	2	2	4.54
High	FN750119.1	FN750119.1	4.8583	1	1	1	247	28.6	5.64	High	High	High	High	High	High	High	Not Found	0.803	41.13	32.57		22.4	26.4	46.9	38.1	21.6	22.4	20.5		4.4	3.1	4.3	38.1	6.2	5.6	6.4		1	1	1	1	1	1	1		3.5
High	FN762606.1	FN762606.1	11.3924	2	2	2	237	26.5	9.73	High	High	High	High	High	High	High	High	1.136	32.86	99.14		40.3	50.2	75.5	154.9	46.4	20	30.1	43.6	7.9	5.9	7	154.9	13.3	5	9.5	5.5	1	2	1	2	1	1	1	1	5.22
High	FP025924.1	FP025924.1	8.84615	3	3	2	260	28.5	5.15	High	High	High	High	High	High	High	Not Found	1.508	16	129.37		52.1	72	62.8	276.3	37.4	31.7	30.5		10.2	8.5	5.8	276.3	10.7	7.9	9.6		2	2	2	2	2	2	2		7.02
High	FN740431.1	FN740431.1	8.42697	2	2	1	178	19.2	6.7	Medium	Medium	Medium	Medium	Medium	Medium	Medium	Medium	0.831	26.6	37.32		196.9	250.7	334.5	272.2	160.6	135.1	298.6	173.3	38.4	29.5	30.8	272.2	45.9	33.8	94	21.8	2	2	2	2	2	2	2	2	3.71
High	FP044704.1	FP044704.1	10.1523	2	2	2	197	22.1	5.2	High	High	High	High	High	High	High	High	0.493	51.02	47.9		299.4	407	126.3	61.8	202.5	179.6	103.4	320.6	58.4	47.8	11.6	61.8	57.9	45	32.5	40.3	1	1	1	2	1	1	1	1	5.74
High	FN748143.1	FN748143.1	4.1791	2	3	2	335	36.8	6.42	High	High	High	High	High	High	High	High	1.431	8.96	124.51		387.1	414.9	461.7	1726.1	286.8	167.4	230.8	185	75.5	48.7	42.5	1726.1	82.1	41.9	72.6	23.3	2	2	2	2	2	2	2	2	7.01
High	FN755279.1	FN755279.1	4.81928	1	1	1	249	26.8	9.11	High	Not Found	High	High	High	High	High	High	1.173	2.29	100.88		22.5		23.2	16.6	67.1	9.4	14.1	53.7	4.4		2.1	16.6	19.2	2.4	4.4	6.8	1		1	1	1	1	1	1	3.58
High	FR634096.1	FR634096.1	12.8342	2	2	2	187	21.1	5.87	High	High	High	High	High	High	High	High	1.19	36.56	44.3		84.9	140.6	72.5	175.1	54.5	100.2	142.9	81.3	16.6	16.5	6.7	175.1	15.6	25.1	45	10.2	2	2	1	2	2	2	2	1	4.47
High	Brenneria_goodwinii_03989	Superoxide dismutase [Mn]	8.17308	2	2	2	208	23.4	6.96	Not Found	Not Found	High	High	High	High	High	High	1.971		89				68.8	70.2	316.2	88.8	67.5	1265.8			6.3	70.2	90.5	22.3	21.2	159.2			2	2	2	2	2	2	2.89
High	FN720207.1	FN720207.1	5.31401	1	1	1	207	23	5.9	High	High	High	High	High	High	High	High	0.441	58.21	52.21		175	55.8	87.4	16.5	72.8	58.7	39.2	75.6	34.1	6.6	8.1	16.5	20.8	14.7	12.4	9.5	1	1	1	1	1	1	1	1	2.87
High	FN710911.1	FN710911.1	14.6667	2	2	1	150	15.5	8.13	High	High	High	High	High	High	High	High	2.105	25.01	37.42		27.1	44.7	34.7	40.9	94.2	100.8	62.9	53	5.3	5.3	3.2	40.9	27	25.3	19.8	6.7	1	1	1	1	1	1	1	1	4.69
High	FR630745.1	FR630745.1	13.1707	3	3	3	205	23.1	6.7	High	High	High	High	High	High	High	Not Found	0.941	56.64	133.1		58.6	196.1	112.2	343.9	51.3	46.8	18.4		11.4	23	10.3	343.9	14.7	11.7	5.8		3	3	2	3	2	2	2		7.12
High	FP073522.1	FP073522.1	13.0178	2	2	2	169	18.3	7.55	Not Found	High	High	High	High	Medium	High	High	1.471	40.88	141.31			38.8	70.4	250.6	29	18.3	23.6	8.7		4.6	6.5	250.6	8.3	4.6	7.4	1.1		2	2	2	2	1	2	1	6.31
High	Brenneria_goodwinii_00908	Glutathione-binding protein GsiB precursor	3.89105	2	2	2	514	56.9	8.37	Medium	Medium	Medium	High	High	High	High	High	1.432	30	28.34		85.2	98	147.8	194.7	194.4	103.2	139.7	1106.1	16.6	11.5	13.6	194.7	55.6	25.9	44	139.1	1	1	1	2	2	2	2	2	5.96
High	FN720676.1	FN720676.1	4.60829	1	1	1	217	24	8.84	High	High	High	High	High	High	High	High	1.04	53.8	31.45		219.5	85.9	101.7	124.4	172.1	182	86.3	175.2	42.8	10.1	9.4	124.4	49.3	45.6	27.2	22	1	1	1	1	1	1	1	1	3.11
High	FN640821.1	FN640821.1	13.3603	2	2	2	247	27.5	6.42	High	High	High	High	High	High	High	High	2.7	65.85	100.21		7.1	22.3	35.6	140.8	15.5	17.7	59.7	24.6	1.4	2.6	3.3	140.8	4.4	4.4	18.8	3.1	1	1	1	2	1	2	2	1	6.59
High	FR660382.1	FR660382.1	15.8333	2	2	2	120	13.8	11.17	Not Found	Not Found	Not Found	High	Not Found	Not Found	Not Found	Not Found	100							18.2								18.2								2					4.07
High	FP027009.1	FP027009.1	9.52381	2	4	2	252	27.4	5.1	High	High	High	High	High	High	High	High	0.605	75.76	54.84		331.7	401.8	1218.3	165.9	332	392.1	683.4	183.8	64.7	47.2	112.2	165.9	95	98.2	215.1	23.1	2	2	2	2	2	2	2	2	9.19
High	FN764950.1	FN764950.1	12.5654	2	2	2	191	20.9	6.58	High	High	High	High	High	High	High	High	1.848	48.74	54.09		45.5	15.1	42.8	20.3	63.6	104.7	66.4	46.7	8.9	1.8	3.9	20.3	18.2	26.2	20.9	5.9	1	1	2	2	1	2	2	1	4.89
High	FN731964.1	FN731964.1	8.03571	2	2	2	224	24.2	5.16	High	High	High	High	Not Found	High	High	High	1.775	44.58	112.1		46.4	118.4	78	328.2		31.6	71.1	62	9.1	13.9	7.2	328.2		7.9	22.4	7.8	1	1	1	2		1	1	1	4.72
High	FN733746.1	FN733746.1	12.2449	1	1	1	196	21.3	4.93	High	High	Not Found	High	High	High	High	Not Found	0.831	28.83	20.63		14.9	22.5		20.1	14.7	14.6	12.7		2.9	2.6		20.1	4.2	3.6	4		1	1		1	1	1	1		2.96
High	FP029875.1	FP029875.1	6.99588	1	1	1	243	27.3	5.16	High	Not Found	High	High	Not Found	Not Found	Not Found	Not Found	2.902	48.19			7.1		14.5	31.4					1.4		1.3	31.4					1		1	1					3.18
High	FN710840.1	FN710840.1	8.08081	2	2	2	198	20.7	8.66	High	High	High	High	High	High	High	Not Found	0.949	17.21	95.88		103.6	94.6	130.9	243.3	107.7	20.6	44.8		20.2	11.1	12.1	243.3	30.8	5.2	14.1		2	2	2	2	2	2	2		4.85
High	FP048321.1	FP048321.1	5.94059	1	2	1	202	21	5.05	High	High	Not Found	High	High	High	High	High	4.777	36.19	48.52		15.9	9.4		69.6	95.6	49.9	26.6	18.7	3.1	1.1		69.6	27.4	12.5	8.4	2.4	2	1		2	2	2	2	1	5.12
High	FN730005.1	FN730005.1	3.29218	1	2	1	243	26.9	10.05	High	High	High	High	High	High	High	High	0.949	16.69	81.08		119.4	142.1	167.1	296.6	113.2	55	77.7	50.4	23.3	16.7	15.4	296.6	32.4	13.8	24.5	6.3	1	1	1	1	1	1	1	1	5.12
High	FR628900.1	FR628900.1	4.80769	1	2	1	208	22	8.78	High	High	High	High	High	High	High	High	0.7	37.59	46		517.1	694.3	312.7	126.8	432.1	504	359.1	225.8	100.9	81.6	28.8	126.8	123.6	126.3	113	28.4	1	1	1	1	1	1	1	1	6.75
High	FN749368.1	FN749368.1	7.46888	2	2	2	241	27.2	8.24	Not Found	Not Found	Medium	Medium	Not Found	Medium	Medium	Not Found	5.4		86.15				13	37.9		32.9	140.3				1.2	37.9		8.3	44.2				1	1		1	1		3.31
High	FP027138.1	FP027138.1	3.74532	1	1	1	267	29.2	7.37	High	High	High	High	High	High	High	High	0.954	64.11	44		48.1	75.4	15.9	54.6	53.1	54.5	15.1	17.1	9.4	8.9	1.5	54.6	15.2	13.7	4.8	2.1	1	1	1	1	1	1	1	1	3.63
High	FN732073.1	FN732073.1	15.873	3	3	2	189	20.7	7.65	High	High	High	High	High	High	High	Not Found	0.839	11.67	97.28		38.9	35	30.7	71.5	13	11.9	20.6		7.6	4.1	2.8	71.5	3.7	3	6.5		2	1	1	2	1	1	2		6.77
High	FN757220.1	FN757220.1	9.16031	3	3	1	262	29.4	5.58	High	High	High	High	High	High	High	Not Found	1.776	55.8	152.97		50.1	98.4	33.3	354	42.6	12.2	21.8		9.8	11.6	3.1	354	12.2	3.1	6.9		2	2	1	2	2	2	2		8.47
High	FN746656.1	FN746656.1	4.2735	1	1	1	234	26.5	4.72	High	High	High	High	High	High	High	High	0.775	18.92	67.65		138.4	201.4	163.5	260.2	104.1	87.2	68.6	52.4	27	23.7	15.1	260.2	29.8	21.8	21.6	6.6	1	1	1	1	1	1	1	1	3.52
High	FN755386.1	FN755386.1	3.83142	1	1	1	261	29.1	5.54	High	High	High	High	High	High	High	High	0.578	52.79	51.31		98.1	180.9	301.1	65.5	72.7	118.6	190.2	64.4	19.1	21.3	27.7	65.5	20.8	29.7	59.9	8.1	1	1	1	1	1	1	1	1	3.87
High	FN724994.1	FN724994.1	12.5683	2	2	2	183	20	8.37	High	High	High	High	High	High	High	High	0.836	37.42	130.2		40.7	72.4	91.2	167.1	10.1	16.3	34.2	11.9	7.9	8.5	8.4	167.1	2.9	4.1	10.8	1.5	2	2	2	2	1	2	2	1	6.6
High	FP071846.1	FP071846.1	9.60452	1	1	1	177	19.3	8.76	High	High	High	High	High	High	High	High	0.402	56.05	45.92		33	128.6	113.8	23.6	57.4	44.1	22.3	25.5	6.4	15.1	10.5	23.6	16.4	11.1	7	3.2	1	1	1	1	1	1	1	1	3.28
High	DB997176.2	DB997176.2	10.6796	2	2	1	206	21.9	8.1	High	High	High	High	High	High	High	Not Found	1.008	34.18	74.57		34.2	28.1	53.4	76.7	46.3	17.7	14.7		6.7	3.3	4.9	76.7	13.2	4.4	4.6		1	1	1	1	1	1	1		6.48
High	FN701159.1	FN701159.1	5.95238	1	1	1	168	19.4	6.8	High	High	High	High	Not Found	High	Not Found	Not Found	0.355	40.1	23.34		238.4	353.9	155	102.9		73.8			46.5	41.6	14.3	102.9		18.5			1	1	1	1		1			3.23
High	FN713823.1	FN713823.1	6.21762	1	1	1	193	22.7	6.8	High	High	High	High	High	High	High	High	1.962	76.92	102.38		20.8	17.7	65.2	171	26.4	27.1	46.7	118.6	4.1	2.1	6	171	7.6	6.8	14.7	14.9	1	1	1	1	1	1	1	1	3.52
High	Brenneria_goodwinii_00617	Spore Coat Protein U domain protein	6.62983	1	1	1	181	18.2	4.87	Not Found	Not Found	Not Found	Not Found	High	High	Not Found	High	100		94.63						28.2	5.6		151.9					8.1	1.4		19.1					1	1		1	3.09
High	FN700593.1	FN700593.1	9.44206	2	2	2	233	26.3	5.71	Not Found	High	High	High	High	High	High	High	2.57	8.86	129.32			41.9	36.9	294.8	11.9	32	66.4	11.1		4.9	3.4	294.8	3.4	8	20.9	1.4		2	1	2	1	2	2	1	5.78
High	FP028104.1	FP028104.1	3.90625	1	1	1	256	27.7	5.2	High	High	High	High	High	High	High	High	1.084	7.15	40.37		133.4	142	123	168.1	122.9	74.9	209.8	61	26	16.7	11.3	168.1	35.2	18.8	66	7.7	1	1	1	1	1	1	1	1	3.93
High	FN736155.1	FN736155.1	3.81679	1	1	1	262	29.4	7.77	High	High	High	High	High	Not Found	Not Found	Not Found	1.985	35.51	108.86		27	32.3	52	130.4	17				5.3	3.8	4.8	130.4	4.9				1	1	1	1	1				3.9
High	FN724267.1	FN724267.1	4.2735	1	2	1	234	26.7	6.1	High	High	High	High	High	High	High	High	0.96	4.5	45.1		80.2	86.2	79.5	122.8	41.7	89.9	60.3	62.4	15.7	10.1	7.3	122.8	11.9	22.5	19	7.8	1	1	1	1	1	1	1	1	5.38
High	FN758180.1	FN758180.1	5.98592	2	2	2	284	30.4	5.25	Not Found	Not Found	Not Found	High	Not Found	High	Not Found	Not Found	100		97.64					41		7.5						41		1.9						2		1			4.66
High	FN751944.1	FN751944.1	12.9534	1	2	1	193	21.7	4.7	High	High	High	High	High	High	High	High	1.715	70.65	63.65		217.6	74.2	67.8	56.2	207.6	183.6	374.5	324.4	42.4	8.7	6.2	56.2	59.4	46	117.9	40.8	1	1	1	1	1	1	1	1	7.96
High	FN641070.1	FN641070.1	13.1579	1	1	1	114	12.6	6.3	High	Not Found	High	High	High	High	High	High	0.737	80.19	52.61		64		17.7	19.9	51.6	16.6	32.4	31.4	12.5		1.6	19.9	14.8	4.1	10.2	4	1		1	1	1	1	1	1	3.86
High	FN772898.1	FN772898.1	15.2	2	2	2	125	14.4	8.03	Medium	High	High	High	Medium	High	Medium	Not Found	1.199	60.63	158.27		28.5	132.6	118.6	377.1	31	25.3	13.9		5.6	15.6	10.9	377.1	8.9	6.3	4.4		1	2	2	2	1	2	1		5.44
High	FN709677.1	FN709677.1	10.5263	2	2	1	228	25	9.89	High	High	High	High	High	High	High	High	1.604	21.11	109.79		37.3	50.9	34.9	169.7	13.8	19.4	60.5	24.7	7.3	6	3.2	169.7	3.9	4.9	19.1	3.1	1	1	1	1	1	1	1	1	5.69
High	FP027790.1	FP027790.1	7.23404	2	2	2	235	25.6	6.64	High	High	High	High	High	High	Medium	High	0.162	69.83	73.49		973.9	1162.2	3222.3	195.3	442.5	482.5	33.8	201.6	190	136.5	296.7	195.3	126.6	120.9	10.6	25.4	2	2	2	2	2	2	1	2	2.97
High	FP051130.1	FP051130.1	17.4312	2	3	2	109	12.5	7.94	High	High	Medium	High	High	High	High	Medium	2.419	59.92	64.83		44.6	54	11.9	174.6	66.2	46.9	68.9	10.6	8.7	6.3	1.1	174.6	18.9	11.7	21.7	1.3	2	2	1	3	3	3	3	1	4.13
High	FR661040.1	FR661040.1	7.35294	2	3	1	204	22.5	6.34	High	High	High	High	High	High	High	Not Found	1.54	48.28	106.81		44.3	133.3	116.7	390.6	38.7	92.1	82.9		8.6	15.7	10.7	390.6	11.1	23.1	26.1		1	1	1	1	1	1	1		7.5
High	FP025921.1	FP025921.1	8.88889	2	2	2	225	25.9	7.46	High	High	Not Found	High	Not Found	High	High	Not Found	2.235	102.7	133.72		6.7	42		137.8		4.2	21.2		1.3	4.9		137.8		1	6.7		1	2		2		2	2		4.54
High	FN749397.1	FN749397.1	9.09091	2	2	2	242	25.7	6.28	High	High	Medium	High	High	High	High	High	1.44	57.33	97.65		44.8	158	94	327.3	18.6	54	170.1	155.6	8.7	18.6	8.7	327.3	5.3	13.5	53.5	19.6	2	2	1	2	1	2	2	2	6.03
High	Brenneria_goodwinii_01703	PTS system mannose-specific EIIAB component	5.919	2	2	2	321	34.8	6.71	Not Found	Not Found	Not Found	High	High	High	High	High	100		44.49					98.5	94.6	80.8	26.3	329.5				98.5	27.1	20.2	8.3	41.5				2	2	2	2	2	6.08
High	FN707617.1	FN707617.1	4.79452	1	2	1	292	32.3	7.56	High	High	High	High	High	High	High	High	1.395	27.03	65.88		56.1	57.5	88.3	186	68.7	52.9	67.8	31.3	10.9	6.8	8.1	186	19.7	13.3	21.4	3.9	1	1	1	1	1	1	1	1	7.09
High	Gibbsiella_quercinecans_01921	Malate dehydrogenase	3.83387	1	1	1	313	32.8	5.16	High	High	High	High	High	High	High	High	0.931	74.01	61.36		156.6	47.6	49.2	37.4	147.5	73.5	56.1	128.9	30.6	5.6	4.5	37.4	42.2	18.4	17.7	16.2	1	1	1	1	1	1	1	1	3.41
High	FN732644.1	FN732644.1	4.36681	1	1	1	229	25.7	5.2	High	High	High	High	High	High	High	High	0.336	88.25	58.04		147.5	37.1	34.6	43.9	25.5	10.4	18.4	30.4	28.8	4.4	3.2	43.9	7.3	2.6	5.8	3.8	1	1	1	1	1	1	1	1	3.45
High	FP036552.1	FP036552.1	4.41176	1	2	1	204	22.7	5.87	High	High	High	High	High	High	High	High	0.958	4.95	83.35		284.1	262.2	287.6	566	302.9	97.3	98.9	129.4	55.4	30.8	26.5	566	86.7	24.4	31.1	16.3	1	1	1	1	1	1	1	1	4.74
High	FN756571.1	FN756571.1	7.7551	2	2	2	245	28.3	7.05	High	High	High	High	High	High	High	High	1.27	39.18	126.13		86.3	184.3	115.1	470.5	32.8	65	84.7	105.6	16.8	21.7	10.6	470.5	9.4	16.3	26.7	13.3	2	2	2	2	1	2	2	2	5.72
High	FP029491.1	FP029491.1	10	4	5	2	280	31	7.33	Medium	Medium	Medium	Medium	Medium	Medium	Medium	Medium	0.658	50.27	40.08		207.9	411.5	624.9	417.1	223.4	290	161.5	226.3	40.6	48.3	57.5	417.1	63.9	72.7	50.8	28.5	3	3	4	4	3	3	3	3	10.48
High	FN707798.1	FN707798.1	8.04598	1	1	1	174	18.7	5.05	Not Found	High	Not Found	High	High	High	High	High	1.152		109.28			133		55	4.1	172.9	381.1	97.5		15.6		55	1.2	43.3	119.9	12.3		1		1	1	1	1	1	3.47
High	DB996587.2	DB996587.2	10.5634	2	3	2	142	15.5	7.03	High	Medium	High	High	High	High	High	High	1.116	30.38	56.7		268.2	152.1	281.1	79.8	440.3	281	242.8	369.2	52.3	17.9	25.9	79.8	126	70.4	76.4	46.4	3	2	3	3	3	3	3	3	7.41
High	Brenneria_goodwinii_04410	Glucose-6-phosphate isomerase	3.09654	2	2	2	549	61.3	6.46	High	High	High	High	High	High	High	High	4.612	36.53	57.46		41.9	21.7	47.4	38.4	253.4	154.8	235.7	3805.5	8.2	2.6	4.4	38.4	72.5	38.8	74.2	478.7	2	1	1	2	2	2	2	2	5.25
High	FN772999.1	FN772999.1	10.0775	1	1	1	129	14.2	7.55	High	High	High	High	High	High	High	High	1.663	62.78	52.34		140.3	99	29.1	53.6	222.6	201.2	117.9	117.8	27.4	11.6	2.7	53.6	63.7	50.4	37.1	14.8	1	1	1	1	1	1	1	1	3.11
High	FN749088.1	FN749088.1	8.29493	2	3	2	217	24.1	6.33	Not Found	High	Not Found	High	Not Found	High	Not Found	Not Found	2.476		85.16			23.1		91.6		22.7				2.7		91.6		5.7				1		2		1			7.27
High	FN721934.1	FN721934.1	7.24638	1	1	1	207	22.5	5.11	High	High	High	High	High	High	High	High	1.501	21.12	39.75		47	31.9	34.9	82.2	41.7	69.6	34.4	74.9	9.2	3.7	3.2	82.2	11.9	17.4	10.8	9.4	1	1	1	1	1	1	1	1	4.07
High	DB998590.2	DB998590.2	8.97436	2	2	2	234	25.6	5.47	High	High	High	High	High	High	High	High	1.995	8.95	60.45		41.9	37.7	35.1	142.5	71.4	52.6	38.7	75.6	8.2	4.4	3.2	142.5	20.4	13.2	12.2	9.5	2	1	1	2	2	2	2	1	4.87
High	FN734347.1	FN734347.1	8.88889	2	2	2	225	25.5	9.33	High	High	High	High	High	High	High	High	2.258	98.49	98.35		8	26.7	81.1	167.8	13.3	12.8	154.7	29.5	1.6	3.1	7.5	167.8	3.8	3.2	48.7	3.7	1	1	1	2	1	2	2	1	5.64
High	FP024890.1	FP024890.1	7.7821	2	2	2	257	29.5	5.31	High	High	High	High	High	High	High	High	0.547	117.8	55.55		28	323.9	61	120	33.2	46.9	101.1	15.9	5.5	38.1	5.6	120	9.5	11.8	31.8	2	2	2	2	2	2	2	2	1	5.36
High	FN753908.1	FN753908.1	6.27615	1	1	1	239	26.7	5.86	Not Found	High	High	High	Not Found	High	High	Not Found	2.404	91.29	96.68			6.6	30.4	94		20.5	18.8			0.8	2.8	94		5.1	5.9			1	1	1		1	1		3.77
High	FN731782.1	FN731782.1	9.77444	1	1	1	133	14.1	8.19	High	High	High	High	Not Found	High	Not Found	Not Found	1.343	55.16	114.91		59.9	97.3	28.9	151		15.6			11.7	11.4	2.7	151		3.9			1	1	1	1		1			3.84
High	Brenneria_goodwinii_02940	Cysteine synthase A	3.41615	1	1	1	322	34.6	6.09	High	High	High	High	High	High	High	High	0.526	85.18	64.69		35	25.8	118.1	32.8	52.4	36.6	3.7	170.4	6.8	3	10.9	32.8	15	9.2	1.2	21.4	1	1	1	1	1	1	1	1	3.18
High	FN741730.1	FN741730.1	11.3402	3	3	2	194	22.4	4.87	High	High	High	High	High	High	High	High	0.603	53.14	48.35		581.7	844.4	1619.2	273.2	544.7	640.8	989.6	394	113.5	99.2	149.1	273.2	155.8	160.5	311.5	49.6	3	3	3	3	3	3	3	3	4.44
High	FP070943.1	FP070943.1	8.51064	1	1	1	188	20.1	7.42	High	High	High	High	High	High	High	High	0.787	3.23	23.89		52.6	49.5	52.1	48.1	33.2	31.1	49.5	20.5	10.3	5.8	4.8	48.1	9.5	7.8	15.6	2.6	1	1	1	1	1	1	1	1	3.71
High	FP028461.1	FP028461.1	5.91398	1	1	1	186	21.4	10.4	High	High	High	High	High	High	Not Found	Not Found	2.084	17.19	16.46		18.4	19.9	14.1	31.7	34.4	43.2			3.6	2.3	1.3	31.7	9.9	10.8			1	1	1	1	1	1			3.16
High	FP054400.1	FP054400.1	7.6555	1	1	1	209	22.8	8.94	Not Found	High	Not Found	High	High	Not Found	High	Not Found	0.621		104.18			25.8		35.2	4.9		7.9			3		35.2	1.4		2.5			1		1	1		1		4.63
High	FN698396.1	FN698396.1	11.7647	3	3	1	221	24.9	9.98	High	High	High	High	High	High	High	High	0.731	42.4	32.9		101.1	208	110.2	106	114.2	133.6	54.8	33.7	19.7	24.4	10.1	106	32.7	33.5	17.3	4.2	1	1	1	1	1	1	1	1	6.85
High	FN737507.1	FN737507.1	5.35714	1	1	1	224	24.5	6.15	Not Found	Not Found	Not Found	Not Found	Not Found	Not Found	Not Found	Not Found																													3.22
High	FP062967.1	FP062967.1	6.66667	2	2	1	225	26.2	7.39	High	Not Found	Not Found	High	High	High	High	High	3.202		35.08		16.4			44.6	42.8	42.5	80.1	159.1	3.2			44.6	12.2	10.7	25.2	20	1			1	1	1	1	1	2.25
High	FN768499.1	FN768499.1	8.05085	2	3	1	236	25.2	8.4	High	High	High	High	High	High	High	High	1.669	55.91	58.41		34.5	76.3	120.8	63.7	66.5	173.4	211.8	145	6.7	9	11.1	63.7	19	43.5	66.7	18.2	1	1	1	1	1	1	1	1	4.74
High	FN768314.1	FN768314.1	6.87831	1	1	1	189	20.8	7.17	Not Found	Not Found	Not Found	High	Not Found	Not Found	High	Not Found	100		43.5					27.6			14.6					27.6			4.6					1			1		2.99
High	FP026262.1	FP026262.1	5.02092	1	1	1	239	26.7	6.64	Not Found	Not Found	Not Found	High	Not Found	Not Found	Not Found	Not Found	100							17.5								17.5								1					4.39
High	NABHMFJJ_02747	Acyl-CoA dehydrogenase	3.08483	1	1	1	389	42.6	5.94	High	Not Found	High	High	High	High	High	High	0.415	5.87	23.92		37.8		41.1	12.7	20	19.5	13.3	24.4	7.4		3.8	12.7	5.7	4.9	4.2	3.1	1		1	1	1	1	1	1	3.04
High	FP030589.1	FP030589.1	10.2222	3	3	2	225	25.3	7.03	High	High	High	High	High	High	High	High	0.856	42.47	73.14		242.7	570	609.5	736.1	74.7	557.5	255.4	99.3	47.4	67	56.1	736.1	21.4	139.7	80.4	12.5	2	2	2	2	1	2	2	2	7.67
High	FN716961.1	FN716961.1	7.28155	1	1	1	206	23.6	8.51	High	High	High	High	High	High	High	High	1.85	36.4	46.5		42.4	19.6	32.3	22.6	63.1	88.2	58.7	101.5	8.3	2.3	3	22.6	18.1	22.1	18.5	12.8	1	1	1	1	1	1	1	1	3.37
High	FP067656.1	FP067656.1	9.64912	1	1	1	114	12.4	9.7	Not Found	Not Found	Not Found	High	Not Found	Not Found	Not Found	Not Found	100							10.4								10.4								1					2.79
High	FN756548.1	FN756548.1	9.04255	1	1	1	188	20.4	5.36	High	High	Not Found	High	High	High	High	Not Found	1.699	10.03	129.18		22	25.4		118.2	19.2	12.2	11.6		4.3	3		118.2	5.5	3.1	3.6		1	1		1	1	1	1		4.4
High	FN706999.1	FN706999.1	3.59712	1	1	1	278	31.6	8.85	High	High	High	High	Not Found	High	High	High	1.567	10.92	59.01		139.6	145.9	117.9	353.6		128.3	149.9	142.3	27.2	17.1	10.9	353.6		32.1	47.2	17.9	1	1	1	1		1	1	1	3.36
High	FP066338.1	FP066338.1	6.10329	1	1	1	213	23.3	5.41	High	High	High	High	High	High	High	High	1.471	49.13	21.62		53.7	20.3	30.6	66.1	51.4	39.5	48	39.4	10.5	2.4	2.8	66.1	14.7	9.9	15.1	5	1	1	1	1	1	1	1	1	4.09
High	FN731473.1	FN731473.1	16.1765	1	1	1	136	13.9	5.5	Not Found	High	Not Found	High	High	High	Not Found	Not Found	1.306		47.24			11.3		21.8	14.7	7.8				1.3		21.8	4.2	2				1		1	1	1			4.37
High	FP048872.1	FP048872.1	5.55556	1	1	1	198	22.7	4.55	High	High	High	High	High	High	High	High	3.559	78.94	61.73		54.8	44	3.7	22.9	122	204.9	136.3	115.2	10.7	5.2	0.3	22.9	34.9	51.3	42.9	14.5	1	1	1	1	1	1	1	1	3.19
High	FP040088.1	FP040088.1	6.78733	1	1	1	221	24.9	7.18	High	Not Found	Not Found	High	High	High	High	Not Found	1.189		56.6		18.5			5.8	29	33.9	19.1		3.6			5.8	8.3	8.5	6		1			1	1	1	1		3
High	FN752176.1	FN752176.1	3.40557	1	2	1	323	34.6	9.6	High	Not Found	High	High	High	High	High	High	3.241	37.79	138.3		17.9		10.4	12.2	140.8	20.9	9.6	111.8	3.5		1	12.2	40.3	5.2	3	14.1	1		1	2	1	2	1	2	2.83
High	FN748732.1	FN748732.1	6.69456	2	2	2	239	25.2	9.14	High	High	High	High	High	High	High	High	0.906	23.78	7.93		107.8	160	108.8	112.6	107.5	126.8	108	87.3	21	18.8	10	112.6	30.8	31.8	34	11	2	2	2	2	2	2	2	2	5.79
High	FN759478.1	FN759478.1	12.7907	1	1	1	172	18.8	6.55	Not Found	Not Found	High	High	High	High	Not Found	Not Found	0.49		75.71				15	13.6	5.5	3					1.4	13.6	1.6	0.7					1	1	1	1			4.88
High	FN726180.1	FN726180.1	13.2353	3	4	2	272	29.9	5.1	High	High	High	High	High	Medium	High	Not Found	0.933	39.47	41.25		112.7	263.1	197.3	266.4	107	129.6	209.6	94.3	22	30.9	18.2	266.4	30.6	32.5	66	11.9	2	2	2	3	2	2	3	1	10.57
High	FP041931.1	FP041931.1	6.57277	1	1	1	213	23.6	5.86	Not Found	Not Found	Not Found	High	High	High	High	High	100		102.64					59.5	11.6	12.5	10.1	79.6				59.5	3.3	3.1	3.2	10				1	1	1	1	1	3.7
High	FN715082.1	FN715082.1	4.78261	1	1	1	230	24.8	5.24	High	Not Found	Not Found	High	High	High	Not Found	Not Found	3.502		104.96		11.8			90.8	10.1	23			2.3			90.8	2.9	5.7			1			1	1	1			2.72
High	CU656547.1	CU656547.1	6.06061	1	1	1	198	22.2	8.87	High	High	Not Found	High	High	High	High	High	2.138	36.01	54.02		52.8	31.4		129.6	40.6	55.9	133.7	80.5	10.3	3.7		129.6	11.6	14	42.1	10.1	1	1		1	1	1	1	1	3.17
High	FR626156.1	FR626156.1	6.59898	1	1	1	197	22.1	6.8	Not Found	High	Not Found	High	Not Found	High	Not Found	Not Found	1.228		63.89			20.5		36.6		13.8				2.4		36.6		3.5				1		1		1			3.19
High	FP051568.1	FP051568.1	4.66102	1	1	1	236	26.3	8.12	High	High	High	High	High	High	High	High	0.425	50.74	85.22		67.2	58.2	140.1	85.7	24.2	19.9	20.7	29.6	13.1	6.8	12.9	85.7	6.9	5	6.5	3.7	1	1	1	1	1	1	1	1	3.52
High	FN745324.1	FN745324.1	9.27835	2	2	2	194	20.3	4.65	High	High	High	High	High	High	High	High	1.104	55.23	21.11		335.7	148.1	131.8	210.7	169.2	281	245.7	282.6	65.5	17.4	12.1	210.7	48.4	70.4	77.3	35.6	2	2	2	2	2	2	2	2	4.85
High	DN950025.1	DN950025.1	4.09836	1	1	1	244	27.3	9.44	Not Found	High	High	High	Not Found	Not Found	High	Not Found	0.937	82.73	130.17			131.9	503.9	572			23.7			15.5	46.4	572			7.5			1	1	1			1		3.19
High	FP027667.1	FP027667.1	3.73134	1	1	1	268	29.3	8.72	High	High	High	High	High	High	High	High	1.633	21.88	43.59		31.6	49.5	42.1	99.1	35.3	50.7	83.3	29.1	6.2	5.8	3.9	99.1	10.1	12.7	26.2	3.7	1	1	1	1	1	1	1	1	2.9
High	FN702732.1	FN702732.1	5.80913	1	1	1	241	25.8	8.73	High	High	High	High	High	High	High	High	0.659	30.72	36.65		30.6	57.1	41.9	24.5	43.8	20.5	25	21.5	6	6.7	3.9	24.5	12.5	5.1	7.9	2.7	1	1	1	1	1	1	1	1	3.46
High	FP047676.1	FP047676.1	4.78469	1	1	1	209	23.3	9.42	High	Not Found	Not Found	High	High	Not Found	High	Not Found	2.43		32.62		13.8			40.4	39.5		21		2.7			40.4	11.3		6.6		1			1	1		1		3.9
High	FN713429.1	FN713429.1	15.7609	1	3	1	184	20.3	4.92	High	Not Found	Not Found	High	Not Found	Not Found	High	Not Found	1.874		73.71		7.7			6.9			21.9		1.5			6.9			6.9		1			2			1		12.33
High	FP031970.1	FP031970.1	7.6555	2	3	1	209	23.8	6.35	High	High	High	High	Not Found	High	High	High	3.147	9.48	139.46		39.9	35.8	33.1	297.4		15.7	28.9	25.4	7.8	4.2	3	297.4		3.9	9.1	3.2	1	1	1	1		1	1	1	7.14
High	FN750640.1	FN750640.1	6.52174	1	1	1	184	20	7.65	High	High	High	High	High	High	High	High	0.844	11.03	76.36		112.3	115.9	137.2	214	66.1	97.7	33.6	33	21.9	13.6	12.6	214	18.9	24.5	10.6	4.2	1	1	1	1	1	1	1	1	4.02
High	FN720773.1	FN720773.1	7.35294	1	1	1	136	14.9	9.94	High	High	High	High	Not Found	High	High	High	4.514	79.79	145.7		6.9	55.6	84	591.2		47.5	22.8	34.2	1.4	6.5	7.7	591.2		11.9	7.2	4.3	1	1	1	1		1	1	1	2.94
High	Brenneria_goodwinii_00753	Inositol 2-dehydrogenase	5.38922	1	1	1	334	36.2	6.47	Not Found	Not Found	Not Found	High	Not Found	Not Found	Not Found	High	100							3.8				29.4				3.8				3.7				1				1	3.46
High	FP031780.1	FP031780.1	5.5336	1	1	1	253	27.5	5.44	High	High	High	High	High	High	High	High	1.989	23	48.99		41.4	49.4	30.8	100.8	47.9	47.5	126.6	136.5	8.1	5.8	2.8	100.8	13.7	11.9	39.8	17.2	1	1	1	1	1	1	1	1	2.39
High	FN756088.1	FN756088.1	6.62983	1	1	1	181	19.8	7.9	High	High	High	High	High	High	High	High	0.945	53.65	21.93		19.8	40.1	64.1	49.8	30.7	33.9	41.8	21.4	3.9	4.7	5.9	49.8	8.8	8.5	13.2	2.7	1	1	1	1	1	1	1	1	3.43
High	FN641025.1	FN641025.1	10	1	2	1	130	14.9	9.89	Not Found	High	High	High	High	High	High	High	0.973	2.56	33.13			31.9	30.8	36.3	21.7	22.3	41.8	51.3		3.7	2.8	36.3	6.2	5.6	13.2	6.5		1	1	1	1	1	1	1	5.6
High	FN751946.1	FN751946.1	5.06329	1	1	1	237	26.9	5.44	High	Not Found	High	High	High	High	High	Not Found	1.311	95.52	107.58		6.6		33.9	67.2	4.6	9.2	25.1		1.3		3.1	67.2	1.3	2.3	7.9		1		1	1	1	1	1		3.3
High	FN731275.1	FN731275.1	8	1	1	1	175	19.9	5.96	High	High	Not Found	High	High	High	High	High	3.214	30.14	86.42		28.2	43.5		23.6	221	37.2	178.7	109.2	5.5	5.1		23.6	63.2	9.3	56.3	13.7	1	1		1	1	1	1	1	3.24
High	FP053027.1	FP053027.1	6.95187	1	1	1	187	21	6.8	Not Found	Not Found	Not Found	High	High	Not Found	High	Not Found	100		12.33					15.2	16.8		19.4					15.2	4.8		6.1					1	1		1		3.05
High	FN729468.1	FN729468.1	4.56621	1	1	1	219	22.3	5.29	High	High	High	High	High	High	High	Not Found	0.736	61.42	71.71		60.9	23.8	22.3	52.4	27.3	13.4	11.7		11.9	2.8	2	52.4	7.8	3.4	3.7		1	1	1	1	1	1	1		3.03
High	FP026709.1	FP026709.1	4.7619	1	1	1	273	31.3	8	High	High	High	High	High	High	High	High	2.934	73.5	45.89		14.3	45	13.7	76	27.6	107	75.1	74	2.8	5.3	1.3	76	7.9	26.8	23.6	9.3	1	1	1	1	1	1	1	1	3.02
High	FN753258.1	FN753258.1	3.62319	1	1	1	276	31	9.98	High	High	High	High	High	High	High	High	0.888	8.36	42.45		43.9	49.9	51.6	41.5	65	45.4	20.4	23.6	8.6	5.9	4.8	41.5	18.6	11.4	6.4	3	1	1	1	1	1	1	1	1	2.87
High	FN751334.1	FN751334.1	6.36364	1	2	1	220	23.8	6.9	High	High	High	High	High	High	Not Found	High	0.651	15.74	34.86		27.1	25.1	33.7	19.5	24.6	11.7		22.3	5.3	2.9	3.1	19.5	7.1	2.9		2.8	1	1	1	1	1	1		1	5.2
High	FN755896.1	FN755896.1	6.52174	2	2	1	230	24.2	8.62	High	High	High	High	Not Found	High	High	High	2.051	43.61	78.19		32.6	85.7	75	247.9		49.1	99.5	39	6.4	10.1	6.9	247.9		12.3	31.3	4.9	1	1	1	1		1	1	1	3.09
High	FN703835.1	FN703835.1	6.91489	1	1	1	188	21.1	7.84	High	High	High	High	High	High	High	High	1.326	34.03	64.14		16.4	27.3	15.2	50.3	13.9	23.6	16.3	35.8	3.2	3.2	1.4	50.3	4	5.9	5.1	4.5	1	1	1	1	1	1	1	1	3.75
High	FP033142.1	FP033142.1	5.16432	1	1	1	213	23.8	6.61	Not Found	Not Found	Not Found	High	Not Found	Not Found	High	Not Found	100		55.08					18.8			8.3					18.8			2.6					1			1		3.46
High	FN716303.1	FN716303.1	8	2	2	1	225	24.1	6.15	High	High	High	High	High	High	High	High	1.783	27.57	47		71	40.1	61.2	114.3	161.5	47	86.9	27.2	13.9	4.7	5.6	114.3	46.2	11.8	27.3	3.4	1	1	1	1	1	1	1	1	2.79
High	FN715972.1	FN715972.1	6.98925	1	1	1	186	20.9	8.32	High	High	High	High	Not Found	High	High	Not Found	3.038	50.87	116.67		16.4	33.5	13.6	150.8		19.2	22.8		3.2	3.9	1.3	150.8		4.8	7.2		1	1	1	1		1	1		4
High	FP026265.1	FP026265.1	4.5082	1	1	1	244	27.7	6.35	High	High	High	High	High	High	High	High	1.552	14.73	82.28		42.4	31.7	35.7	125.1	32.9	21.3	48.2	30	8.3	3.7	3.3	125.1	9.4	5.3	15.2	3.8	1	1	1	1	1	1	1	1	3.27
High	FN737318.1	FN737318.1	6.69856	1	1	1	209	23.7	5.94	High	High	High	High	Not Found	High	High	Not Found	3.713	39.37	135.96		7.1	14.9	16.7	123		7.1	13.6		1.4	1.7	1.5	123		1.8	4.3		1	1	1	1		1	1		2.75
High	FN740028.1	FN740028.1	7.26644	1	1	1	289	32.8	5.86	Not Found	Not Found	Not Found	High	Not Found	High	High	Not Found	100		56.53					4.7		4.3	11					4.7		1.1	3.5					1		1	1		3.97
High	FN751582.1	FN751582.1	13.2159	3	3	3	227	26	5.19	High	High	High	High	High	High	High	High	2.088	44.22	63.33		39.2	97.3	102.8	303.1	70.8	97.4	195.1	66.1	7.6	11.4	9.5	303.1	20.3	24.4	61.4	8.3	2	3	2	3	2	3	3	2	5.65
High	FP044979.1	FP044979.1	5.82011	1	1	1	189	20.4	7.96	Not Found	Not Found	Not Found	Not Found	Not Found	Not Found	Not Found	Not Found																													3.01
High	FN711507.1	FN711507.1	8.02139	2	13	1	187	20.2	4.07	High	High	High	High	High	High	High	High	0.831	47.87	92.74		63.9	121.1	50.3	16.9	23.6	148	72.3	38.5	12.5	14.2	4.6	16.9	6.8	37.1	22.7	4.8	1	1	1	1	1	1	1	1	2.61
High	FN766003.1	FN766003.1	5.36585	1	1	1	205	22.1	6.55	High	High	High	High	High	High	High	High	3.994	50.86	59.37		23	36.5	12.2	128.7	42.3	53.1	158.2	109	4.5	4.3	1.1	128.7	12.1	13.3	49.8	13.7	1	1	1	1	1	1	1	1	3.32
High	AAG58954.1	D-ribose periplasmic binding protein [Escherichia coli O157:H7]	3.71622	1	1	1	296	30.9	7.47	High	High	High	High	High	High	High	High	1.081	32.87	11.66		22.5	26.5	13.2	23.4	20.8	19.8	25.6	41.8	4.4	3.1	1.2	23.4	6	5	8.1	5.3	1	1	1	1	1	1	1	1	2.17
High	FN712326.1	FN712326.1	13.3721	2	2	2	172	19.5	4.45	High	High	High	High	High	High	High	High	1.113	31.62	38.06		107.4	116.9	60.8	165.7	88.2	90.1	79.1	67.6	21	13.7	5.6	165.7	25.2	22.6	24.9	8.5	1	1	1	2	1	2	1	1	4.44
High	FN772825.1	FN772825.1	9.73451	2	2	1	226	24.2	6.34	Not Found	Not Found	Not Found	High	Not Found	Not Found	Not Found	Not Found	100							13.4								13.4								1					4.05
High	CU656265.1	CU656265.1	5.31915	1	1	1	188	20.3	4.82	High	High	High	High	High	High	High	High	1.196	41.66	58.43		68.6	89.2	35.9	36.5	46.4	134.6	91.2	135.8	13.4	10.5	3.3	36.5	13.3	33.7	28.7	17.1	1	1	1	1	1	1	1	1	2.88
High	FN709942.1	FN709942.1	7.40741	2	3	1	189	20.1	8.16	High	High	High	High	High	High	High	Not Found	0.61	67.58	33.72		137.7	66.5	33.1	35.1	58.6	33.7	65.7		26.9	7.8	3	35.1	16.8	8.4	20.7		2	2	2	2	2	2	2		7.05
High	Brenneria_goodwinii_01751	Succinate-semialdehyde dehydrogenase [NADP(+)] 1	3.23974	1	1	1	463	50	5.63	Not Found	Not Found	High	High	High	High	High	High	5.552		49.66				11.3	21.8	63.2	97.3	67.8	630.8			1	21.8	18.1	24.4	21.3	79.3			1	1	1	1	1	1	2.08
High	FP024742.1	FP024742.1	4.42804	1	1	1	271	29.7	9.38	High	High	High	High	High	High	High	Not Found	1.19	52.95	98.32		17.9	33.4	11.8	61.7	14.2	8.9	15.3		3.5	3.9	1.1	61.7	4.1	2.2	4.8		1	1	1	1	1	1	1		2.9
High	EE743803.1	EE743803.1	6.81818	1	1	1	176	19.7	6.33	Not Found	Not Found	Not Found	High	Not Found	Not Found	High	Not Found	100		45.16					23.4			12.1					23.4			3.8					1			1		3.29
High	FN641459.1	FN641459.1	4.74138	1	1	1	232	25.7	5.66	Not Found	Not Found	Not Found	High	Not Found	High	Not Found	Not Found	100		105.22					44.1		6.5						44.1		1.6						1		1			3.09
High	FP042239.1	FP042239.1	4.71698	1	1	1	212	22.8	8.75	High	High	High	High	High	High	High	High	0.671	16	17.32		123.2	141	102	65.1	77.2	98.6	86.7	134.9	24	16.6	9.4	65.1	22.1	24.7	27.3	17	1	1	1	1	1	1	1	1	2.55
High	FN731500.1	FN731500.1	8.71369	1	1	1	241	26.3	5	High	High	High	High	High	High	High	Not Found	0.459	44.61	15.43		20.4	25.6	46.3	11.6	13.5	14.4	16.9		4	3	4.3	11.6	3.9	3.6	5.3		1	1	1	1	1	1	1		4.38
High	Brenneria_goodwinii_01673	Putative glucose-6-phosphate 1-epimerase	4.46735	1	1	1	291	32.6	6.34	High	High	High	Not Found	High	High	High	Not Found	0.388	35.7	48.02		14.3	30.6	26.2		14.1	5.4	8.2		2.8	3.6	2.4		4	1.4	2.6		1	1	1		1	1	1		2.57
High	FN733530.1	FN733530.1	4.1841	1	1	1	239	25.8	4.93	High	High	High	High	High	High	High	High	1.555	25.44	74		75.5	122.5	122.7	94.6	30.1	278.2	261.9	248.7	14.7	14.4	11.3	94.6	8.6	69.7	82.4	31.3	1	1	1	1	1	1	1	1	4.6
High	FR629980.1	FR629980.1	12	2	2	1	150	17.2	4.7	High	High	High	High	High	High	High	High	0.575	46.09	54		39.1	86.7	110.4	65.8	19	30	66.3	29.9	7.6	10.2	10.2	65.8	5.4	7.5	20.9	3.8	1	1	1	1	1	1	1	1	5.38
High	FN698537.1	FN698537.1	7.48663	1	1	1	187	20.6	6.57	Not Found	Not Found	Not Found	High	High	High	High	High	100		100.14					2.7	19.7	9	47.2	27.6				2.7	5.6	2.3	14.8	3.5				1	1	1	1	1	3.97
High	FR630246.1	FR630246.1	10.2151	1	1	1	186	20.1	7.34	Not Found	Not Found	Not Found	High	High	High	High	Not Found	100		74.75					43.5	9.8	13.8	15.5					43.5	2.8	3.4	4.9					1	1	1	1		2.55
High	FN738387.1	FN738387.1	5.46448	1	1	1	183	19.7	7.06	High	High	High	High	High	High	High	High	0.84	9.75	65.51		72.1	59.3	65.3	26.5	35.4	107	51.4	72.8	14.1	7	6	26.5	10.1	26.8	16.2	9.2	1	1	1	1	1	1	1	1	2.78
High	FN741334.1	FN741334.1	9.89011	1	1	1	182	20.6	5.76	High	High	High	High	High	High	Not Found	Not Found	1.278	73.9	73.45		91.6	177.3	30.5	188.7	174.3	19.7			17.9	20.8	2.8	188.7	49.9	4.9			1	1	1	1	1	1			3.22
High	FN745405.1	FN745405.1	6.01093	1	1	1	183	19.6	8.54	High	Not Found	High	High	High	High	Not Found	High	0.58	110.62	119.07		198.7		24.3	32.8	152.6	8.8		40.4	38.8		2.2	32.8	43.7	2.2		5.1	1		1	1	1	1		1	2.38
High	Rahnella_victoriana04857	Phenolic acid decarboxylase subunit C	1.80361	1	1	1	499	54.6	5.81	Not Found	High	Not Found	High	Not Found	High	High	Not Found	2.573		29.94			15.7		31.5		35.7	54.2			1.8		31.5		8.9	17.1			1		1		1	1		3.09
High	FN714791.1	FN714791.1	7.65306	2	2	2	196	21.2	5.2	High	High	High	High	High	Medium	High	Not Found	1.405	30.64	159.52		71.4	136	113.3	508.9	31.4	11.6	49		13.9	16	10.4	508.9	9	2.9	15.4		2	2	2	2	1	1	2		5.25
High	FP044571.1	FP044571.1	6.12245	1	1	1	196	21.5	5.25	High	High	High	High	High	High	High	Not Found	1.545	42.06	127.54		19.4	45.2	28.7	140	20.3	15.1	16.9		3.8	5.3	2.6	140	5.8	3.8	5.3		1	1	1	1	1	1	1		3.31
High	FP074733.1	FP074733.1	8.61244	2	2	2	209	23.4	9.13	High	High	High	High	High	High	High	High	1.423	26.35	52.45		65.8	52.7	88.7	167.2	61.5	56.2	108.5	57.1	12.8	6.2	8.2	167.2	17.6	14.1	34.1	7.2	2	2	2	2	2	2	2	2	4.81
High	FP028457.1	FP028457.1	5.38462	1	1	1	260	29.5	9.89	Not Found	High	High	High	High	High	High	High	1.803	18.79	83.55			44.2	33.8	155.5	22	46.1	57.6	52.1		5.2	3.1	155.5	6.3	11.5	18.1	6.5		1	1	1	1	1	1	1	2.61
High	FN772859.1	FN772859.1	4.2735	1	1	1	234	25.6	7.34	High	High	High	High	High	High	High	High	0.652	90.6	25.42		24.2	48.6	152	36.5	45.8	47.1	66.1	38.8	4.7	5.7	14	36.5	13.1	11.8	20.8	4.9	1	1	1	1	1	1	1	1	2.98
High	FN754469.1	FN754469.1	9.45946	2	2	2	222	24.5	8.79	High	High	High	High	High	High	High	High	0.469	63.13	65.41		68.9	353.9	279.9	48	50	152.3	189	148.2	13.4	41.6	25.8	48	14.3	38.2	59.5	18.6	2	2	2	2	2	2	2	2	5.37
High	FN754557.1	FN754557.1	6.9869	2	2	2	229	25.5	7.55	High	High	High	High	High	High	High	High	0.784	22.16	37.23		71.9	77.7	107.3	71.8	43.1	53.5	100.2	68.4	14	9.1	9.9	71.8	12.3	13.4	31.5	8.6	2	2	2	2	2	2	2	2	5.23
High	FN999216.1	FN999216.1	6.91057	2	2	1	246	27.8	5.29	Medium	Medium	Medium	Medium	Medium	Medium	Medium	Medium	1.712	25.93	75.19		34.7	59.4	50	170.5	46.7	33.2	78.4	34.1	6.8	7	4.6	170.5	13.4	8.3	24.7	4.3	1	1	1	1	1	1	1	1	4.93
High	FP037142.1	FP037142.1	4.95495	1	1	1	222	25.1	5.3	High	High	High	High	High	High	High	High	0.591	26.9	51.04		140.9	126	205.6	114.6	50.8	57.1	149.9	28.2	27.5	14.8	18.9	114.6	14.5	14.3	47.2	3.5	1	1	1	1	1	1	1	1	3.5
High	FN709738.1	FN709738.1	13.2979	2	2	2	188	21.4	6.77	High	High	High	High	High	High	High	High	1.072	57.34	38.78		71.7	94.8	204.3	68.9	163	114.3	183.6	124.8	14	11.1	18.8	68.9	46.6	28.6	57.8	15.7	2	2	2	2	2	2	2	2	3.44
High	FN759213.1	FN759213.1	5.31401	1	1	1	207	24.4	8.95	High	High	High	High	High	High	High	High	1.013	87.61	66.99		29.6	91.8	230.1	21.7	85.7	185.7	181.8	69.3	5.8	10.8	21.2	21.7	24.5	46.5	57.2	8.7	1	1	1	1	1	1	1	1	2.88
High	FN756824.1	FN756824.1	7.69231	1	1	1	208	22.6	9.64	Not Found	High	Not Found	High	High	High	High	Not Found	2.823		140.14			8.1		70.8	11.5	4.8	4.5			1		70.8	3.3	1.2	1.4			1		1	1	1	1		3.31
High	FN736737.1	FN736737.1	5.02092	1	1	1	239	26.7	5.5	Not Found	Not Found	Not Found	High	Not Found	Not Found	High	Not Found	100		20.57					12.8			17.2					12.8			5.4					1			1		3.03
High	FN722162.1	FN722162.1	5.07614	1	1	1	197	21.7	8.09	High	High	High	High	High	High	High	Not Found	1.481	31.09	96.86		34.7	60.8	39.1	161.7	22	33.5	48.9		6.8	7.1	3.6	161.7	6.3	8.4	15.4		1	1	1	1	1	1	1		3.18
High	FP034204.1	FP034204.1	4.95495	1	1	1	222	24.5	7.4	High	Not Found	Not Found	High	High	High	High	High	1.744		54.37		28.7			54.1	24.8	34.7	86.6	44	5.6			54.1	7.1	8.7	27.3	5.5	1			1	1	1	1	1	2.97
High	FN758539.1	FN758539.1	5.15021	1	1	1	233	25.9	8.51	High	High	High	High	High	High	High	High	0.337	54.43	44.32		163.5	315.9	527.2	45	118.8	123	165.7	146.8	31.9	37.1	48.5	45	34	30.8	52.2	18.5	1	1	1	1	1	1	1	1	2.18
High	FN750227.1	FN750227.1	4.10959	1	1	1	219	24.3	4.83	High	High	High	High	High	High	High	High	1.282	20.11	42.44		73.1	97.1	67	152.8	70.7	61.4	120.5	70.1	14.3	11.4	6.2	152.8	20.2	15.4	37.9	8.8	1	1	1	1	1	1	1	1	2.71
High	FN706622.1	FN706622.1	4.329	1	1	1	231	25.3	5.6	High	High	High	High	High	High	High	High	1.945	26.12	106.32		31.2	21.1	19.7	119.4	26.9	7.6	32.9	20.8	6.1	2.5	1.8	119.4	7.7	1.9	10.4	2.6	1	1	1	1	1	1	1	1	2.89
High	FP030466.1	FP030466.1	4.69484	1	1	1	213	22.9	6.71	High	High	High	High	High	High	High	High	1.083	24.31	57.93		39.8	58.7	38.9	38.7	92.6	33.9	33.3	33.2	7.8	6.9	3.6	38.7	26.5	8.5	10.5	4.2	1	1	1	1	1	1	1	1	3.22
High	FP027753.1	FP027753.1	3.74532	1	1	1	267	29.8	5.91	High	High	High	High	High	High	High	High	1.711	25.59	40.04		18.4	25.6	31.1	48.8	17.3	53.3	52	30.9	3.6	3	2.9	48.8	4.9	13.4	16.4	3.9	1	1	1	1	1	1	1	1	2.68
High	FN730193.1	FN730193.1	3.77358	1	1	1	265	28	4.41	High	Not Found	Not Found	High	Not Found	Not Found	Not Found	Not Found	4.778				21			100.4					4.1			100.4					1			1					3.23
High	FN737550.1	FN737550.1	6.38298	2	2	1	235	25.7	7.61	High	High	High	High	Not Found	High	High	High	1.022	37.78	64.1		208	469.8	373.8	470.6	130.2	624.9	207.8	225.1	40.6	55.2	34.4	470.6	37.3	156.5	65.4	28.3	2	2	2	2	1	2	2	2	5.62
High	FR627674.1	FR627674.1	5.26316	1	1	1	190	21.3	8.6	High	Not Found	Not Found	High	Not Found	High	High	High	2.456		42.7		13.8			17.3		40.6	44	40.5	2.7			17.3		10.2	13.9	5.1	1			1		1	1	1	3.93
High	FN740955.1	FN740955.1	11.9565	2	2	2	184	20.7	6.07	High	High	High	High	High	High	High	High	0.958	40.35	65.5		88.2	75.1	154.9	190.2	113.7	40.5	62	49.6	17.2	8.8	14.3	190.2	32.5	10.2	19.5	6.2	2	2	2	2	2	2	2	2	2.72
High	FP065766.1	FP065766.1	4.41767	1	1	1	249	27.7	5.34	High	Not Found	Not Found	High	High	High	High	Not Found	1.826		67.62		17.9			65.2	28.7	19.6	17.6		3.5			65.2	8.2	4.9	5.5		1			1	1	1	1		3.15
High	FN712406.1	FN712406.1	5.44554	1	2	1	202	23.2	9.29	High	High	High	High	High	High	High	High	1.582	39.51	50.55		55.1	114.1	67.2	70.2	107.5	215.6	105.2	149.3	10.8	13.4	6.2	70.2	30.8	54	33.1	18.8	1	1	1	1	1	1	1	1	5.34
High	FN725950.1	FN725950.1	11.8012	2	2	1	161	17.5	9.22	High	High	High	High	High	High	High	Not Found	0.309	104.7	17.89		30.1	175.7	32.8	18.5	28	27.6	24.2		5.9	20.6	3	18.5	8	6.9	7.6		1	1	1	1	1	1	1		5.15
High	FN753194.1	FN753194.1	7.60456	2	2	2	263	28.4	8.13	High	High	High	High	High	High	High	High	0.785	7.15	21.25		84.3	85.4	95.7	84.4	75.7	68.1	49.7	24.2	16.4	10	8.8	84.4	21.7	17.1	15.6	3	2	2	1	2	2	2	2	1	6.1
High	FP031094.1	FP031094.1	3.59712	1	1	1	278	31.9	6.21	High	High	High	High	High	High	High	High	0.706	42.53	57.97		130	328.3	243.8	45.2	148.3	275.1	191.9	251.1	25.4	38.6	22.4	45.2	42.4	68.9	60.4	31.6	1	1	1	1	1	1	1	1	2.24
High	FR661291.1	FR661291.1	12.3457	2	2	1	162	16.6	7.71	High	High	Not Found	High	High	High	High	High	1.314	5.51	55.83		23.6	21.8		17.2	33.1	16.9	52.1	10.2	4.6	2.6		17.2	9.5	4.2	16.4	1.3	1	1		1	1	1	1	1	4.84
High	FN724291.1	FN724291.1	5.69106	1	1	1	246	27.7	9.32	High	High	High	High	High	High	High	High	3.734	65.52	106.79		7.6	29	41	4.7	13	207.6	161.1	35.8	1.5	3.4	3.8	4.7	3.7	52	50.7	4.5	1	1	1	1	1	1	1	1	3.29
High	FN718833.1	FN718833.1	6.82594	3	3	1	293	33	7.66	Medium	Medium	Medium	Medium	Medium	Medium	Medium	Medium	0.718	51.45	39.56		57.5	71.9	145.3	95.7	75.8	56.6	35	84.9	11.2	8.4	13.4	95.7	21.7	14.2	11	10.7	1	1	1	1	1	1	1	1	6.87
High	FP039192.1	FP039192.1	6.06061	1	2	1	165	19.2	6.01	High	High	High	High	Not Found	High	High	High	1.905	35.4	113.91		75.9	150.8	157.7	563.7		111	57.6	119.2	14.8	17.7	14.5	563.7		27.8	18.1	15	1	1	1	1		1	1	1	5.68
High	FN761909.1	FN761909.1	6.57277	1	1	1	213	24.3	5.53	Not Found	Not Found	Not Found	High	High	High	High	High	100		61					21.1	4.8	7.9	19.2	10.9				21.1	1.4	2	6	1.4				1	1	1	1	1	3.08
High	FN703976.1	FN703976.1	8.47458	2	2	1	177	18.7	8.27	High	High	High	High	High	High	High	High	1.036	12.67	18.37		89.4	110.6	89.4	127.1	92.9	93.5	86.3	101.5	17.4	13	8.2	127.1	26.6	23.4	27.2	12.8	1	1	1	1	1	1	1	1	2.4
High	FP033678.1	FP033678.1	12.5	1	1	1	104	11.7	6.68	High	High	High	High	High	High	High	High	0.618	39.48	33.65		135.9	266.8	321.3	92.9	201.6	122.6	179.9	84.6	26.5	31.3	29.6	92.9	57.7	30.7	56.6	10.6	1	1	1	1	1	1	1	1	2.94
High	FP025694.1	FP025694.1	5.16432	1	1	1	213	23.4	4.59	High	Not Found	High	High	High	High	High	High	8.154	92.89	75.95		7.5		36.4	39.8	328.5	257.9	91.2	198	1.5		3.4	39.8	94	64.6	28.7	24.9	1		1	1	1	1	1	1	2.79
High	FP049988.1	FP049988.1	6.49351	1	1	1	231	26.3	9.64	High	High	High	High	High	High	High	High	0.921	59.98	29.2		24.4	38.9	79.5	53.4	41.7	53.7	26.5	16	4.8	4.6	7.3	53.4	11.9	13.4	8.4	2	1	1	1	1	1	1	1	1	3.02
High	FN761614.1	FN761614.1	5.24194	2	3	1	248	28.2	4.27	High	High	High	High	High	High	High	High	1.107	25.52	28.12		148	245.5	234.7	268.9	169.1	304.4	185.1	192	28.9	28.8	21.6	268.9	48.4	76.2	58.3	24.2	2	2	2	2	2	2	2	2	6.3
High	FN766189.1	FN766189.1	3.86266	1	1	1	233	25.7	6.04	High	Not Found	Not Found	High	Not Found	High	High	Not Found	2.109		121.64		15.9			80.5		12.2	7.8		3.1			80.5		3.1	2.5		1			1		1	1		2.92
High	FN736326.1	FN736326.1	6.11511	2	2	2	278	31.3	6.8	High	High	High	High	High	High	High	Not Found	1.639	28.74	142.08		44.9	80.4	75.4	342.3	14.3	48.3	33.6		8.8	9.4	6.9	342.3	4.1	12.1	10.6		2	2	2	2	1	2	2		5.23
High	FN711373.1	FN711373.1	11.5385	1	1	1	104	12	8.43	High	High	High	High	High	High	High	High	1.442	2.47	67.32		31.2	32.2	32.7	92.6	27.4	29.9	34.8	24	6.1	3.8	3	92.6	7.8	7.5	11	3	1	1	1	1	1	1	1	1	3.42
High	FN700958.1	FN700958.1	9.94764	2	2	2	191	21.5	5.07	High	High	High	High	High	High	High	High	1.32	56.09	43.64		16.7	65.1	59.1	100.2	40.7	45.1	62.2	42.3	3.3	7.6	5.4	100.2	11.6	11.3	19.6	5.3	1	1	1	2	2	1	2	1	5.36
High	FN731579.1	FN731579.1	11.8519	2	3	2	135	13.7	8.48	High	High	High	High	High	High	High	High	0.349	77.37	7.53		182.8	688	220.4	119.3	141	125.3	122.9	456.5	35.7	80.8	20.3	119.3	40.3	31.4	38.7	57.4	2	2	2	2	2	2	2	1	7.53
High	FP055020.1	FP055020.1	9.58084	2	2	2	167	18.5	6.8	High	High	High	High	High	High	High	High	1.23	55.55	86.73		86	92.9	24.5	190.6	32.7	50.5	59.9	29.8	16.8	10.9	2.3	190.6	9.4	12.6	18.9	3.7	2	2	1	2	2	2	2	1	5.09
High	FN748452.1	FN748452.1	7.73196	2	3	1	194	21	8.82	High	High	High	High	High	High	High	High	1.369	29.43	90.06		276.2	188.7	158.5	661.2	129.6	229.4	117.5	110	53.9	22.2	14.6	661.2	37.1	57.5	37	13.8	2	2	2	2	1	2	2	2	6.53
High	OBFJJEJF_01761	Cold shock protein 2	25.3731	2	2	2	67	7.3	4.88	Not Found	Not Found	Not Found	High	High	High	High	High	100		53.75					17.9	32	43.2	69.5	1319.8				17.9	9.2	10.8	21.9	166				1	1	2	1	2	5.24
High	FN719718.1	FN719718.1	7.8534	2	2	1	191	20.8	6.28	High	High	High	High	High	Not Found	Not Found	Not Found	1.158	56.07	9.64		224.5	100	353.3	279.5	243.8				43.8	11.7	32.5	279.5	69.8				1	1	1	1	1				5.97
High	FR662339.1	FR662339.1	6.56934	1	1	1	137	15	5.06	Not Found	High	High	High	High	High	High	Not Found	0.551	60.61	82.84			231.7	92.7	113	68	0.4	176			27.2	8.5	113	19.4	0.1	55.4			1	1	1	1	1	1		3.32
High	FP025790.1	FP025790.1	3.4749	1	1	1	259	28.8	8.1	High	High	High	High	High	High	High	High	0.267	35.73	32.31		195.6	394	408.2	62.5	114.3	65.5	113	61.3	38.2	46.3	37.6	62.5	32.7	16.4	35.6	7.7	1	1	1	1	1	1	1	1	3.22
High	FN748853.1	FN748853.1	8.29694	2	3	2	229	25.5	4.96	High	High	High	High	High	High	High	High	1.347	57.18	67.31		67.9	43.9	134.5	219.4	51.3	80.7	91.1	65	13.2	5.2	12.4	219.4	14.7	20.2	28.7	8.2	2	1	2	2	2	2	2	2	7.6
High	FN739064.1	FN739064.1	5.97826	1	1	1	184	20.4	9.95	High	High	High	High	Not Found	High	Not Found	High	2.809	48.18	84.13		63.5	68.9	23.2	232.3		59		23.1	12.4	8.1	2.1	232.3		14.8		2.9	1	1	1	1		1		1	2.41
High	FN760791.1	FN760791.1	7.03518	1	1	1	199	22.6	8.46	High	High	High	High	High	High	High	High	0.993	57.38	51.28		34	68.7	118	92.4	31.5	53.7	114.7	68.2	6.6	8.1	10.9	92.4	9	13.4	36.1	8.6	1	1	1	1	1	1	1	1	0
High	FR634292.1	FR634292.1	6.70732	1	1	1	164	17.7	7.72	High	High	High	High	High	High	High	Not Found	0.224	77.66	58.24		69	224.7	61.8	11.2	23.5	48.1	23.6		13.5	26.4	5.7	11.2	6.7	12	7.4		1	1	1	1	1	1	1		3.25
High	FN759025.1	FN759025.1	8.37696	2	2	2	191	20.4	8.22	High	High	High	High	High	High	High	High	1.455	53.88	45.23		192.4	533.2	269.5	289.3	373.5	788.7	479.4	310.8	37.5	62.6	24.8	289.3	106.9	197.6	150.9	39.1	2	2	2	2	2	2	2	2	3.98
High	FN772925.1	FN772925.1	3.10345	1	1	1	290	32.4	4.58	High	High	High	High	High	High	High	High	1.99	17.31	80.48		27.6	20.5	28.6	23.7	30.6	37.4	111.7	27	5.4	2.4	2.6	23.7	8.8	9.4	35.2	3.4	1	1	1	1	1	1	1	1	2.64
High	FP068479.1	FP068479.1	4.58333	1	1	1	240	26.2	5.34	High	Not Found	Not Found	High	High	Not Found	Not Found	Not Found	1.667		27.95		7.2			9.6	14.3				1.4			9.6	4.1				1			1	1				2.33
High	FP027593.1	FP027593.1	5.35714	1	1	1	280	31.5	6.4	Not Found	High	Not Found	High	High	High	High	Not Found	0.591		53.89			26.8		18	4.9	25.6	15.1			3.2		18	1.4	6.4	4.7			1		1	1	1	1		0
High	FN720833.1	FN720833.1	2.94118	1	2	1	306	33.3	8.44	High	High	High	High	High	High	High	High	0.213	64.92	35.8		279.7	1132.6	584.8	84.9	134	208.2	139.6	86.4	54.6	133.1	53.9	84.9	38.3	52.2	43.9	10.9	1	1	1	1	1	1	1	1	6.55
High	FP028680.1	FP028680.1	6.66667	1	1	1	150	17.5	4.73	High	Not Found	High	High	High	High	High	High	1.428	5.98	22.53		38.3		41.7	72.6	55.8	41.2	58.8	41.5	7.5		3.8	72.6	16	10.3	18.5	5.2	1		1	1	1	1	1	1	2.09
High	FN716224.1	FN716224.1	3.93013	1	2	1	229	26.5	7.39	High	High	High	High	High	High	High	High	0.83	13.45	45.61		153.3	192.5	154.1	226	86.6	141.7	98.9	70.8	29.9	22.6	14.2	226	24.8	35.5	31.1	8.9	1	1	1	1	1	1	1	1	5.5
High	FR631237.1	FR631237.1	4.68085	1	1	1	235	26.6	8.4	High	High	High	High	High	High	High	High	0.712	53.39	107.78		42.9	113.8	55.7	131.8	21.6	26.5	21.8	31.4	8.4	13.4	5.1	131.8	6.2	6.6	6.8	4	1	1	1	1	1	1	1	1	2.71
High	Brenneria_goodwinii_00643	Histidine-binding periplasmic protein precursor	6.56371	2	2	2	259	28.2	5.33	Not Found	Medium	High	High	High	High	High	High	4.483	61.27	83.65			29.9	75.5	115.6	519.1	224.3	86.2	1209.8		3.5	7	115.6	148.5	56.2	27.1	152.2		1	2	2	2	2	2	2	3.74
High	FP031777.1	FP031777.1	5.34979	1	1	1	243	25.7	5.26	High	High	High	High	High	High	Not Found	Not Found	0.763	53.45	114.78		105.9	51.3	40.2	21.4	116.6	12.7			20.7	6	3.7	21.4	33.4	3.2			1	1	1	1	1	1			3.14
High	FN735264.1	FN735264.1	14.5161	1	1	1	124	14.5	6.54	Not Found	Not Found	Not Found	High	Not Found	Not Found	Not Found	Not Found	100							15.4								15.4								1					3.33
High	FN722017.1	FN722017.1	4.32692	1	2	1	208	23.7	6.23	Not Found	Not Found	High	High	High	Not Found	Not Found	Not Found	1.433		85.44				17	39	9.6						1.6	39	2.8						1	2	1				4.3
High	FN707755.1	FN707755.1	22.1154	2	2	2	104	11.2	8.44	Not Found	High	Medium	High	Not Found	High	High	Not Found	2.694	53.47	126.29			23	51	244.2		43.2	12			2.7	4.7	244.2		10.8	3.8			2	1	2		2	2		5.48
High	FN757805.1	FN757805.1	3.14685	1	2	1	286	32.4	4.72	High	High	High	High	High	High	High	Not Found	1.277	21.04	145.31		30.2	39.9	26.8	131	15.4	10	8.5		5.9	4.7	2.5	131	4.4	2.5	2.7		1	1	1	1	1	1	1		6.02
High	FP043370.1	FP043370.1	6.03015	1	1	1	199	22	4.87	High	High	High	High	High	High	High	High	0.951	58.76	31.08		62.4	109.7	208.5	127.8	84.4	100.3	170	74.9	12.2	12.9	19.2	127.8	24.1	25.1	53.5	9.4	1	1	1	1	1	1	1	1	2.32
High	FN750714.1	FN750714.1	14.4231	3	3	3	208	23.3	5.74	High	High	High	High	High	High	High	High	2.508	15.76	57.78		177.4	134.5	138.6	343.9	169.4	310.6	682.8	399.7	34.6	15.8	12.8	343.9	48.5	77.8	214.9	50.3	2	1	1	3	3	2	2	2	4.8
High	FP025260.1	FP025260.1	4.1841	1	1	1	239	26.7	6.64	High	High	High	High	High	High	High	High	0.483	86.26	66.99		25.1	75.6	186.6	91.3	21.1	39.6	33.1	25.8	4.9	8.9	17.2	91.3	6	9.9	10.4	3.2	1	1	1	1	1	1	1	1	2.27
High	FN999308.1	FN999308.1	3.7037	1	1	1	243	26.9	5.26	High	High	High	High	High	High	High	High	4.204	35.21	73.32		61.9	63.6	31	158.3	23.8	384.3	311	44.8	12.1	7.5	2.9	158.3	6.8	96.3	97.9	5.6	1	1	1	1	1	1	1	1	2.92
High	FP050502.1	FP050502.1	8.90411	1	1	1	146	16.8	6.58	High	High	High	High	High	High	High	Not Found	0.962	51.24	60.31		14.2	21.7	39.3	44.7	14.3	13.4	24.1		2.8	2.6	3.6	44.7	4.1	3.4	7.6		1	1	1	1	1	1	1		2.53
High	FR630020.1	FR630020.1	4.52261	1	2	1	199	22.9	5.21	High	High	High	High	High	High	High	High	0.887	45.67	33.56		34.1	48	82.8	26.4	51.3	51.6	65.7	31.1	6.7	5.6	7.6	26.4	14.7	12.9	20.7	3.9	1	1	1	1	1	1	1	1	5.87
High	FP044787.1	FP044787.1	5.6962	1	1	1	158	17	6.8	High	High	High	High	High	Not Found	High	Not Found	1.447	14.89	119.26		53.7	45	40.1	158.1	32.8		9.9		10.5	5.3	3.7	158.1	9.4		3.1		1	1	1	1	1		1		2.66
High	FN745753.1	FN745753.1	5.20833	1	1	1	192	22.2	5.17	High	High	High	High	High	High	High	Not Found	1.805	11.72	111.54		41.4	42	33.8	188.1	30	40.1	23.9		8.1	4.9	3.1	188.1	8.6	10	7.5		1	1	1	1	1	1	1		3.4
High	FP040811.1	FP040811.1	5.21327	1	1	1	211	23.7	8.87	High	High	Not Found	High	High	High	High	High	1.628	41.66	64.75		20.5	37.6		74.3	20.1	21.5	73.4	25.2	4	4.4		74.3	5.7	5.4	23.1	3.2	1	1		1	1	1	1	1	3.14
High	FN769669.1	FN769669.1	5.5814	1	2	1	215	23.9	5.24	High	High	High	High	High	High	High	High	2.061	19.22	125.36		59.8	65.5	44.5	335.2	48.7	56.2	26.6	19	11.7	7.7	4.1	335.2	13.9	14.1	8.4	2.4	1	1	1	1	1	1	1	1	5.58
High	FN737761.1	FN737761.1	3.95257	1	1	1	253	28.3	7.85	Not Found	High	High	High	High	High	High	High	0.773	4.6	37.74			31.9	34.1	31.5	15.6	19.3	35.8	24.6		3.8	3.1	31.5	4.5	4.8	11.3	3.1		1	1	1	1	1	1	1	2.53
High	FN734114.1	FN734114.1	7.01754	2	2	2	228	25.1	4.84	High	High	High	High	High	High	High	High	0.768	19.6	61.9		200.6	210.5	283.7	341.2	120.9	104.9	144.4	78.5	39.1	24.7	26.1	341.2	34.6	26.3	45.4	9.9	2	2	2	2	2	2	2	2	5.03
High	FP029928.1	FP029928.1	8.18182	1	1	1	110	11.9	6.44	High	High	High	High	High	High	High	High	0.678	18.68	49.35		72.5	105.5	96.7	75.8	87.9	66.8	18	30.3	14.1	12.4	8.9	75.8	25.1	16.7	5.7	3.8	1	1	1	1	1	1	1	1	3.44
High	FN732040.1	FN732040.1	3.93013	1	1	1	229	25.9	7.17	High	High	High	High	High	High	High	High	0.78	19.07	25.58		79.2	54.2	73.6	67.5	52.6	59.9	35.3	190.3	15.5	6.4	6.8	67.5	15.1	15	11.1	23.9	1	1	1	1	1	1	1	1	3.1
High	FP034384.1	FP034384.1	6.73575	1	1	1	193	21.2	7.94	Not Found	High	High	High	Not Found	High	Not Found	Not Found	1.714	7.36	128.64			20.5	18.5	63.7		3				2.4	1.7	63.7		0.8				1	1	1		1			2.83
High	FP033339.1	FP033339.1	3.84615	1	1	1	208	23.2	5.44	High	Not Found	High	High	High	High	High	High	1.548	37.32	60.55		16.3		28	64.8	18.8	24.2	29.6	23.6	3.2		2.6	64.8	5.4	6.1	9.3	3	1		1	1	1	1	1	1	2.99
High	FN711144.1	FN711144.1	5.95238	1	1	1	168	17.6	7.05	High	High	High	High	High	High	Not Found	Not Found	0.767	28.76	124.43		57.8	60.9	34.1	95.3	10.1	11.9			11.3	7.2	3.1	95.3	2.9	3			1	1	1	1	1	1			2.97
High	FN730769.1	FN730769.1	6.61157	2	2	1	242	26.4	5.24	High	High	High	High	High	High	High	High	1.193	26.07	91.5		66.3	113.8	97.7	260	84.5	45.3	52.2	56.9	12.9	13.4	9	260	24.2	11.4	16.4	7.2	1	1	1	2	2	2	2	1	4.46
High	FN737310.1	FN737310.1	6.16438	1	1	1	146	16	7.28	High	High	High	High	High	High	High	High	1.461	36.89	121.61		12.7	26.3	27.4	91.2	16.3	8.6	13.3	21.4	2.5	3.1	2.5	91.2	4.7	2.2	4.2	2.7	1	1	1	1	1	1	1	1	3.23
High	FR663162.1	FR663162.1	6.57895	1	2	1	152	17.3	4.61	High	High	High	High	High	High	High	Not Found	0.817	17.2	24		76.6	85	106.3	77.5	56.6	62.1	95.6		14.9	10	9.8	77.5	16.2	15.5	30.1		1	1	1	1	1	1	1		6.98
High	FN756696.1	FN756696.1	5.64516	1	1	1	248	27.8	7.93	Not Found	Not Found	Not Found	High	High	Not Found	Not Found	Not Found	100		60.21					29.5	11.9							29.5	3.4							1	1				3.58
High	FP025289.1	FP025289.1	5.36398	1	1	1	261	27.8	4.7	Not Found	Not Found	Not Found	Not Found	Not Found	Not Found	Not Found	Not Found																													2.62
High	FN746861.1	FN746861.1	12.7778	2	2	2	180	20.6	4.78	High	High	High	High	High	High	High	High	1.416	47.3	59.98		34.6	37.2	76.3	132.1	45.7	58.3	43.6	97.9	6.8	4.4	7	132.1	13.1	14.6	13.7	12.3	1	1	1	1	2	2	1	1	4.48
High	FP028715.1	FP028715.1	10.1215	2	2	1	247	28.2	5.29	Not Found	Not Found	Not Found	Medium	Medium	Not Found	Not Found	Not Found	100		41.1					7.3	13.3							7.3	3.8							1	1				5.47
High	FP035040.1	FP035040.1	8	2	2	2	225	25.4	5.9	High	High	High	High	High	High	High	High	1.146	21.56	125.23		76.6	118.5	96.4	319.7	37.6	57.7	30.3	31.9	14.9	13.9	8.9	319.7	10.7	14.5	9.5	4	2	2	1	2	2	2	2	1	4.5
High	FP031420.1	FP031420.1	5.59701	1	1	1	268	29.1	7.9	High	High	Not Found	High	High	High	High	High	1.988	44.38	103.21		13.8	26.5		101.4	13.2	17.7	28	11.2	2.7	3.1		101.4	3.8	4.4	8.8	1.4	1	1		1	1	1	1	1	2.05
High	FN731443.1	FN731443.1	8.13397	1	1	1	209	22.7	5.05	High	High	Not Found	High	High	High	High	Not Found	1.327	89.92	77.43		7.7	34.5		57.2	20.3	5.6	29		1.5	4.1		57.2	5.8	1.4	9.1		1	1		1	1	1	1		2.61
High	FN749279.1	FN749279.1	4.8	2	2	2	250	27.1	6.54	High	Medium	Medium	High	Medium	High	High	Medium	1.236	13.17	92.97		49.1	52.4	40.3	139.7	28.5	29.1	36.3	9.6	9.6	6.2	3.7	139.7	8.2	7.3	11.4	1.2	2	1	1	2	1	2	2	1	2.36
High	FR630256.1	FR630256.1	3.36134	1	1	1	238	27.3	5.06	High	High	High	High	High	High	High	High	0.755	48.41	52.63		269.4	495.1	761.3	581.2	504.8	128.6	321.8	115.3	52.6	58.2	70.1	581.2	144.4	32.2	101.3	14.5	1	1	1	1	1	1	1	1	2.9
High	FR660698.1	FR660698.1	7.48299	1	1	1	147	16.7	8.43	Not Found	High	Not Found	High	High	High	Not Found	Not Found	0.696		80.05			35.3		46	20.3	7.4				4.1		46	5.8	1.8				1		1	1	1			3.23
High	FN750023.1	FN750023.1	7.92952	2	2	1	227	25.8	7.33	High	High	High	High	High	Not Found	High	High	4.413	44.32	115.02		12.3	25.3	12.7	171.9	31.6		18.4	9.5	2.4	3	1.2	171.9	9		5.8	1.2	1	1	1	1	1		1	1	5.35
High	FN734423.1	FN734423.1	6.21469	1	1	1	177	19.9	5.22	High	High	High	High	High	High	High	High	1.071	48.62	70.5		128.6	66	190.9	13	118.5	177.6	241.3	147.8	25.1	7.7	17.6	13	33.9	44.5	76	18.6	1	1	1	1	1	1	1	1	2.77
High	FP035699.1	FP035699.1	4.34783	2	2	2	207	22.1	9.04	High	High	High	High	High	High	High	High	1.517	42.16	86.33		177.5	221.9	87.6	545.6	244.5	67.1	128	89.6	34.6	26.1	8.1	545.6	70	16.8	40.3	11.3	2	2	2	2	2	2	2	2	4.52
High	FN763392.1	FN763392.1	3.76569	1	1	1	239	26	6.9	High	Not Found	Not Found	High	High	High	High	Not Found	2.867		106.67		14.4			107	19.2	18.3	20.1		2.8			107	5.5	4.6	6.3		1			1	1	1	1		3.02
High	FN764691.1	FN764691.1	5.82011	1	1	1	189	20.4	5.21	High	High	High	High	High	High	High	Not Found	1.171	6.58	121.14		42.9	44.5	39.1	138.4	29.6	17	12.4		8.4	5.2	3.6	138.4	8.5	4.3	3.9		1	1	1	1	1	1	1		2.73
High	FP046612.1	FP046612.1	11.7284	2	2	2	162	17.5	7.18	High	High	High	High	High	High	High	High	0.67	47.09	50.34		47.5	120.2	69.8	73.1	37	23.9	78.2	74.3	9.3	14.1	6.4	73.1	10.6	6	24.6	9.4	2	2	2	2	1	2	2	2	2.17
High	FN755262.1	FN755262.1	5.21739	1	1	1	230	24.6	5.36	High	High	High	High	High	High	High	Not Found	1.59	65.37	139.67		27.1	47.8	10.6	139.7	20.8	16.7	4.1		5.3	5.6	1	139.7	6	4.2	1.3		1	1	1	1	1	1	1		2.74
High	FN731699.1	FN731699.1	3.84615	1	1	1	234	26.5	8.65	High	High	Not Found	High	Not Found	High	Not Found	Not Found	1.207	60.61	131.12		15.4	38.4		62.6		2.4			3	4.5		62.6		0.6			1	1		1		1			3.08
High	FN750940.1	FN750940.1	4.33071	1	2	1	254	28.6	6.89	High	High	High	High	High	High	High	High	0.69	59.49	69.8		99.6	270	110.9	42.4	48.7	153.8	197.2	103.9	19.4	31.7	10.2	42.4	13.9	38.5	62.1	13.1	1	1	1	1	1	1	1	1	5.99
High	FN749301.1	FN749301.1	7.32759	2	3	1	232	25	8.76	Not Found	High	Not Found	High	High	High	High	Not Found	2.767	36.03	110.94		40.4	62	30.8	325.7	60.5	71.3	33.6	33	7.9	7.3	2.8	325.7	17.3	17.9	10.6	4.1	1	2	1	2	2	2	2	1	8.19
High	FN722354.1	FN722354.1	10.5263	1	1	1	133	14.9	6.89	Not Found	Not Found	Not Found	High	Not Found	High	Not Found	High	100		114.26					26.6		2.8		19.9				26.6		0.7		2.5				1		1		1	3.55
High	FP042219.1	FP042219.1	11.6883	2	3	2	154	18	5.74	High	High	High	High	High	High	High	High	4.591	43.91	95.92		120.7	204.7	87.5	312.2	195.1	498.3	1521.1	396.5	23.5	24	8.1	312.2	55.8	124.8	478.8	49.9	2	2	2	2	2	2	2	2	4.58
High	FP074140.1	FP074140.1	4.16667	1	1	1	216	24.7	6.73	High	High	High	High	Not Found	High	High	Not Found	2.087	21.57	144.94		50.1	66.3	44	298.4		22.7	13.8		9.8	7.8	4.1	298.4		5.7	4.3		1	1	1	1		1	1		3.01
High	FP027423.1	FP027423.1	4.23077	1	1	1	260	28.1	6.13	High	High	Not Found	High	High	High	High	Not Found	1.325	28.96	100.01		43.6	28.8		118.8	35.3	18.7	18.8		8.5	3.4		118.8	10.1	4.7	5.9		1	1		1	1	1	1		3.75
High	DN950637.1	DN950637.1	9.83607	1	2	1	122	14.1	5.08	Not Found	Not Found	High	High	High	High	High	High	1.174		53.5				36.9	47.6	15.5	38.7	71.6	30.2			3.4	47.6	4.4	9.7	22.5	3.8			1	1	1	1	1	1	6.89
High	FP073252.1	FP073252.1	6.22407	1	2	1	241	25.5	9.01	Not Found	Not Found	Not Found	High	High	High	High	Not Found	100		137.76					59.7	4.5	5.9	7.7					59.7	1.3	1.5	2.4					1	1	1	1		6.16
High	FP065292.1	FP065292.1	13.3333	2	3	1	105	11.4	6.25	High	High	High	High	High	Not Found	Not Found	Not Found	0.288	49.01	72.3		352.2	306.5	114.2	36.3	112.2				68.7	36	10.5	36.3	32.1				1	1	1	1	1				4.71
High	FP038374.1	FP038374.1	4.0724	1	1	1	221	23.9	8.15	High	High	High	High	High	High	High	Not Found	1.554	25.79	144.42		35.7	49	60.7	237.3	23.5	36.7	3.9		7	5.8	5.6	237.3	6.7	9.2	1.2		1	1	1	1	1	1	1		3.13
High	FP066316.1	FP066316.1	7.53769	2	2	1	199	22.1	6.07	High	High	Not Found	High	High	High	High	High	1.492	75.58	65.24		7.2	23.6		41.4	27.5	6.4	16.6	11.3	1.4	2.8		41.4	7.9	1.6	5.2	1.4	1	1		1	1	1	1	1	5.39
High	FP031473.1	FP031473.1	3.57143	1	1	1	280	30.9	6.71	High	High	High	High	High	High	High	Not Found	1.918	27.05	52.13		17.3	28.5	29.6	83	29.4	30	50.7		3.4	3.4	2.7	83	8.4	7.5	16		1	1	1	1	1	1	1		3.53
High	FN715870.1	FN715870.1	7.69231	1	1	1	143	15.2	4.64	High	High	High	High	High	High	High	High	0.773	36.88	47.86		32.1	34.4	60.1	20.2	44.6	18.2	47.6	25.4	6.3	4	5.5	20.2	12.8	4.6	15	3.2	1	1	1	1	1	1	1	1	3.26
High	FN769060.1	FN769060.1	11.811	1	1	1	127	14.2	8.15	Not Found	High	Not Found	High	Not Found	Not Found	Not Found	Not Found	9.463					6.8		64.6						0.8		64.6						1		1					3.45
High	FP028381.1	FP028381.1	6.25	1	1	1	240	27.4	9.35	High	Not Found	Not Found	High	High	High	High	High	0.991		77.99		60			6.4	73.4	115.5	42.4	46.2	11.7			6.4	21	28.9	13.3	5.8	1			1	1	1	1	1	2.16
High	FN757179.1	FN757179.1	3.2967	1	1	1	273	32.1	6.1	High	Not Found	High	High	Not Found	High	Not Found	Not Found	1.176	21.03	94.61		25.5		34.4	58.8		11.7			5		3.2	58.8		2.9			1		1	1		1			2.55
High	FN707865.1	FN707865.1	5.15464	1	1	1	194	21.9	5.91	High	High	High	High	High	High	High	High	0.225	37.69	38.12		193	110.8	248.8	35	64.5	36.9	29.1	95.8	37.7	13	22.9	35	18.5	9.2	9.2	12.1	1	1	1	1	1	1	1	1	2.59
High	FP071048.1	FP071048.1	7.73196	2	2	2	194	21.2	4.83	High	High	High	High	High	High	High	High	1.681	22.52	81.82		43.9	68.2	52.3	203.8	47.9	44.9	72.1	58.6	8.6	8	4.8	203.8	13.7	11.2	22.7	7.4	2	2	2	2	2	2	2	2	4.96
High	FN743210.1	FN743210.1	10.7438	3	4	1	242	28.3	6.25	High	High	Not Found	High	High	High	High	Not Found	2.675	52.13	139.15		18.5	40		240.4	28	35.6	8.7		3.6	4.7		240.4	8	8.9	2.7		1	1		3	1	2	1		8.65
High	FN999050.1	FN999050.1	6.3745	2	2	2	251	28.5	8.13	High	High	High	High	High	High	High	High	1.517	27.48	71.63		48.5	82.2	58.3	198	55.5	62.1	66.7	23.5	9.5	9.7	5.4	198	15.9	15.6	21	3	2	2	1	2	2	2	2	1	4.55
High	FN710255.1	FN710255.1	4.6875	1	1	1	192	20.6	5.29	High	High	High	High	High	High	High	High	2.589	43.48	42.69		20.3	35.9	51.6	150.5	67.5	88.9	65.4	100.5	4	4.2	4.8	150.5	19.3	22.3	20.6	12.6	1	1	1	1	1	1	1	1	2.33
High	FP057218.1	FP057218.1	6.97674	1	2	1	129	13.7	7.39	High	High	High	High	High	High	High	High	0.581	55.57	49.17		248.5	653.5	917.8	130	338.9	391.3	549.7	197	48.5	76.8	84.5	130	97	98	173	24.8	1	1	1	1	1	1	1	1	2.88
High	FP074681.1	FP074681.1	4.54545	1	1	1	242	27.4	7.34	High	High	Not Found	High	High	High	High	High	1.52	17.06	68.34		15.9	20.2		53.7	10.3	27.1	18.8	20.9	3.1	2.4		53.7	3	6.8	5.9	2.6	1	1		1	1	1	1	1	3.68
High	FP030524.1	FP030524.1	13.0742	2	2	2	283	32.4	5.85	High	High	High	High	High	High	High	High	0.683	11.77	66.24		67.4	57.3	72.5	20.6	35.7	35	88.3	75.4	13.2	6.7	6.7	20.6	10.2	8.8	27.8	9.5	1	1	1	1	2	1	2	1	5.61
High	FR660810.1	FR660810.1	4.14747	1	1	1	217	24.1	4.91	High	High	High	High	High	High	High	High	1.628	89.01	119.44		7.5	26	64.6	147.5	21.2	10.2	34.1	23.5	1.5	3.1	5.9	147.5	6.1	2.6	10.7	3	1	1	1	1	1	1	1	1	3.43
High	FN753986.1	FN753986.1	10.2564	1	1	1	117	13.4	6.77	High	High	High	High	High	High	High	High	0.954	39.29	42.87		26.5	61.8	47.1	68.5	31.8	27.3	44.8	26.9	5.2	7.3	4.3	68.5	9.1	6.8	14.1	3.4	1	1	1	1	1	1	1	1	2.57
High	FN721198.1	FN721198.1	5.99078	1	1	1	217	23.9	5.92	High	High	High	High	High	High	High	High	0.454	79.15	77.26		300.1	106.1	66.9	14.8	143.6	46	81.7	55.2	58.5	12.5	6.2	14.8	41.1	11.5	25.7	6.9	1	1	1	1	1	1	1	1	2.47
High	FR661730.1	FR661730.1	5.64972	1	1	1	177	21	8.1	High	High	High	High	High	High	High	High	0.395	52.73	63.35		89.4	302.6	292.5	14	90.1	104.7	151.5	41.2	17.4	35.6	26.9	14	25.8	26.2	47.7	5.2	1	1	1	1	1	1	1	1	2.76
High	FN752743.1	FN752743.1	7.5188	2	3	1	266	29.1	5.67	High	High	High	High	High	High	High	High	1.28	55.63	15.17		52.1	111.4	40.8	102.5	70.7	90.8	84.8	63.8	10.2	13.1	3.8	102.5	20.2	22.8	26.7	8	1	1	1	1	1	1	1	1	8.44
High	FP059592.1	FP059592.1	4.26357	1	2	1	258	27.4	8.9	High	High	High	High	High	High	High	High	0.368	105.59	85.97		308.8	71.5	1016.4	372.3	33.2	97.2	182.5	38.2	60.2	8.4	93.6	372.3	9.5	24.4	57.5	4.8	1	1	1	1	1	1	1	1	4.79
High	FN753692.1	FN753692.1	5.50847	1	1	1	236	25	7.14	High	High	High	High	High	High	High	High	0.674	29.49	41.37		74.1	40.1	65.3	62.2	30.5	24.6	44.2	31.7	14.5	4.7	6	62.2	8.7	6.2	13.9	4	1	1	1	1	1	1	1	1	2.81
High	FP046841.1	FP046841.1	7.02703	1	1	1	185	19.7	7.34	High	Not Found	High	High	High	High	High	High	1.408	86.96	39.76		7.6		31.9	17.3	24.9	43.4	25.5	43.2	1.5		2.9	17.3	7.1	10.9	8	5.4	1		1	1	1	1	1	1	3.33
High	FN716936.1	FN716936.1	16.1074	2	4	1	149	17	4.27	Medium	Medium	Medium	Medium	Medium	Medium	Medium	Medium	0.648	24.98	43.59		49.6	30.6	36.6	12.9	21.5	27.3	39.2	55.3	9.7	3.6	3.4	12.9	6.2	6.8	12.3	7	1	1	1	1	1	1	1	1	9.78
High	FN771467.1	FN771467.1	3.78151	1	1	1	238	26.6	7.46	High	High	High	High	High	High	High	High	0.951	26.11	7.14		61.2	75.9	102.3	72.9	84	73.5	73.1	67	11.9	8.9	9.4	72.9	24	18.4	23	8.4	1	1	1	1	1	1	1	1	2.74
High	FP057596.1	FP057596.1	4.72441	1	4	1	254	27.4	4.74	High	High	High	High	High	High	High	High	0.543	62.33	47.17		23.8	85.8	115.3	13	42.5	54.9	52.3	8.8	4.6	10.1	10.6	13	12.2	13.8	16.5	1.1	1	1	1	1	1	1	1	1	10.52
High	FN751010.1	FN751010.1	6.9869	2	2	2	229	25	4.64	High	High	High	High	High	High	High	High	1.316	23.62	87.83		40.3	64.2	48.9	154.5	45.3	45.7	23.5	86.4	7.9	7.5	4.5	154.5	13	11.5	7.4	10.9	1	1	1	2	2	2	1	1	2.77
High	FP073917.1	FP073917.1	5.75916	1	1	1	191	20.7	8.81	Not Found	High	Not Found	High	High	High	High	Not Found	2.137		37.89			10.6		32.2	14	17	27.6			1.2		32.2	4	4.3	8.7			1		1	1	1	1		2.94
High	FN721795.1	FN721795.1	4.25532	1	2	1	235	25.2	7.78	Not Found	High	High	High	High	High	High	Not Found	1.391	63.72	161.78			42	15.9	138	8.9	9.4	4.8			4.9	1.5	138	2.6	2.4	1.5			1	1	1	1	1	1		3.08
High	FN769982.1	FN769982.1	5.33981	1	1	1	206	23.8	7.47	High	Not Found	High	High	High	High	High	High	3.27	88.92	66.85		6.6		28.9	9.6	47	75.5	99.6	29.3	1.3		2.7	9.6	13.4	18.9	31.4	3.7	1		1	1	1	1	1	1	2.75
High	FR625991.1	FR625991.1	5.21327	1	1	1	211	23.8	9.55	Not Found	Not Found	Not Found	High	Not Found	Not Found	Not Found	Not Found	100							35.9								35.9								1					2.53
High	FP070363.1	FP070363.1	4.22535	1	1	1	213	24.8	6.8	High	High	Not Found	High	High	High	High	Not Found	1.81	42.44	122.76		13.8	25.7		100.9	23.1	6.5	12.7		2.7	3		100.9	6.6	1.6	4		1	1		1	1	1	1		2.48
High	FN747533.1	FN747533.1	6.08108	1	1	1	148	16.5	9.58	High	High	High	High	High	High	High	High	1.059	44.95	32.13		31.1	80.8	54	50.3	37.6	81.1	65.1	40.1	6.1	9.5	5	50.3	10.8	20.3	20.5	5	1	1	1	1	1	1	1	1	3.08
High	FP027546.1	FP027546.1	4.78469	1	1	1	209	21.3	4.86	High	High	High	High	High	Not Found	Not Found	Not Found	1.455	32.21	68.81		32.6	48.5	63.7	104.4	36.1				6.4	5.7	5.9	104.4	10.3				1	1	1	1	1				2.79
High	FN725155.1	FN725155.1	6.55738	1	1	1	183	20.4	5.77	Not Found	Not Found	Not Found	High	Not Found	High	High	High	100		125.42					2.6		45.5	199.6	83.5				2.6		11.4	62.8	10.5				1		1	1	1	2.61
High	FN751420.1	FN751420.1	7.31707	1	1	1	164	19.2	5.25	Not Found	Not Found	Not Found	High	High	High	Not Found	High	100		35.01					24.9	12.4	17		24				24.9	3.5	4.3		3				1	1	1		1	3.02
High	FN737824.1	FN737824.1	3.93013	1	1	1	229	25.3	6.42	High	Not Found	High	High	High	High	High	Not Found	1.214	78.09	62.49		8.1		28.1	35.8	8.8	11.7	31.8		1.6		2.6	35.8	2.5	2.9	10		1		1	1	1	1	1		2.58
High	FP071343.1	FP071343.1	8.06452	2	2	2	186	21.2	5.26	High	High	Not Found	High	High	High	High	Not Found	1.72	14.55	33.03		18.5	22.7		50.1	25.5	39.4	26.5		3.6	2.7		50.1	7.3	9.9	8.3		1	1		2	2	2	2		3.05
High	FN740704.1	FN740704.1	6.8323	1	2	1	161	17.4	8.19	High	High	High	High	High	High	High	Not Found	2.26	15.74	55.18		22	21.3	28.1	96.3	29.5	38.2	51.2		4.3	2.5	2.6	96.3	8.5	9.6	16.1		1	1	1	1	1	1	1		5.18
High	Brenneria_goodwinii_00754	Inosose dehydratase	4.70219	2	2	2	319	35.7	5.39	Not Found	High	High	High	High	High	High	High	1.999	2.25	51.11			27.1	26.2	34.1	93.6	44	41.4	883.4		3.2	2.4	34.1	26.8	11	13	111.1		1	1	2	2	2	2	2	3.08
High	FN747573.1	FN747573.1	5.14286	1	1	1	175	19.7	9.25	High	High	High	High	High	High	High	Not Found	1.904	59.71	123.3		6.6	28.2	28.7	114.3	24.2	9.9	12.9		1.3	3.3	2.6	114.3	6.9	2.5	4.1		1	1	1	1	1	1	1		3.08
High	FN729037.1	FN729037.1	5.31915	1	1	1	188	20	8.46	High	High	High	High	High	High	High	High	0.445	15.82	22.28		321	233	283.7	101.4	101.6	157.6	136.7	124	62.6	27.4	26.1	101.4	29.1	39.5	43	15.6	1	1	1	1	1	1	1	1	3.47
High	FN733744.1	FN733744.1	13.8889	2	2	2	144	15.4	4.77	High	Medium	Medium	High	High	High	High	High	0.594	57.79	59.7		210.8	352.5	676.7	61.3	235.2	267.6	418.7	139.8	41.1	41.4	62.3	61.3	67.3	67	131.8	17.6	2	1	1	2	2	2	2	2	4.82
High	FP037893.1	FP037893.1	3.76569	1	1	1	239	27.2	7.15	High	High	Not Found	High	High	High	High	Not Found	1.817	37.18	122.63		28.2	48.3		197	24.1	22.7	34.1		5.5	5.7		197	6.9	5.7	10.7		1	1		1	1	1	1		2.65
High	FN716874.1	FN716874.1	3.32103	1	1	1	271	29.5	5.6	High	High	High	High	High	High	High	High	0.874	37.4	40.33		314.2	201	152	80.6	254.7	235.4	206.5	268.6	61.3	23.6	14	80.6	72.9	59	65	33.8	1	1	1	1	1	1	1	1	3.3
High	FP032740.1	FP032740.1	3.82979	1	1	1	235	27.3	5.49	High	High	High	High	High	High	High	High	1.335	50.97	99.95		31.2	73.3	34.1	152.1	46.2	33.1	15.2	32.5	6.1	8.6	3.1	152.1	13.2	8.3	4.8	4.1	1	1	1	1	1	1	1	1	3.31
High	FN711100.1	FN711100.1	5.72917	1	1	1	192	20.3	4.97	High	High	High	High	High	High	High	High	1.016	26.84	47.51		100.8	107	62.4	141.6	64.7	112.7	46.9	76	19.7	12.6	5.7	141.6	18.5	28.2	14.8	9.6	1	1	1	1	1	1	1	1	3.59
High	FN771688.1	FN771688.1	5.94059	1	1	1	202	22.3	5.31	High	High	High	High	Not Found	High	High	High	1.444	59.04	130.6		20.4	76.4	45.8	171.2		5.1	29.7	31.8	4	9	4.2	171.2		1.3	9.3	4	1	1	1	1		1	1	1	3.44
High	FN735835.1	FN735835.1	8.22511	2	2	2	231	25.4	7.71	High	Medium	High	High	High	High	High	Not Found	1.617	60.13	72.56		31.6	22.7	69.3	137.7	34.6	38.2	55.8		6.2	2.7	6.4	137.7	9.9	9.6	17.6		2	1	2	2	2	2	2		5.1
High	FN741553.1	FN741553.1	4.65116	1	1	1	215	24	8.05	High	High	High	High	High	High	High	High	2.188	48.15	32.28		28.1	10.3	17.5	36.8	60.4	33	33	27.8	5.5	1.2	1.6	36.8	17.3	8.3	10.4	3.5	1	1	1	1	1	1	1	1	2.62
High	FN760617.1	FN760617.1	4.46429	1	1	1	224	24.8	5.3	High	High	High	High	High	High	High	High	2.809	26.04	61.95		21.9	36.2	26.2	42	147.3	81.5	45.1	712.1	4.3	4.3	2.4	42	42.1	20.4	14.2	89.6	1	1	1	1	1	1	1	1	1.68
High	FN772436.1	FN772436.1	8.7156	2	2	2	218	24.9	5.41	High	High	Not Found	High	Not Found	High	High	Not Found	2.177	27.47	57.17		7.2	10.6		31.3		17.5	9.3		1.4	1.2		31.3		4.4	2.9		1	1		2		2	1		4.02
High	FP031225.1	FP031225.1	5.86081	1	1	1	273	30.3	5.95	High	High	Not Found	High	High	High	High	High	1.839	58.47	49.69		28.7	11.9		25.1	37	23.5	63.7	51.3	5.6	1.4		25.1	10.6	5.9	20	6.5	1	1		1	1	1	1	1	3.45
High	FN757408.1	FN757408.1	7.7821	2	2	2	257	27.3	8.16	High	High	High	High	High	High	High	High	1.3	47.33	31.96		82.4	28.1	69.9	83.4	110.1	67.9	51.3	81.6	16.1	3.3	6.4	83.4	31.5	17	16.1	10.3	1	1	2	2	1	2	2	1	4.77
High	FN761133.1	FN761133.1	4.44444	1	2	1	225	24	9.36	High	High	High	High	High	High	High	High	0.335	55.41	54.8		97.9	352.2	364	36.3	152	106.7	68.8	85.6	19.1	41.4	33.5	36.3	43.5	26.7	21.7	10.8	1	1	1	1	1	1	1	1	4.61
High	FN718909.1	FN718909.1	7.80488	1	2	1	205	22.2	5.02	Not Found	High	Not Found	High	High	Not Found	High	High	0.522		24.75			26.6		10	16.4		15.2	11.9		3.1		10	4.7		4.8	1.5		1		1	1		1	1	5.83
High	FN719116.1	FN719116.1	7.21649	1	1	1	194	20.8	4.64	High	High	High	High	High	High	High	High	0.838	36.43	29.26		101.2	46.8	76.3	36.5	68	66.7	79.4	48.8	19.8	5.5	7	36.5	19.4	16.7	25	6.1	1	1	1	1	1	1	1	1	3.19
High	FN732416.1	FN732416.1	10.4265	2	3	2	211	23.4	5.03	High	High	Medium	High	High	High	High	Medium	1.06	77.4	13.56		212.6	124.3	25.6	120	152	128.6	111.7	34.7	41.5	14.6	2.4	120	43.5	32.2	35.2	4.4	2	2	1	2	2	2	2	1	7.08
High	EE743818.1	EE743818.1	5.11945	1	1	1	293	32.4	8.21	Not Found	High	High	High	Not Found	High	High	High	1.042	39.69	64.39			25.1	14.1	31.7		6	23.6	17.5		3	1.3	31.7		1.5	7.4	2.2		1	1	1		1	1	1	4.02
High	FP030910.1	FP030910.1	6.04396	1	1	1	182	20.1	5.94	Not Found	High	Not Found	High	High	High	High	Not Found	1.256		102.41			28.1		89.4	15.4	21.6	15			3.3		89.4	4.4	5.4	4.7			1		1	1	1	1		2.71
High	FN741781.1	FN741781.1	5.60345	1	1	1	232	25.2	4.77	High	High	High	High	High	High	High	High	1.423	27.43	99.04		20.4	36.1	29.4	98.8	28.8	5.6	29.5	27.9	4	4.2	2.7	98.8	8.2	1.4	9.3	3.5	1	1	1	1	1	1	1	1	3.48
High	FN754265.1	FN754265.1	5.6872	1	1	1	211	22.6	4.49	High	High	Not Found	High	High	High	High	High	0.895	0.29	33.35		42	41.9		21.8	34.9	51.6	41.9	50.6	8.2	4.9		21.8	10	12.9	13.2	6.4	1	1		1	1	1	1	1	2.33
High	FN703151.1	FN703151.1	7.03125	1	1	1	128	14	8.32	Not Found	Not Found	High	High	High	High	High	Not Found	0.967		39.32				15.8	8.9	12.1	17.5	22.5				1.5	8.9	3.5	4.4	7.1				1	1	1	1	1		2.16
High	FN752694.1	FN752694.1	13.1148	1	2	1	122	13.1	4.42	High	High	High	High	High	High	High	High	0.975	30.26	36.78		127.9	226.5	234.8	94.3	211.4	198.1	262.1	91.3	25	26.6	21.6	94.3	60.5	49.6	82.5	11.5	1	1	1	1	1	1	1	1	2.67
High	FN760396.1	FN760396.1	3.91459	1	1	1	281	31.5	7.14	High	High	High	High	High	High	High	High	0.77	13.34	44.65		79.6	103.1	99.1	47.7	119.5	66.1	56.2	46.9	15.5	12.1	9.1	47.7	34.2	16.6	17.7	5.9	1	1	1	1	1	1	1	1	3.01
High	FN741444.1	FN741444.1	5.52486	1	1	1	181	20.4	4.59	High	Not Found	Not Found	High	High	High	Not Found	Not Found	0.521		76.84		13.3			2.7	12.9	5.2			2.6			2.7	3.7	1.3			1			1	1	1			2.72
High	FN746847.1	FN746847.1	4.16667	1	1	1	216	24.1	5.27	High	High	High	High	High	High	High	High	1.095	34.62	54.74		83.2	168.6	119.5	150.9	62.4	96.2	232.3	88.8	16.2	19.8	11	150.9	17.9	24.1	73.1	11.2	1	1	1	1	1	1	1	1	2.39
High	FP066505.1	FP066505.1	4.91071	1	1	1	224	25.1	5.25	High	High	Not Found	High	High	Not Found	High	High	2.049	50.77	79.43		16.9	35.9		102.1	19.3		40.8	30	3.3	4.2		102.1	5.5		12.8	3.8	1	1		1	1		1	1	2.82
High	FN715547.1	FN715547.1	4.91803	1	1	1	183	20.2	6.89	High	High	High	High	High	High	High	High	0.721	49.07	84.72		41.2	43.8	92.9	96.7	18.7	26.3	29.5	41.1	8	5.1	8.6	96.7	5.3	6.6	9.3	5.2	1	1	1	1	1	1	1	1	2.29
High	FN717130.1	FN717130.1	3.38983	1	2	1	295	33.2	8.6	High	Medium	Not Found	High	Medium	High	Medium	Medium	1.295	41.1	73.79		20	36.4		74.1	10.3	28.4	33.2	24.1	3.9	4.3		74.1	2.9	7.1	10.4	3	1	1		1	1	1	1	1	5.01
High	FN728328.1	FN728328.1	6.38298	1	1	1	141	16.2	10.8	High	High	High	High	High	High	High	High	1.614	62.12	77.91		130.9	505.2	275.4	203.6	220.5	1021.6	516.1	321.2	25.5	59.3	25.4	203.6	63.1	255.9	162.4	40.4	1	1	1	1	1	1	1	1	3.14
High	FR632780.1	FR632780.1	6.42857	1	1	1	140	16	5.22	High	High	High	High	High	High	High	High	0.191	83.78	61.4		81.2	179.2	476.2	17	75.8	28.1	67.1	42.7	15.8	21.1	43.9	17	21.7	7	21.1	5.4	1	1	1	1	1	1	1	1	2.84
High	FR664006.1	FR664006.1	8.39695	1	1	1	131	14.6	9.26	High	High	High	High	High	High	High	High	1.078	75.98	87.85		65	23.2	16.1	21.5	86.8	18.5	23.1	35.2	12.7	2.7	1.5	21.5	24.8	4.6	7.3	4.4	1	1	1	1	1	1	1	1	3.6
High	Brenneria_goodwinii_02309	Type-1 fimbrial protein, A chain precursor	11.9565	1	2	1	184	18.5	4.93	High	Not Found	Not Found	High	High	High	High	High	0.846		49.56		8.7			4.6	4.3	12	8.7	165.1	1.7			4.6	1.2	3	2.7	20.8	1			1	1	1	1	2	5.76
High	FN729247.1	FN729247.1	6.00858	1	1	1	233	26.2	5.81	High	High	High	High	High	High	High	High	1.44	39.56	110.22		36.2	83.4	79.8	246.6	32.1	15.2	88.7	43.6	7.1	9.8	7.3	246.6	9.2	3.8	27.9	5.5	1	1	1	1	1	1	1	1	2.3
High	FN768231.1	FN768231.1	5.74163	1	1	1	209	22.2	6.28	High	High	High	High	High	High	High	High	0.481	23.28	57.64		325.1	309.4	464.3	115.9	314.2	189.4	85.9	189	63.4	36.3	42.8	115.9	89.9	47.4	27	23.8	1	1	1	1	1	1	1	1	3.27
High	FN772494.1	FN772494.1	5.05618	1	1	1	178	20.1	6.96	High	High	High	High	High	High	High	High	0.631	60.55	67.15		114.7	62.1	219.1	166.6	48.6	65.4	52.7	36.3	22.4	7.3	20.2	166.6	13.9	16.4	16.6	4.6	1	1	1	1	1	1	1	1	2.38
High	FN766249.1	FN766249.1	6.30631	2	2	2	222	24	8.5	High	High	High	High	High	High	High	High	1.489	22.79	86.81		99	158	138.1	440.4	50	123.4	170.8	92.7	19.3	18.6	12.7	440.4	14.3	30.9	53.8	11.7	2	2	2	2	2	2	2	2	5.03
High	FR635189.1	FR635189.1	10.9677	2	2	1	155	16.5	6.95	Not Found	Medium	Not Found	Medium	Medium	Medium	Medium	Not Found	2.335		152.95			26.6		204.1	14.3	20.3	9.3			3.1		204.1	4.1	5.1	2.9			1		1	1	1	1		5.09
High	FN735327.1	FN735327.1	3.94737	1	1	1	228	25.5	8.81	High	High	High	High	High	High	High	High	1.381	48.11	86.36		25.9	69.6	77.3	182.1	37.6	53.1	45.3	53.6	5.1	8.2	7.1	182.1	10.8	13.3	14.3	6.7	1	1	1	1	1	1	1	1	2.72
High	FP029621.1	FP029621.1	3.50195	1	1	1	257	27.8	5.21	High	Not Found	Not Found	High	High	High	High	High	1.254		58.05		16.9			31.1	15.9	6.3	31.6	25.4	3.3			31.1	4.5	1.6	9.9	3.2	1			1	1	1	1	1	2.84
High	FN728759.1	FN728759.1	6.62983	1	1	1	181	20.3	5.67	Not Found	Not Found	Not Found	High	High	High	High	Not Found	100		37.11					22.3	18.2	8.7	13.8					22.3	5.2	2.2	4.3					1	1	1	1		2.77
High	FN755181.1	FN755181.1	3.09735	1	3	1	226	25.3	4.92	High	High	High	High	High	High	High	High	0.773	72.45	33.42		182.9	180	572.7	207.6	361	185.6	210.6	165.9	35.7	21.1	52.7	207.6	103.3	46.5	66.3	20.9	1	1	1	1	1	1	1	1	4.52
High	FN723161.1	FN723161.1	7.33591	2	2	2	259	27.5	6.15	High	High	High	High	High	High	High	High	1.676	54.02	47.69		124.9	137.9	38.2	82.9	119.8	215.4	254.5	124.8	24.4	16.2	3.5	82.9	34.3	54	80.1	15.7	2	2	2	2	2	2	2	2	5.87
High	FN712043.1	FN712043.1	7.48663	2	3	1	187	21	6.68	High	High	High	High	High	High	High	High	1.158	43.52	52.93		92.1	94	37	43.7	94.2	59.9	146.8	142	18	11	3.4	43.7	26.9	15	46.2	17.9	1	1	1	1	1	1	1	1	7.65
High	FN772194.1	FN772194.1	7.73481	1	1	1	181	19.9	6.16	High	Not Found	High	High	High	High	High	High	0.953	28.78	73.86		17.9		27	25.3	13.8	4.9	41.5	26.3	3.5		2.5	25.3	4	1.2	13	3.3	1		1	1	1	1	1	1	2.78
High	CNIPBLHO_00558	ATP-dependent zinc metalloprotease FtsH	1.73228	1	1	1	635	70.5	6.13	High	High	High	High	High	High	Not Found	Not Found	1.31	11.63	152.34		42.9	49.9	39.9	159.8	10.8	3.3			8.4	5.9	3.7	159.8	3.1	0.8			1	1	1	1	1	1			2.84
High	FN728530.1	FN728530.1	6.45161	1	1	1	248	27.1	5.07	Not Found	Not Found	Not Found	High	Not Found	Not Found	Not Found	Not Found	100							20.7								20.7								1					3.73
High	FN758801.1	FN758801.1	14.2857	2	2	1	161	17.9	8.69	Medium	Not Found	Not Found	Medium	Medium	Medium	Medium	Not Found	1.547		62.4		12.3			4.5	14.7	31.1	25.8		2.4			4.5	4.2	7.8	8.1		1			1	1	1	1		4.52
High	FP034130.1	FP034130.1	4.16667	1	1	1	216	24	5.43	High	Not Found	High	High	High	High	High	Not Found	1.001	77.71	78.58		7.6		26.2	35.9	5	14.1	12.7		1.5		2.4	35.9	1.4	3.5	4		1		1	1	1	1	1		2.92
High	FN745833.1	FN745833.1	3.11526	1	1	1	321	35.1	9.1	High	High	High	High	High	High	High	High	1.953	48.74	47.52		32.2	69.3	31.6	120.5	27	94.8	104.1	37.5	6.3	8.1	2.9	120.5	7.7	23.7	32.8	4.7	1	1	1	1	1	1	1	1	2.9
High	FN727227.1	FN727227.1	7.10059	1	1	1	169	18.6	8.7	High	Not Found	High	High	High	High	High	High	1.023	83.71	77.8		21.3		83.1	21.4	14.5	97.1	80.5	54	4.2		7.6	21.4	4.2	24.3	25.3	6.8	1		1	1	1	1	1	1	3.61
High	FN737482.1	FN737482.1	5.21739	1	1	1	230	25.3	7.31	Not Found	High	Not Found	High	High	High	Not Found	High	1.207		77.34			22.2		50.2	19.4	10.8		116.6		2.6		50.2	5.5	2.7		14.7		1		1	1	1		1	2.81
High	FN761575.1	FN761575.1	4.73934	1	1	1	211	24.4	4.93	Not Found	Not Found	Not Found	High	High	High	High	Not Found	100		73.9					32.1	9.8	8.2	10.9					32.1	2.8	2.1	3.4					1	1	1	1		3.1
High	FR632335.1	FR632335.1	19.3103	2	2	2	145	16.2	5.68	High	High	High	High	High	High	High	High	1.199	81.95	47.84		257.1	94	49.3	52.9	223.6	158.3	205.4	176.5	50.2	11	4.5	52.9	64	39.7	64.6	22.2	1	1	1	1	1	1	1	1	5.5
High	FN721084.1	FN721084.1	3.11615	1	1	1	353	39.7	9.42	Not Found	Not Found	Not Found	High	High	High	High	High	100		37.7					19.2	9	9.1	14.4	101.2				19.2	2.6	2.3	4.5	12.7				1	1	1	1	1	0
High	FR625916.1	FR625916.1	16.5414	2	2	2	133	14.6	5.39	High	High	High	High	High	High	High	High	1.75	58.03	102.38		21.9	88.6	63.4	256.5	40.8	43.9	64.7	59	4.3	10.4	5.8	256.5	11.7	11	20.4	7.4	1	2	2	2	2	2	2	2	2.37
High	FN746995.1	FN746995.1	10.4712	2	2	1	191	21.2	5.15	Not Found	Not Found	Not Found	Not Found	Not Found	Not Found	Not Found	Not Found																													4.62
High	FN716554.1	FN716554.1	7.25389	2	2	1	193	21.6	9.14	High	High	High	High	High	High	High	High	0.961	23.17	35.41		78.7	110.2	72.6	119.7	53.9	95.7	66	75	15.4	12.9	6.7	119.7	15.4	24	20.8	9.4	2	2	2	2	2	2	2	1	5.16
High	FN716313.1	FN716313.1	5.94595	1	2	1	185	19	9.55	High	High	High	High	High	High	High	High	0.839	23.68	86.21		180.1	238.6	292.3	432.4	19.4	170.2	173.5	128	35.1	28	26.9	432.4	5.6	42.7	54.6	16.1	1	1	1	1	1	1	1	1	2.06
High	FP026968.1	FP026968.1	4.98221	1	1	1	281	30.9	7.84	High	High	High	High	High	High	High	Not Found	0.825	37	78.02		17.3	38.4	30.3	50.1	13	22.2	9.3		3.4	4.5	2.8	50.1	3.7	5.6	2.9		1	1	1	1	1	1	1		3.76
High	FN751264.1	FN751264.1	8.33333	2	3	2	204	22.7	8.27	High	High	High	High	High	High	High	Not Found	1.591	16.52	53.96		100.6	140.6	124.5	177.1	266	52.6	280		19.6	16.5	11.5	177.1	76.1	13.2	88.1		2	2	2	2	2	2	2		7.41
High	FN722728.1	FN722728.1	3.73444	1	1	1	241	26.1	8.82	High	High	High	High	High	High	High	High	2.926	45.51	34.01		51.2	27.4	22.5	113	94.3	54.1	132.8	95.9	10	3.2	2.1	113	27	13.6	41.8	12.1	1	1	1	1	1	1	1	1	2.21
High	FP040211.1	FP040211.1	4.4335	1	1	1	203	21.9	6.92	High	High	High	High	High	High	High	High	1.286	24.81	49.33		399.9	273.9	259.7	186.8	593.6	280.1	539.5	466	78	32.2	23.9	186.8	169.9	70.2	169.8	58.6	1	1	1	1	1	1	1	1	3.14
High	FR662055.1	FR662055.1	4.59184	1	1	1	196	21.7	6.2	Not Found	High	High	High	High	High	High	High	3.765	58.33	66.4			20.9	50.1	210.2	20.4	105.9	198.3	59.3		2.5	4.6	210.2	5.8	26.5	62.4	7.5		1	1	1	1	1	1	1	2.42
High	JEMFMAKJ_02950	Phosphoenolpyruvate carboxylase	1.81406	2	3	1	882	99.3	5.47	High	High	High	High	High	High	High	Medium	1.338	26.22	131.64		113.6	105.3	66.8	378.3	60.2	29.7	41.4	22.4	22.2	12.4	6.2	378.3	17.2	7.4	13	2.8	2	2	2	2	2	2	2	1	6.64
High	FP031594.1	FP031594.1	6.0241	1	1	1	166	18.8	10.26	High	High	High	High	High	High	High	Not Found	0.981	13.05	71.33		63.3	61.3	77.4	60.6	26.8	133.7	43.2		12.4	7.2	7.1	60.6	7.7	33.5	13.6		1	1	1	1	1	1	1		3.64
High	FR634044.1	FR634044.1	6.07735	1	1	1	181	19.5	5.25	High	High	High	High	High	High	High	High	0.977	43.52	59.8		63.7	50.6	113.2	43.4	50.6	62.9	139.5	128.4	12.4	5.9	10.4	43.4	14.5	15.8	43.9	16.2	1	1	1	1	1	1	1	1	2.5
High	FN742198.1	FN742198.1	9.14634	2	2	2	164	19	6.77	High	High	High	High	High	High	High	High	1.508	28.94	167.81		64.8	118.7	99.4	499.8	14.9	17.5	36.6	51.7	12.6	13.9	9.2	499.8	4.3	4.4	11.5	6.5	2	2	1	2	1	1	2	2	4.46
High	Rahnella_victoriana03933	hypothetical protein	1.35364	1	1	1	591	67.9	5.67	Not Found	High	High	High	High	High	High	Not Found	1.323	43.93	140.57			20.9	39.6	123.2	12.6	0.5	23.8			2.4	3.7	123.2	3.6	0.1	7.5			1	1	1	1	1	1		2.73
High	FN735024.1	FN735024.1	3.75587	1	1	1	213	24.3	8.15	High	High	High	High	High	High	High	High	1.37	14.3	69.97		43.4	54.9	57.2	109.2	35.8	21	118.1	35.4	8.5	6.5	5.3	109.2	10.3	5.3	37.2	4.5	1	1	1	1	1	1	1	1	2.71
High	FN734125.1	FN734125.1	6.66667	1	1	1	195	21.8	7.37	High	High	High	High	High	High	High	High	1.547	9.91	80.76		57.2	64.5	53.1	196.1	51.1	35.4	78	48.9	11.2	7.6	4.9	196.1	14.6	8.9	24.5	6.2	1	1	1	1	1	1	1	1	2.62
High	FN716357.1	FN716357.1	4.74308	1	1	1	253	27.3	7.65	Not Found	High	Not Found	High	Not Found	Not Found	Not Found	Not Found	1.037					10.4		10.7						1.2		10.7						1		1					2.64
High	FN709798.1	FN709798.1	9.62567	2	2	1	187	20.5	4.63	High	High	High	High	High	High	High	High	1.553	53.22	28.52		16.2	38.3	55	36	73.6	64.2	53.1	171.7	3.2	4.5	5.1	36	21.1	16.1	16.7	21.6	1	1	1	1	1	1	1	1	4.86
High	FP034654.1	FP034654.1	10.4478	2	2	2	201	23.5	6.05	High	Medium	Medium	High	High	High	High	High	0.767	76.85	57.94		268.3	81.4	76.8	104.3	186.2	31.7	113.8	108.6	52.3	9.6	7.1	104.3	53.3	8	35.8	13.7	2	1	1	2	2	2	2	2	5.34
High	FN758523.1	FN758523.1	6.19835	2	2	2	242	27.6	6.27	Medium	High	High	High	High	High	High	Medium	2.003	69.37	52.55		172.5	61.6	53.5	291	265.7	91.2	120.3	54.5	33.7	7.2	4.9	291	76	22.8	37.9	6.9	1	2	2	2	2	2	2	1	4.98
High	FR661055.1	FR661055.1	6.57895	1	1	1	152	16.2	5.95	High	High	Not Found	High	Not Found	High	High	High	0.524	20.13	39.33		16.9	22.5		6.3		14.5	10.2	45.3	3.3	2.6		6.3		3.6	3.2	5.7	1	1		1		1	1	1	1.93
High	EODEOOPJ_01903	Bifunctional aspartokinase/homoserine dehydrogenase 1	1.16959	1	1	1	855	93.1	6.13	High	Not Found	High	High	High	High	High	High	0.645	84.71	60.49		67.1		16.8	18	13.1	50	27	33.5	13.1		1.5	18	3.8	12.5	8.5	4.2	1		1	1	1	1	1	1	2.27
High	FP027770.1	FP027770.1	4.57746	1	1	1	284	30.5	6.86	High	High	High	High	Not Found	High	High	High	1.362	14.58	101.67		87.4	85.7	66.5	235.8		56.1	34.3	32.6	17.1	10.1	6.1	235.8		14.1	10.8	4.1	1	1	1	1		1	1	1	3.96
High	FN699623.1	FN699623.1	8.57143	1	1	1	175	20.6	9.11	High	High	High	High	High	High	High	Not Found	0.593	91.56	21.4		20.5	65.2	10.2	17.9	20.8	13.8	23.2		4	7.7	0.9	17.9	6	3.5	7.3		1	1	1	1	1	1	1		2.87
High	Brenneria_goodwinii_04077	ADP-L-glycero-D-manno-heptose-6-epimerase	3.54839	1	1	1	310	35	5.44	High	High	High	High	High	High	Not Found	High	3.572	118.88	128.06		231.4	18.4	43.7	185.5	856	7		52.7	45.1	2.2	4	185.5	244.9	1.8		6.6	1	1	1	1	1	1		1	2.52
High	FN723928.1	FN723928.1	4.8	1	1	1	250	27.3	9.11	Not Found	Not Found	Not Found	High	High	High	High	Not Found	100		79.54					49.5	6.6	12.9	54.3					49.5	1.9	3.2	17.1					1	1	1	1		2.63
High	FN745983.1	FN745983.1	3.7234	1	1	1	188	20.9	6.68	High	High	High	High	High	High	High	High	0.755	41.04	39.37		103.3	173.4	246.5	207	94.9	100.3	124.4	60	20.2	20.4	22.7	207	27.2	25.1	39.2	7.6	1	1	1	1	1	1	1	1	2.37
High	FP027998.1	FP027998.1	8.91089	2	2	2	202	20.5	9.38	Not Found	High	Not Found	High	Medium	Medium	Not Found	Not Found	7.533		150.81			7.7		160	9.1	6				0.9		160	2.6	1.5				1		2	1	1			4.21
High	FP074776.1	FP074776.1	8.05085	1	1	1	236	26.9	5.07	Not Found	Not Found	Not Found	Not Found	Not Found	Not Found	Not Found	Not Found																													2.95
High	FN730056.1	FN730056.1	10.6061	1	1	1	198	21.2	7.42	High	High	High	High	High	High	High	High	0.642	141.64	103.64		68.4	124.4	1389.2	70.8	333	114.5	836.2	140.7	13.3	14.6	127.9	70.8	95.3	28.7	263.2	17.7	1	1	1	1	1	1	1	1	0
High	FN743060.1	FN743060.1	3.05085	1	1	1	295	33.2	5.49	High	High	Not Found	High	High	High	Not Found	High	0.744	14.57	15.26		30.2	37.2		29	21.4	24.8		37	5.9	4.4		29	6.1	6.2		4.7	1	1		1	1	1		1	2.94
High	FN704451.1	FN704451.1	6.50407	2	2	2	246	27.1	9.52	Not Found	Medium	Not Found	High	Medium	Medium	Not Found	Not Found	1.434		130.87			23.8		85.7	11.5	5.3				2.8		85.7	3.3	1.3				1		2	1	1			3.98
High	FP067305.1	FP067305.1	9.89583	2	2	2	192	21.6	5.11	High	High	Not Found	High	High	High	High	High	1.62	101.97	43.76		22	136		165.5	53.1	175.8	117.5	133.9	4.3	16		165.5	15.2	44	37	16.8	1	2		2	2	2	2	2	2.37
High	FN733007.1	FN733007.1	4.14508	1	1	1	193	21.6	6.96	High	High	High	High	High	High	High	High	1.034	29.24	48.43		75.7	75.1	42.7	112.6	48.4	40.5	65.4	46.7	14.8	8.8	3.9	112.6	13.9	10.1	20.6	5.9	1	1	1	1	1	1	1	1	3.09
High	FP030139.1	FP030139.1	3.23887	1	1	1	247	29.8	5.59	High	High	High	High	Not Found	High	High	High	0.778	39.37	61.64		94.2	150.1	214.5	200.3		57.8	98.8	59.6	18.4	17.6	19.8	200.3		14.5	31.1	7.5	1	1	1	1		1	1	1	2.5
High	FR634184.1	FR634184.1	7.5	1	1	1	120	12.2	4.46	Not Found	Not Found	Not Found	High	High	High	High	High	100		35.16					23.6	9.6	17.6	15.2	21.7				23.6	2.8	4.4	4.8	2.7				1	1	1	1	1	2.37
High	FN749335.1	FN749335.1	5.40541	1	1	1	185	20.6	6.92	Not Found	High	High	High	High	High	High	High	1.168	50.26	92.38			17.3	36.4	73.2	12.9	11.1	28.2	10.4		2	3.3	73.2	3.7	2.8	8.9	1.3		1	1	1	1	1	1	1	2.92
High	FN707987.1	FN707987.1	5.22388	1	1	1	268	30	8.95	High	High	Not Found	High	High	High	High	Not Found	0.788	112.71	88.16		66.1	7.5		67.3	17.8	14.1	16.7		12.9	0.9		67.3	5.1	3.5	5.3		1	1		1	1	1	1		3.56
High	FN720161.1	FN720161.1	5.35714	1	1	1	280	30.9	8.53	High	High	High	High	High	High	High	High	1.148	17.28	39.62		79.7	69.2	97.2	149.2	84.9	68.9	73.7	54.3	15.5	8.1	9	149.2	24.3	17.3	23.2	6.8	1	1	1	1	1	1	1	1	2.57
High	DN950735.1	DN950735.1	4.66321	1	1	1	193	21.1	7.25	High	High	High	High	High	High	High	High	1.778	29.14	152.2		19.4	35.4	27.7	160.3	18.8	6.6	10	23.6	3.8	4.2	2.6	160.3	5.4	1.7	3.1	3	1	1	1	1	1	1	1	1	2.68
High	FN759083.1	FN759083.1	5.88235	1	1	1	136	15.4	9.54	High	High	High	High	High	High	High	High	0.855	39.31	115.2		32.1	29.6	58	92.9	18.9	11.2	13.6	16.5	6.3	3.5	5.3	92.9	5.4	2.8	4.3	2.1	1	1	1	1	1	1	1	1	2.94
High	DN949863.1	DN949863.1	11.8343	2	2	2	169	18.9	10.18	High	High	High	High	High	High	High	High	2.321	58.81	110.58		46.6	87.3	25.8	328.2	50.3	52.7	62.7	51.4	9.1	10.3	2.4	328.2	14.4	13.2	19.7	6.5	2	2	1	2	2	2	2	2	4.92
High	FP041312.1	FP041312.1	7	2	2	2	200	22.7	7.01	High	High	High	High	High	High	High	High	0.908	44.04	35.39		269.7	207.2	101.7	90.4	238.2	194	178	207.5	52.6	24.3	9.4	90.4	68.2	48.6	56	26.1	2	2	2	2	2	2	2	2	4.49
High	JEMFMAKJ_00132	Putative amino-acid ABC transporter-binding protein YhdW	5.26316	1	1	1	342	36.3	4.2	Not Found	Not Found	Not Found	High	Not Found	High	High	Not Found	100		141.69					1.6		137	17.9					1.6		34.3	5.6					1		1	1		3.47
High	FN749376.1	FN749376.1	7.24638	2	2	2	207	23.4	7.64	High	High	High	High	High	High	Not Found	Medium	0.411	16.18	88		107.7	126.2	148.9	47.1	101.2	9.3		10.4	21	14.8	13.7	47.1	28.9	2.3		1.3	2	2	1	2	2	1		1	4.14
High	FP065643.1	FP065643.1	3.67347	1	1	1	245	26.9	6.43	High	High	High	High	Not Found	High	High	High	0.842	17.56	97.38		127.2	91.2	124.5	203.9		50.4	34.2	89	24.8	10.7	11.5	203.9		12.6	10.8	11.2	1	1	1	1		1	1	1	3.35
High	FN771599.1	FN771599.1	8.40336	1	1	1	119	13.8	9.76	Not Found	Not Found	Not Found	High	Not Found	Not Found	Not Found	Not Found	100							2.9								2.9								1					2.79
High	FN727972.1	FN727972.1	5.61224	1	1	1	196	22.5	6.55	Not Found	Not Found	Not Found	High	Not Found	Not Found	Not Found	Not Found	100							9.7								9.7								1					2.46
High	FN772697.1	FN772697.1	8.25688	1	1	1	109	12	5.25	High	High	High	High	High	High	High	Not Found	1.544	12.88	133.11		27.6	35	29	140.9	22.1	14	11.5		5.4	4.1	2.7	140.9	6.3	3.5	3.6		1	1	1	1	1	1	1		3.44
High	FN699250.1	FN699250.1	10.8974	2	2	2	156	17	6.68	High	Medium	Not Found	High	Not Found	High	High	Not Found	1.538	36.81	80.82		14.4	24.5		56.7		22.9	10		2.8	2.9		56.7		5.7	3.1		1	1		2		2	1		4.57
High	FP064278.1	FP064278.1	4.18605	1	1	1	215	24.4	6.76	High	High	High	High	High	High	High	Not Found	1.901	52.26	119.89		37.4	33.9	11	143.8	39.7	7.9	17.3		7.3	4	1	143.8	11.4	2	5.4		1	1	1	1	1	1	1		2.42
High	FN772843.1	FN772843.1	3.75	1	1	1	240	27.4	4.81	High	High	Not Found	High	High	High	High	High	0.943	35.25	26.22		32.3	53.7		48.4	26.2	48.9	38.7	132.1	6.3	6.3		48.4	7.5	12.2	12.2	16.6	1	1		1	1	1	1	1	2.46
High	FN768061.1	FN768061.1	4.16667	1	1	1	216	25	6.8	High	High	High	High	Not Found	High	High	High	0.847	29.33	112.88		146.3	252.4	263.8	430.7		60.7	69.7	51.7	28.6	29.7	24.3	430.7		15.2	21.9	6.5	1	1	1	1		1	1	1	2.47
High	FP027227.1	FP027227.1	6.47773	1	1	1	247	26.8	4.59	High	High	High	High	High	High	High	High	0.603	45.28	39.22		54.9	108.6	148.9	94	48.5	70.3	38.5	91.9	10.7	12.8	13.7	94	13.9	17.6	12.1	11.6	1	1	1	1	1	1	1	1	2.35
High	FP048628.1	FP048628.1	5.52995	1	1	1	217	24.1	5.12	High	High	High	High	High	High	High	High	0.201	23.66	38.52		137.3	112.2	179.1	27.1	43.7	27.4	16.9	30.2	26.8	13.2	16.5	27.1	12.5	6.9	5.3	3.8	1	1	1	1	1	1	1	1	2.77
High	FP028711.1	FP028711.1	3.54331	1	1	1	254	28.9	5.03	Not Found	Not Found	Not Found	High	High	High	High	Not Found	100		23.15					25.3	21	14.1	22.6					25.3	6	3.5	7.1					1	1	1	1		2.71
High	FN725223.1	FN725223.1	4.88889	1	1	1	225	23.8	5.52	Not Found	Not Found	High	High	High	High	High	Not Found	0.502		32.7				35.3	21.4	11.9	13.8	23.8				3.3	21.4	3.4	3.4	7.5				1	1	1	1	1		2.33
High	FR664207.1	FR664207.1	4.71698	1	1	1	212	23.2	10.15	High	High	High	High	High	High	High	High	1.509	9.44	77.8		48	56.4	48.1	163.8	62.3	51.1	29.5	10.2	9.4	6.6	4.4	163.8	17.8	12.8	9.3	1.3	1	1	1	1	1	1	1	1	2.81
High	Gibbsiella_quercinecans_02604	Aspartate-semialdehyde dehydrogenase	5.70652	2	2	2	368	40.4	6.33	Medium	Medium	Medium	High	High	High	High	High	3.454	55.48	20.83		18.4	8.4	29.1	72.5	46.7	76.7	61.3	660.2	3.6	1	2.7	72.5	13.4	19.2	19.3	83.1	1	1	1	2	2	2	2	2	1.86
High	FN761802.1	FN761802.1	5.26316	1	1	1	171	19.5	6.93	High	High	Not Found	High	High	High	High	High	1.392	42.76	78.86		13.8	25.8		59.8	21.5	12.3	16.8	16.3	2.7	3		59.8	6.2	3.1	5.3	2.1	1	1		1	1	1	1	1	2.41
High	FN697916.1	FN697916.1	3.52423	1	1	1	227	25.6	5.43	Not Found	Not Found	High	High	High	High	High	High	1.236		81.56				18	48.5	11.2	9.4	19.7	23.2			1.7	48.5	3.2	2.4	6.2	2.9			1	1	1	1	1	1	2.97
High	FR625617.1	FR625617.1	4.06091	1	1	1	197	22	8.4	High	Not Found	Not Found	High	Not Found	High	High	Not Found	1.093		119.75		19			49.3		8	4.8		3.7			49.3		2	1.5		1			1		1	1		2.12
High	FN758728.1	FN758728.1	3.57143	1	1	1	252	28.1	8.1	High	High	High	High	High	High	High	High	1.185	70.62	57.51		43.4	136.8	45.9	154.9	47.9	105.7	48.9	23.7	8.5	16.1	4.2	154.9	13.7	26.5	15.4	3	1	1	1	1	1	1	1	1	1.95
High	FN699670.1	FN699670.1	4.54545	1	1	1	198	22.5	5.31	High	High	High	High	High	High	High	High	1.52	67.67	98.6		7.1	45.6	43.8	121.1	26.2	25.1	23.1	42.3	1.4	5.4	4	121.1	7.5	6.3	7.3	5.3	1	1	1	1	1	1	1	1	2.39
High	FR629657.1	FR629657.1	3.73832	2	2	2	214	24.5	9.63	High	High	High	High	Medium	High	High	High	1.535	55.01	135.39		26.4	97	93.5	334.8	14.2	58.4	36.6	59.6	5.2	11.4	8.6	334.8	4.1	14.6	11.5	7.5	1	2	2	2	1	2	2	2	2.42
High	JJIDKPPD_01133	Multidrug resistance protein MdtA	2.1978	1	1	1	364	39.7	5.27	High	High	High	High	High	High	High	Not Found	0.565	118.72	105.19		241.2	8.5	59.4	38	149.5	22.7	22.7		47.1	1	5.5	38	42.8	5.7	7.1		1	1	1	1	1	1	1		2.59
High	FN729043.1	FN729043.1	5.65217	2	3	2	230	25.1	5.45	High	High	High	High	High	High	High	High	1.103	39.47	61.49		201.6	380.1	475.6	109	434.4	327.6	684.3	224	39.3	44.7	43.8	109	124.3	82.1	215.4	28.2	2	2	2	2	2	2	2	2	7.23
High	FN722083.1	FN722083.1	6.15385	1	1	1	130	14	5.52	High	High	High	High	High	High	High	High	1.433	47.25	131.89		22.4	61.5	40.3	176.8	21.4	21.3	17.9	25.9	4.4	7.2	3.7	176.8	6.1	5.3	5.6	3.3	1	1	1	1	1	1	1	1	2.7
High	CU639564.1	CU639564.1	4.30622	1	1	1	209	22.7	5.02	High	Not Found	High	High	High	High	High	Not Found	1.87	40.17	54.96		7.6		13.7	36	17.7	14.5	11.7		1.5		1.3	36	5.1	3.6	3.7		1		1	1	1	1	1		2.57
High	FR624542.1	FR624542.1	4.32692	1	1	1	208	22.4	5.6	High	High	High	High	High	High	High	High	1.885	16.42	75.41		26	27.3	35	114.5	37	17.8	52.8	52.1	5.1	3.2	3.2	114.5	10.6	4.5	16.6	6.6	1	1	1	1	1	1	1	1	2.32
High	FP071718.1	FP071718.1	7.27273	1	1	1	165	18.1	6.89	High	High	High	High	High	High	High	High	0.867	39.15	55.46		121.5	264.1	170	225.9	65.1	105	245.9	32.2	23.7	31	15.7	225.9	18.6	26.3	77.4	4.1	1	1	1	1	1	1	1	1	2.1
High	FN703732.1	FN703732.1	5.46875	1	1	1	256	28	8.97	High	Not Found	Not Found	High	High	Not Found	Not Found	Not Found	1.757		25.06		12.8			26.5	18.5				2.5			26.5	5.3				1			1	1				2.77
[truncated: 630 more rows]
