# Supplementary material for: Integrated multi-omic analysis of host-microbiota interactions in acute oak decline
Source: Microbiome. 2018 Jan 30;6:21. doi: 10.1186/s40168-018-0408-5 (PMC5789699; doi:10.1186/s40168-018-0408-5)
Supplement: Supplementary file 37 — Comparative proteome results of genes of interest. List of all annotated proteins of interest using our narrowed-down database (Additional file 13). (XLSX 28 kb) [file 40168_2018_408_MOESM37_ESM.xlsx]

## Sheet: Sheet2
	Comparative proteome results of genes of interest, base on the narrowed-down database.
Accession	Description	Abundance Ratio: (Group 2) / (Group 1)	Abundance: F1: 127C, Sample, Group 1	Abundance: F1: 128N, Sample, Group 1	Abundance: F1: 128C, Sample, Group 1	Abundance: F1: 129N, Sample, Group 2	Abundance: F1: 129C, Sample, Group 2	Abundance: F1: 130N, Sample, Group 2	Abundance: F1: 130C, Sample, Group 2	Abundance: F1: 131, Sample, Group 2	Ttest	annotation								Organism		genes
AAG57111.1	GDP-mannose mannosyl hydrolase [Escherichia coli O157:H7]	100	0	0	0	22.2	17	12.9	217.1	6.2	0.246305	lcl|AE005174.2_cds_AAG57111.1_2877 [gene=wcaH] [protein=GDP-mannose mannosyl hydrolase] [protein_id=AAG57111.1] [location=complement(2871329..2871811)]								Rahnella victoriana		0
AAG57847.1	putative regulator [Escherichia coli O157:H7]	2.064	8	6.1	0.8	35	24.7	11.1	7.3	39.6	0.0409528	lcl|AE005174.2_cds_AAG57847.1_3613 [gene=Z4048] [protein=putative regulator] [protein_id=AAG57847.1] [location=3653820..3654260]								Brenneria goodwinii		18
BG_00015	entericidin B membrane lipoprotein	9.574	3.9	3.2	3.8	77.8	67.7	39.9	117.3	1.7	0.0413667	Brenneria_goodwinii_00015 entericidin B membrane lipoprotein								Gibbsiella quercinecans		3
BG_00135	Enolase	6.981	5.9	2.9	3.6	140.6	26.2	26.4	74.3	50.8	0.0483559	Brenneria_goodwinii_00135 Enolase								Oak		91
BG_00643	Histidine-binding periplasmic protein precursor	8.177	0	3.5	7	115.6	148.5	56.2	152.2	27.1	0.0180818	Brenneria_goodwinii_00643 Histidine-binding periplasmic protein precursor								Clostridioides		2
BG_00849	Inosose dehydratase	7.647	10.8	6.2	8.2	221.9	78.8	49.1	211.9	41.7	0.0477309	Brenneria_goodwinii_00849 Inosose dehydratase								Halomonas		0
BG_00865	Electron transfer flavoprotein subunit beta	100	0	0	0	40.5	4.8	4.3	14	5.6	0.115241	Brenneria_goodwinii_00865 Electron transfer flavoprotein subunit beta								Sphaerochaeta		0
BG_01080	Ribose-5-phosphate isomerase B	4.602	2.7	2.4	2.4	39.5	15.6	14.9	35	7.9	0.0313822	Brenneria_goodwinii_01080 Ribose-5-phosphate isomerase B								Carnobacterium		1
BG_01344	Lactoylglutathione lyase	3.666	4.6	9.7	0.8	53.3	24.6	18.3	58.2	8.5	0.0469136	Brenneria_goodwinii_01344 Lactoylglutathione lyase								Idiomarina		2
BG_01703	PTS system mannose-specific EIIAB component	100	0	0	0	98.5	27.1	20.2	41.5	8.3	0.0683471	Brenneria_goodwinii_01703 PTS system mannose-specific EIIAB component								Bautenbergia		1
BG_01751	Succinate-semialdehyde dehydrogenase [NADP(+)] 1	15.643	0	0	1	21.8	18.1	24.4	79.3	21.3	0.0483448	Brenneria_goodwinii_01751 Succinate-semialdehyde dehydrogenase [NADP(+)] 1								Acholeplasma		0
BG_01955	Putrescine-binding periplasmic protein precursor	100	0	0	0	28.1	22.8	13.2	72.1	7	0.0669383	Brenneria_goodwinii_01955 Putrescine-binding periplasmic protein precursor								Sphaerochaeta		0
BG_02502	Flavodoxin	100	0	0	0	4.5	17.1	24.7	43.9	0.6	0.0791108	Brenneria_goodwinii_02502 Flavodoxin								Nocardioides		0
BG_02522	Glutamate/aspartate periplasmic-binding protein precursor	11.941	5	2.8	3.4	139.6	71	24.4	143.1	31.2	0.0377727	Brenneria_goodwinii_02522 Glutamate/aspartate periplasmic-binding protein precursor								Halomonas		1
BG_02589	Catalase	100	0	0	0	21.2	26.9	21.6	119.9	5	0.131508	Brenneria_goodwinii_02589 Catalase								Porphyromonas		0
BG_02808	putative lipoprotein YgdR precursor	10.254	1.7	3.2	1.1	24.1	32.8	19.4	69.9	14.8	0.0376578	Brenneria_goodwinii_02808 putative lipoprotein YgdR precursor								Erysipelothrix		0
BG_03536	General L-amino acid-binding periplasmic protein AapJ precursor	6.082	3.9	0	2.5	37.5	29.7	13	57.7	20.4	0.0179112	Brenneria_goodwinii_03536 General L-amino acid-binding periplasmic protein AapJ precursor								Cytophaga		0
BG_03989	Superoxide dismutase [Mn]	5.254	0	0	6.3	70.2	90.5	22.3	159.2	21.2	0.0501361	Brenneria_goodwinii_03989 Superoxide dismutase [Mn]								Lysinibacillus		0
BG_04641	Transaldolase B	100	0	0	0	51.6	32	24.4	99.9	15.3	0.0413343	Brenneria_goodwinii_04641 Transaldolase B								Denitrovibrio		0
BG_04787	4-hydroxy-tetrahydrodipicolinate synthase	100	0	0	0	15.4	11.7	17.3	15.4	14	9.1213e-05	Brenneria_goodwinii_04787 4-hydroxy-tetrahydrodipicolinate synthase								Erysipelothrix		0
CU656184.1	CU656184.1	6.278	49.9	11.8	20.1	276	259.4	587.3	170.2	355.5	0.0121391	CHI5_ARATH^CHI5_ARATH^Q:10-600,H:68-266^62.5%ID^E:5e-79^RecName: Full=Endochitinase EP3 {ECO:0000303|PubMed:11525512};^Eukaryota; Viridiplantae; Streptophyta; Embryophyta; Tracheophyta; Spermatophyta; Magnoliophyta; eudicotyledons; Gunneridae; Pentapetalae; rosids; malvids; Brassicales; Brassicaceae; Camelineae; Arabidopsis								Pectobacterium carotovorum		0
CU656930.1	CU656930.1	3.892	4	3.2	0	57.9	7.8	33.7	15.9	37.7	0.031757	BBE8_ARATH^BBE8_ARATH^Q:18-374,H:398-516^66.12%ID^E:2e-47^RecName: Full=Berberine bridge enzyme-like 8 {ECO:0000303|PubMed:26037923};^Eukaryota; Viridiplantae; Streptophyta; Embryophyta; Tracheophyta; Spermatophyta; Magnoliophyta; eudicotyledons; Gunneridae; Pentapetalae; rosids; malvids; Brassicales; Brassicaceae; Camelineae; Arabidopsis								Dickeya dadantii		0
DB999007.2	DB999007.2	2.837	13.9	4	2.3	49.3	25.3	17.4	24.5	67.4	0.0298701	Y4967_ARATH^Y4967_ARATH^Q:115-588,H:7-164^67.09%ID^E:1e-76^RecName: Full=Uncharacterized oxidoreductase At4g09670;^Eukaryota; Viridiplantae; Streptophyta; Embryophyta; Tracheophyta; Spermatophyta; Magnoliophyta; eudicotyledons; Gunneridae; Pentapetalae; rosids; malvids; Brassicales; Brassicaceae; Camelineae; Arabidopsis								Serratia marcecens		0
DEGPLJAN_00271	HTH-type transcriptional regulator MalT	2.047	22.7	4.3	4.2	55.4	46.4	21.6	18.8	71.2	0.0339316	DEGPLJAN_00271 HTH-type transcriptional regulator MalT								E. coli		0
DN950644.1	DN950644.1	0.2	47.8	41.2	39	25.8	31.4	17.6	1.9	37.4	0.029722	(BLASTP)VTI13_ARATH^VTI13_ARATH^Q:51-239,H:1-188^74.6%ID^E:2e-95^RecName: Full=Vesicle transport v-SNARE 13;^Eukaryota; Viridiplantae; Streptophyta; Embryophyta; Tracheophyta; Spermatophyta; Magnoliophyta; eudicotyledons; Gunneridae; Pentapetalae; rosids; malvids; Brassicales; Brassicaceae; Camelineae; Arabidopsis								Clavibacter michiganiensis		0
DN950907.1	DN950907.1	100	0	0	0	7.2	2.8	2.8	2.6	5.8	0.0111141	(BLASTP)PLP2_ARATH^PLP2_ARATH^Q:1-200,H:167-366^68.5%ID^E:4e-93^RecName: Full=Patatin-like protein 2;^Eukaryota; Viridiplantae; Streptophyta; Embryophyta; Tracheophyta; Spermatophyta; Magnoliophyta; eudicotyledons; Gunneridae; Pentapetalae; rosids; malvids; Brassicales; Brassicaceae; Camelineae; Arabidopsis								Erwinia billingae		0
FKFHAINL_01687	Urocanate reductase	100	0	0	0	3.6	9.4	4.5	2.2	5.1	0.0149738	FKFHAINL_01687 Urocanate reductase								Salmonella enterica		0
FN696924.1	FN696924.1	2.208	10.7	5	3.4	48.2	23	13.5	23.5	39.4	0.017976	Y4967_ARATH^Y4967_ARATH^Q:850-122,H:117-359^64.61%ID^E:2e-117^RecName: Full=Uncharacterized oxidoreductase At4g09670;^Eukaryota; Viridiplantae; Streptophyta; Embryophyta; Tracheophyta; Spermatophyta; Magnoliophyta; eudicotyledons; Gunneridae; Pentapetalae; rosids; malvids; Brassicales; Brassicaceae; Camelineae; Arabidopsis									Total	119
FN698537.1	FN698537.1	100	0	0	0	2.7	5.6	2.3	3.5	14.8	0.0678355	SERB1_ARATH^SERB1_ARATH^Q:3-563,H:111-297^82.89%ID^E:3e-111^RecName: Full=Phosphoserine aminotransferase 1, chloroplastic;^Eukaryota; Viridiplantae; Streptophyta; Embryophyta; Tracheophyta; Spermatophyta; Magnoliophyta; eudicotyledons; Gunneridae; Pentapetalae; rosids; malvids; Brassicales; Brassicaceae; Camelineae; Arabidopsis									%bacteria	23.5294
FN699340.1	FN699340.1	4.279	11.8	14.5	3.8	171.3	81.2	101.4	53.2	101	0.00865236	PCP_VIBCB^PCP_VIBCB^Q:554-228,H:64-169^34.86%ID^E:1e-11^RecName: Full=Pyrrolidone-carboxylate peptidase {ECO:0000255|HAMAP-Rule:MF_00417};^Bacteria; Proteobacteria; Gammaproteobacteria; Vibrionales; Vibrionaceae; Vibrio
FN700609.1	FN700609.1	100	0	0	0	63.2	9.7	32.9	14.5	82.5	0.0449287	PME2_CITSI^PME2_CITSI^Q:643-113,H:334-510^80.23%ID^E:3e-100^RecName: Full=Pectinesterase 2;^Eukaryota; Viridiplantae; Streptophyta; Embryophyta; Tracheophyta; Spermatophyta; Magnoliophyta; eudicotyledons; Gunneridae; Pentapetalae; rosids; malvids; Sapindales; Rutaceae; Aurantioideae; Citrus
FN702278.1	FN702278.1	13.653	4.5	3.1	4.2	239.6	72.7	121.3	58.9	225.7	0.0209967	GDL16_ARATH^GDL16_ARATH^Q:797-120,H:162-386^47.35%ID^E:2e-72^RecName: Full=GDSL esterase/lipase At1g31550;^Eukaryota; Viridiplantae; Streptophyta; Embryophyta; Tracheophyta; Spermatophyta; Magnoliophyta; eudicotyledons; Gunneridae; Pentapetalae; rosids; malvids; Brassicales; Brassicaceae; Camelineae; Arabidopsis
FN703502.1	FN703502.1	2.56	16.4	7	3.8	50	91.8	26.4	18.4	52.7	0.0366775	#N/A
FN704431.1	FN704431.1	4.292	6	2.6	2.2	42.5	27.3	27.7	19.9	44.5	0.00291526	SCP8_ARATH^SCP8_ARATH^Q:766-98,H:241-433^34.98%ID^E:4e-36^RecName: Full=Serine carboxypeptidase-like 8;^Eukaryota; Viridiplantae; Streptophyta; Embryophyta; Tracheophyta; Spermatophyta; Magnoliophyta; eudicotyledons; Gunneridae; Pentapetalae; rosids; malvids; Brassicales; Brassicaceae; Camelineae; Arabidopsis
FN706706.1	FN706706.1	7.481	2.7	3.7	0	84.1	17.7	48.4	29.8	87.9	0.0216693	(BLASTP)PME2_CITSI^PME2_CITSI^Q:5-213,H:212-419^81.82%ID^E:5e-121^RecName: Full=Pectinesterase 2;^Eukaryota; Viridiplantae; Streptophyta; Embryophyta; Tracheophyta; Spermatophyta; Magnoliophyta; eudicotyledons; Gunneridae; Pentapetalae; rosids; malvids; Sapindales; Rutaceae; Aurantioideae; Citrus
FN706936.1	FN706936.1	3.45	18.6	9.5	8.1	92	35	84.3	48.3	183.5	0.0416411	RGLG5_ARATH^RGLG5_ARATH^Q:1-702,H:216-426^61.02%ID^E:1e-92^RecName: Full=E3 ubiquitin-protein ligase RGLG5 {ECO:0000305};^Eukaryota; Viridiplantae; Streptophyta; Embryophyta; Tracheophyta; Spermatophyta; Magnoliophyta; eudicotyledons; Gunneridae; Pentapetalae; rosids; malvids; Brassicales; Brassicaceae; Camelineae; Arabidopsis
FN707668.1	FN707668.1	9.083	0	3.6	0	166.8	4	65.6	55.6	163.4	0.0482351	PME2_CITSI^PME2_CITSI^Q:82-450,H:203-324^82.11%ID^E:2e-48^RecName: Full=Pectinesterase 2;^Eukaryota; Viridiplantae; Streptophyta; Embryophyta; Tracheophyta; Spermatophyta; Magnoliophyta; eudicotyledons; Gunneridae; Pentapetalae; rosids; malvids; Sapindales; Rutaceae; Aurantioideae; Citrus`PME2_CITSI^PME2_CITSI^Q:3-83,H:178-202^81.48%ID^E:2e-48^RecName: Full=Pectinesterase 2;^Eukaryota; Viridiplan…
FN709798.1	FN709798.1	2.183	3.2	4.5	5.1	36	21.1	16.1	21.6	16.7	0.00688526	YB95_ARATH^YB95_ARATH^Q:129-563,H:24-163^36.54%ID^E:2e-13^RecName: Full=Uncharacterized protein At2g39795, mitochondrial;^Eukaryota; Viridiplantae; Streptophyta; Embryophyta; Tracheophyta; Spermatophyta; Magnoliophyta; eudicotyledons; Gunneridae; Pentapetalae; rosids; malvids; Brassicales; Brassicaceae; Camelineae; Arabidopsis
FN710267.1	FN710267.1	4.55	14.9	3	4.1	81	63.2	35.1	35	120.6	0.0186291	LEUC_ARATH^LEUC_ARATH^Q:2-577,H:146-337^80.73%ID^E:3e-115^RecName: Full=3-isopropylmalate dehydratase large subunit, chloroplastic;^Eukaryota; Viridiplantae; Streptophyta; Embryophyta; Tracheophyta; Spermatophyta; Magnoliophyta; eudicotyledons; Gunneridae; Pentapetalae; rosids; malvids; Brassicales; Brassicaceae; Camelineae; Arabidopsis
FN712965.1	FN712965.1	100	0	0	0	54.9	28.7	2314.7	176	555.6	0.221403	F26G_CHESP^F26G_CHESP^Q:106-627,H:91-270^58.89%ID^E:4e-68^RecName: Full=Furostanol glycoside 26-O-beta-glucosidase {ECO:0000303|PubMed:8766714};^Eukaryota; Viridiplantae; Streptophyta; Embryophyta; Tracheophyta; Spermatophyta; Magnoliophyta; Liliopsida; Zingiberales; Costaceae; Cheilocostus
FN715685.1	FN715685.1	4.661	6	0	2.2	42.3	47.7	24.2	13.4	69	0.0180996	PPA1_SOLLC^PPA1_SOLLC^Q:33-632,H:1-199^41.95%ID^E:6e-52^RecName: Full=Acid phosphatase 1;^Eukaryota; Viridiplantae; Streptophyta; Embryophyta; Tracheophyta; Spermatophyta; Magnoliophyta; eudicotyledons; Gunneridae; Pentapetalae; asterids; lamiids; Solanales; Solanaceae; Solanoideae; Solaneae; Solanum; Lycopersicon
FN716961.1	FN716961.1	2.126	8.3	2.3	3	22.6	18.1	22.1	12.8	18.5	0.00256474	SYYC1_ARATH^SYYC1_ARATH^Q:3-620,H:54-257^81.55%ID^E:6e-120^RecName: Full=Tyrosine--tRNA ligase 1, cytoplasmic {ECO:0000305};^Eukaryota; Viridiplantae; Streptophyta; Embryophyta; Tracheophyta; Spermatophyta; Magnoliophyta; eudicotyledons; Gunneridae; Pentapetalae; rosids; malvids; Brassicales; Brassicaceae; Camelineae; Arabidopsis
FN717323.1	FN717323.1	2.467	27.7	3.7	5	112	59.7	48.4	27.1	64.8	0.0212378	SBT17_ARATH^SBT17_ARATH^Q:1-711,H:45-282^75.63%ID^E:3e-113^RecName: Full=Subtilisin-like protease SBT1.7 {ECO:0000303|PubMed:16193095};^Eukaryota; Viridiplantae; Streptophyta; Embryophyta; Tracheophyta; Spermatophyta; Magnoliophyta; eudicotyledons; Gunneridae; Pentapetalae; rosids; malvids; Brassicales; Brassicaceae; Camelineae; Arabidopsis
FN717444.1	FN717444.1	10.304	1.3	0	0	37.4	0	16.2	15.3	16.1	0.0495332	KIRO_ACTDE^KIRO_ACTDE^Q:5-367,H:27-147^47.11%ID^E:5e-31^RecName: Full=Kirola {ECO:0000303|PubMed:21309790};^Eukaryota; Viridiplantae; Streptophyta; Embryophyta; Tracheophyta; Spermatophyta; Magnoliophyta; eudicotyledons; Gunneridae; Pentapetalae; asterids; Ericales; Actinidiaceae; Actinidia
FN718484.1	FN718484.1	2.512	122.4	30.2	67.5	213	422.2	266.8	229	692.1	0.0292379	#N/A
FN719873.1	FN719873.1	4.362	2.5	15.4	2.4	146.6	37.3	83.7	48.5	75.7	0.0182495	PER4_VITVI^PER4_VITVI^Q:6-545,H:142-321^74.44%ID^E:3e-96^RecName: Full=Peroxidase 4 {ECO:0000250|UniProtKB:Q42578};^Eukaryota; Viridiplantae; Streptophyta; Embryophyta; Tracheophyta; Spermatophyta; Magnoliophyta; eudicotyledons; Gunneridae; Pentapetalae; rosids; Vitales; Vitaceae; Vitis
FN721084.1	FN721084.1	100	0	0	0	19.2	2.6	2.3	12.7	4.5	0.0678957	#N/A
FN721223.1	FN721223.1	8.092	15.7	10.3	7	225.8	77.8	221.3	99.2	355.5	0.0209732	TLP1_CASSA^TLP1_CASSA^Q:41-706,H:1-222^92.79%ID^E:1e-149^RecName: Full=Thaumatin-like protein 1;^Eukaryota; Viridiplantae; Streptophyta; Embryophyta; Tracheophyta; Spermatophyta; Magnoliophyta; eudicotyledons; Gunneridae; Pentapetalae; rosids; fabids; Fagales; Fagaceae; Castanea
FN722548.1	FN722548.1	3.501	34.3	13.5	3.9	158.2	150.6	82	12.2	263.2	0.0489623	F26G_CHESP^F26G_CHESP^Q:239-724,H:91-258^60.12%ID^E:7e-65^RecName: Full=Furostanol glycoside 26-O-beta-glucosidase {ECO:0000303|PubMed:8766714};^Eukaryota; Viridiplantae; Streptophyta; Embryophyta; Tracheophyta; Spermatophyta; Magnoliophyta; Liliopsida; Zingiberales; Costaceae; Cheilocostus
FN724204.1	FN724204.1	4.405	12.7	5.6	9.3	181.9	29.6	79.5	51.5	174.9	0.0404638	U73C3_ARATH^U73C3_ARATH^Q:4-465,H:336-490^58.06%ID^E:1e-56^RecName: Full=UDP-glycosyltransferase 73C3;^Eukaryota; Viridiplantae; Streptophyta; Embryophyta; Tracheophyta; Spermatophyta; Magnoliophyta; eudicotyledons; Gunneridae; Pentapetalae; rosids; malvids; Brassicales; Brassicaceae; Camelineae; Arabidopsis
FN726252.1	FN726252.1	3.954	3.3	5.7	2.6	44.8	54.6	35.3	15.4	37.4	0.00608345	PSD3_ARATH^PSD3_ARATH^Q:219-602,H:39-165^68.75%ID^E:2e-64^RecName: Full=Phosphatidylserine decarboxylase proenzyme 3;^Eukaryota; Viridiplantae; Streptophyta; Embryophyta; Tracheophyta; Spermatophyta; Magnoliophyta; eudicotyledons; Gunneridae; Pentapetalae; rosids; malvids; Brassicales; Brassicaceae; Camelineae; Arabidopsis`PSD3_ARATH^PSD3_ARATH^Q:596-745,H:164-213^78%ID^E:2e-64^RecName: Full=Phos…
FN728444.1	FN728444.1	2.823	8.5	2.3	1.7	24.1	45.2	23.6	7.1	16	0.0368294	#N/A
FN728533.1	FN728533.1	100	0	0	0	43.9	1.5	8.5	2.6	2.7	0.218001	EIF3H_ARATH^EIF3H_ARATH^Q:35-727,H:2-233^83.19%ID^E:1e-133^RecName: Full=Eukaryotic translation initiation factor 3 subunit H {ECO:0000255|HAMAP-Rule:MF_03007};^Eukaryota; Viridiplantae; Streptophyta; Embryophyta; Tracheophyta; Spermatophyta; Magnoliophyta; eudicotyledons; Gunneridae; Pentapetalae; rosids; malvids; Brassicales; Brassicaceae; Camelineae; Arabidopsis
FN731090.1	FN731090.1	2.029	18.3	9.2	7.9	87.9	25.4	79	22.5	64	0.0296368	PMA4_NICPL^PMA4_NICPL^Q:2-514,H:188-358^93.57%ID^E:5e-92^RecName: Full=Plasma membrane ATPase 4;^Eukaryota; Viridiplantae; Streptophyta; Embryophyta; Tracheophyta; Spermatophyta; Magnoliophyta; eudicotyledons; Gunneridae; Pentapetalae; asterids; lamiids; Solanales; Solanaceae; Nicotianoideae; Nicotianeae; Nicotiana
FN734603.1	FN734603.1	100	0	0	0	45	3.4	7.3	1.1	10.2	0.171486	DAO_ORYSJ^DAO_ORYSJ^Q:25-627,H:4-206^50.74%ID^E:3e-66^RecName: Full=2-oxoglutarate-dependent dioxygenase DAO;^Eukaryota; Viridiplantae; Streptophyta; Embryophyta; Tracheophyta; Spermatophyta; Magnoliophyta; Liliopsida; Poales; Poaceae; BOP clade; Oryzoideae; Oryzeae; Oryzinae; Oryza
FN734843.1	FN734843.1	2.724	20.2	10.4	10.8	152.4	120.3	44.7	32.9	123.7	0.025793	PPCE_HUMAN^PPCE_HUMAN^Q:1-621,H:408-614^63.77%ID^E:5e-95^RecName: Full=Prolyl endopeptidase;^Eukaryota; Metazoa; Chordata; Craniata; Vertebrata; Euteleostomi; Mammalia; Eutheria; Euarchontoglires; Primates; Haplorrhini; Catarrhini; Hominidae; Homo
FN735610.1	FN735610.1	14.267	2.9	1.6	2.5	49	37.2	97.3	36.2	147.5	0.0302482	CHI5_ARATH^CHI5_ARATH^Q:17-745,H:31-273^59.02%ID^E:2e-104^RecName: Full=Endochitinase EP3 {ECO:0000303|PubMed:11525512};^Eukaryota; Viridiplantae; Streptophyta; Embryophyta; Tracheophyta; Spermatophyta; Magnoliophyta; eudicotyledons; Gunneridae; Pentapetalae; rosids; malvids; Brassicales; Brassicaceae; Camelineae; Arabidopsis
FN737212.1	FN737212.1	2.016	105	56.6	25.3	244.3	323.2	247.8	150.2	250.3	0.00259892	DNPEP_RICCO^DNPEP_RICCO^Q:2-640,H:279-491^84.04%ID^E:2e-133^RecName: Full=Probable aspartyl aminopeptidase;^Eukaryota; Viridiplantae; Streptophyta; Embryophyta; Tracheophyta; Spermatophyta; Magnoliophyta; eudicotyledons; Gunneridae; Pentapetalae; rosids; fabids; Malpighiales; Euphorbiaceae; Acalyphoideae; Acalypheae; Ricinus
FN739242.1	FN739242.1	2.063	6.1	5.9	4.5	32	14	33.4	21	21.5	0.00623238	#N/A
FN741867.1	FN741867.1	2.405	6.3	5.6	3.2	45.1	20.9	34.8	11	36.7	0.0146074	PATL2_ARATH^PATL2_ARATH^Q:363-241,H:74-114^56.1%ID^E:6e-06^RecName: Full=Patellin-2;^Eukaryota; Viridiplantae; Streptophyta; Embryophyta; Tracheophyta; Spermatophyta; Magnoliophyta; eudicotyledons; Gunneridae; Pentapetalae; rosids; malvids; Brassicales; Brassicaceae; Camelineae; Arabidopsis
FN742215.1	FN742215.1	4.098	37.5	6.2	6.4	268.7	85.7	76.2	77.6	206.9	0.0320517	AAT_THEMA^AAT_THEMA^Q:801-214,H:171-360^31.5%ID^E:5e-19^RecName: Full=Aspartate aminotransferase;^Bacteria; Thermotogae; Thermotogales; Thermotogaceae; Thermotoga
FN745660.1	FN745660.1	100	0	0	0	50.9	3.4	1.8	8	2.9	0.228547	CDPK4_SOLTU^CDPK4_SOLTU^Q:2-631,H:274-483^90%ID^E:1e-135^RecName: Full=Calcium-dependent protein kinase 4;^Eukaryota; Viridiplantae; Streptophyta; Embryophyta; Tracheophyta; Spermatophyta; Magnoliophyta; eudicotyledons; Gunneridae; Pentapetalae; asterids; lamiids; Solanales; Solanaceae; Solanoideae; Solaneae; Solanum
FN746330.1	FN746330.1	2.589	102.9	24.2	24.3	352.4	445.1	170.4	106.1	274.8	0.0197987	#N/A
FN748559.1	FN748559.1	2.607	47.2	17	17.6	269.6	246.7	61.9	62.1	200	0.0329339	METE_CATRO^METE_CATRO^Q:2-676,H:174-398^84.44%ID^E:6e-131^RecName: Full=5-methyltetrahydropteroyltriglutamate--homocysteine methyltransferase;^Eukaryota; Viridiplantae; Streptophyta; Embryophyta; Tracheophyta; Spermatophyta; Magnoliophyta; eudicotyledons; Gunneridae; Pentapetalae; asterids; lamiids; Gentianales; Apocynaceae; Rauvolfioideae; Vinceae; Catharanthinae; Catharanthus
FN749964.1	FN749964.1	2.781	47.5	8.8	7.7	110.5	75.9	133.2	80.4	100.9	0.00709214	CAES_ARATH^CAES_ARATH^Q:61-720,H:10-224^60.7%ID^E:2e-85^RecName: Full=Probable carbohydrate esterase At4g34215;^Eukaryota; Viridiplantae; Streptophyta; Embryophyta; Tracheophyta; Spermatophyta; Magnoliophyta; eudicotyledons; Gunneridae; Pentapetalae; rosids; malvids; Brassicales; Brassicaceae; Camelineae; Arabidopsis`CAES_ARATH^CAES_ARATH^Q:713-826,H:222-259^57.89%ID^E:1e-05^RecName: Full=Probabl…
FN750424.1	FN750424.1	3.698	52.4	13.7	5	144.4	147.4	165.6	81.5	233.3	0.00384123	GST23_MAIZE^GST23_MAIZE^Q:3-644,H:1-217^47%ID^E:2e-68^RecName: Full=Glutathione transferase GST 23;^Eukaryota; Viridiplantae; Streptophyta; Embryophyta; Tracheophyta; Spermatophyta; Magnoliophyta; Liliopsida; Poales; Poaceae; PACMAD clade; Panicoideae; Andropogonodae; Andropogoneae; Tripsacinae; Zea
FN752831.1	FN752831.1	3.752	1.3	0	0	13.8	6.5	5.5	0	13.1	0.0448876	PRR1_TOBAC^PRR1_TOBAC^Q:22-705,H:1-226^69.7%ID^E:7e-107^RecName: Full=Pathogenesis-related protein R major form;^Eukaryota; Viridiplantae; Streptophyta; Embryophyta; Tracheophyta; Spermatophyta; Magnoliophyta; eudicotyledons; Gunneridae; Pentapetalae; asterids; lamiids; Solanales; Solanaceae; Nicotianoideae; Nicotianeae; Nicotiana
FN754180.1	FN754180.1	100	0	0	0	26.1	1.5	8.1	2.3	13.5	0.084263	Y3972_ARATH^Y3972_ARATH^Q:1-642,H:49-261^73.83%ID^E:5e-110^RecName: Full=Uncharacterized protein At3g49720;^Eukaryota; Viridiplantae; Streptophyta; Embryophyta; Tracheophyta; Spermatophyta; Magnoliophyta; eudicotyledons; Gunneridae; Pentapetalae; rosids; malvids; Brassicales; Brassicaceae; Camelineae; Arabidopsis
FN754468.1	FN754468.1	6.715	58.8	8.3	1.5	51.8	76.9	325.4	225.4	291	0.0342516	TLP1_CASSA^TLP1_CASSA^Q:52-645,H:1-197^81.82%ID^E:2e-115^RecName: Full=Thaumatin-like protein 1;^Eukaryota; Viridiplantae; Streptophyta; Embryophyta; Tracheophyta; Spermatophyta; Magnoliophyta; eudicotyledons; Gunneridae; Pentapetalae; rosids; fabids; Fagales; Fagaceae; Castanea
FN754565.1	FN754565.1	2.653	35.6	17.5	12.2	282	87.7	75.6	91	137.7	0.04067	GSHRC_PEA^GSHRC_PEA^Q:2-694,H:248-478^84.85%ID^E:2e-142^RecName: Full=Glutathione reductase, cytosolic;^Eukaryota; Viridiplantae; Streptophyta; Embryophyta; Tracheophyta; Spermatophyta; Magnoliophyta; eudicotyledons; Gunneridae; Pentapetalae; rosids; fabids; Fabales; Fabaceae; Papilionoideae; Fabeae; Pisum
FN755099.1	FN755099.1	7.749	45.1	12.8	12.1	106.1	371.5	457.7	182	442.2	0.0145776	E13B_VITVI^E13B_VITVI^Q:3-659,H:13-236^59.82%ID^E:5e-77^RecName: Full=Glucan endo-1,3-beta-glucosidase {ECO:0000250|UniProtKB:Q03467};^Eukaryota; Viridiplantae; Streptophyta; Embryophyta; Tracheophyta; Spermatophyta; Magnoliophyta; eudicotyledons; Gunneridae; Pentapetalae; rosids; Vitales; Vitaceae; Vitis
FN755484.1	FN755484.1	3.495	113.9	15.7	8.2	183	87.8	412.5	150.3	429.4	0.0419289	TLP1_CASSA^TLP1_CASSA^Q:75-806,H:1-243^80.33%ID^E:9e-144^RecName: Full=Thaumatin-like protein 1;^Eukaryota; Viridiplantae; Streptophyta; Embryophyta; Tracheophyta; Spermatophyta; Magnoliophyta; eudicotyledons; Gunneridae; Pentapetalae; rosids; fabids; Fagales; Fagaceae; Castanea
FN756811.1	FN756811.1	100	0	0	0	18.3	6	2.5	2.9	15.1	0.0513187	U73D1_ARATH^U73D1_ARATH^Q:32-733,H:5-239^49.15%ID^E:1e-71^RecName: Full=UDP-glycosyltransferase 73D1;^Eukaryota; Viridiplantae; Streptophyta; Embryophyta; Tracheophyta; Spermatophyta; Magnoliophyta; eudicotyledons; Gunneridae; Pentapetalae; rosids; malvids; Brassicales; Brassicaceae; Camelineae; Arabidopsis
FN760617.1	FN760617.1	7.312	4.3	4.3	2.4	42	42.1	20.4	89.6	14.2	0.045367	SAP_HUMAN^SAP_HUMAN^Q:125-628,H:309-485^24.86%ID^E:2e-08^RecName: Full=Prosaposin;^Eukaryota; Metazoa; Chordata; Craniata; Vertebrata; Euteleostomi; Mammalia; Eutheria; Euarchontoglires; Primates; Haplorrhini; Catarrhini; Hominidae; Homo
FN761202.1	FN761202.1	2.187	109.5	113	61.4	394.1	265.4	802.6	211.6	558.9	0.0295771	NCS2_PAPSO^NCS2_PAPSO^Q:3-446,H:45-194^40.67%ID^E:2e-34^RecName: Full=S-norcoclaurine synthase 2 {ECO:0000303|PubMed:15925393};^Eukaryota; Viridiplantae; Streptophyta; Embryophyta; Tracheophyta; Spermatophyta; Magnoliophyta; eudicotyledons; Ranunculales; Papaveraceae; Papaveroideae; Papaver
FN761909.1	FN761909.1	100	0	0	0	21.1	1.4	2	1.4	6	0.166624	FYPP_PEA^FYPP_PEA^Q:1-639,H:43-255^99.06%ID^E:4e-158^RecName: Full=Phytochrome-associated serine/threonine-protein phosphatase;^Eukaryota; Viridiplantae; Streptophyta; Embryophyta; Tracheophyta; Spermatophyta; Magnoliophyta; eudicotyledons; Gunneridae; Pentapetalae; rosids; fabids; Fabales; Fabaceae; Papilionoideae; Fabeae; Pisum
FN762888.1	FN762888.1	8.652	10.8	2.7	3.8	208	197.2	40.1	66.9	46.2	0.0471462	PPA27_ARATH^PPA27_ARATH^Q:3-542,H:428-607^72.22%ID^E:9e-85^RecName: Full=Probable inactive purple acid phosphatase 27;^Eukaryota; Viridiplantae; Streptophyta; Embryophyta; Tracheophyta; Spermatophyta; Magnoliophyta; eudicotyledons; Gunneridae; Pentapetalae; rosids; malvids; Brassicales; Brassicaceae; Camelineae; Arabidopsis
FN765321.1	FN765321.1	5.288	19.4	5.9	3.4	178	43.9	198.1	35.4	74.8	0.0472744	APT1_ARATH^APT1_ARATH^Q:120-626,H:45-214^80%ID^E:1e-89^RecName: Full=Adenine phosphoribosyltransferase 1, chloroplastic;^Eukaryota; Viridiplantae; Streptophyta; Embryophyta; Tracheophyta; Spermatophyta; Magnoliophyta; eudicotyledons; Gunneridae; Pentapetalae; rosids; malvids; Brassicales; Brassicaceae; Camelineae; Arabidopsis
FN766910.1	FN766910.1	2.749	73.4	20.6	21.8	417.6	129.2	254.8	147.6	174.4	0.0216312	TRE1_ARATH^TRE1_ARATH^Q:4-648,H:67-285^56.16%ID^E:5e-80^RecName: Full=Trehalase;^Eukaryota; Viridiplantae; Streptophyta; Embryophyta; Tracheophyta; Spermatophyta; Magnoliophyta; eudicotyledons; Gunneridae; Pentapetalae; rosids; malvids; Brassicales; Brassicaceae; Camelineae; Arabidopsis
FN767184.1	FN767184.1	100	0	0	0	27.7	2.6	16.4	10.4	75.9	0.10995	CHI5_ARATH^CHI5_ARATH^Q:90-758,H:26-248^78.03%ID^E:1e-118^RecName: Full=Endochitinase EP3 {ECO:0000303|PubMed:11525512};^Eukaryota; Viridiplantae; Streptophyta; Embryophyta; Tracheophyta; Spermatophyta; Magnoliophyta; eudicotyledons; Gunneridae; Pentapetalae; rosids; malvids; Brassicales; Brassicaceae; Camelineae; Arabidopsis
FN769982.1	FN769982.1	2.947	1.3	0	2.7	9.6	13.4	18.9	3.7	31.4	0.0393419	BBE1_ARATH^BBE1_ARATH^Q:3-620,H:330-536^64.42%ID^E:1e-93^RecName: Full=Berberine bridge enzyme-like 1 {ECO:0000303|PubMed:26037923};^Eukaryota; Viridiplantae; Streptophyta; Embryophyta; Tracheophyta; Spermatophyta; Magnoliophyta; eudicotyledons; Gunneridae; Pentapetalae; rosids; malvids; Brassicales; Brassicaceae; Camelineae; Arabidopsis
FP024849.1	FP024849.1	2.789	37.7	26.2	10.2	320	195.6	65	95.6	133.8	0.0371379	THIC1_ARATH^THIC1_ARATH^Q:90-794,H:8-242^87.23%ID^E:1e-152^RecName: Full=Acetyl-CoA acetyltransferase, cytosolic 1;^Eukaryota; Viridiplantae; Streptophyta; Embryophyta; Tracheophyta; Spermatophyta; Magnoliophyta; eudicotyledons; Gunneridae; Pentapetalae; rosids; malvids; Brassicales; Brassicaceae; Camelineae; Arabidopsis
FP025694.1	FP025694.1	8.324	1.5	0	3.4	39.8	94	64.6	24.9	28.7	0.0192839	GDL6_ARATH^GDL6_ARATH^Q:860-225,H:167-378^57.08%ID^E:7e-79^RecName: Full=GDSL esterase/lipase At1g28570;^Eukaryota; Viridiplantae; Streptophyta; Embryophyta; Tracheophyta; Spermatophyta; Magnoliophyta; eudicotyledons; Gunneridae; Pentapetalae; rosids; malvids; Brassicales; Brassicaceae; Camelineae; Arabidopsis
FP028627.1	FP028627.1	2.355	57.3	11.2	12.8	129.3	44.5	175.7	71.6	162.4	0.0239261	BSP_BOSSE^BSP_BOSSE^Q:503-679,H:17-59^55.93%ID^E:2e-11^RecName: Full=Basic secretory protease {ECO:0000303|PubMed:22773449};^Eukaryota; Viridiplantae; Streptophyta; Embryophyta; Tracheophyta; Spermatophyta; Magnoliophyta; eudicotyledons; Gunneridae; Pentapetalae; rosids; malvids; Sapindales; Burseraceae; Boswellia
FP028854.1	FP028854.1	3.203	77.3	10.9	5.1	365.8	136.6	99.9	96.7	281.9	0.0360975	LEUD3_ARATH^LEUD3_ARATH^Q:112-792,H:32-248^70.31%ID^E:2e-93^RecName: Full=3-isopropylmalate dehydratase small subunit 3;^Eukaryota; Viridiplantae; Streptophyta; Embryophyta; Tracheophyta; Spermatophyta; Magnoliophyta; eudicotyledons; Gunneridae; Pentapetalae; rosids; malvids; Brassicales; Brassicaceae; Camelineae; Arabidopsis
FP030039.1	FP030039.1	5.908	11.9	8	4.5	111.9	116.6	101.9	48.1	140.9	0.00307659	KIME_ARATH^KIME_ARATH^Q:3-881,H:22-312^69.49%ID^E:2e-121^RecName: Full=Mevalonate kinase;^Eukaryota; Viridiplantae; Streptophyta; Embryophyta; Tracheophyta; Spermatophyta; Magnoliophyta; eudicotyledons; Gunneridae; Pentapetalae; rosids; malvids; Brassicales; Brassicaceae; Camelineae; Arabidopsis
FP031797.1	FP031797.1	2.695	1.3	0	1.4	21.8	9.5	11.5	3.1	7	0.0358836	ILL4_ARATH^ILL4_ARATH^Q:11-778,H:1-252^71.09%ID^E:2e-126^RecName: Full=IAA-amino acid hydrolase ILR1-like 4 {ECO:0000303|PubMed:10072397};^Eukaryota; Viridiplantae; Streptophyta; Embryophyta; Tracheophyta; Spermatophyta; Magnoliophyta; eudicotyledons; Gunneridae; Pentapetalae; rosids; malvids; Brassicales; Brassicaceae; Camelineae; Arabidopsis
FP032186.1	FP032186.1	100	0	0	0	5.8	5.7	4.7	1.4	5.7	0.00515157	PRU1_PRUAR^PRU1_PRUAR^Q:21-500,H:1-160^44.38%ID^E:2e-45^RecName: Full=Major allergen Pru ar 1;^Eukaryota; Viridiplantae; Streptophyta; Embryophyta; Tracheophyta; Spermatophyta; Magnoliophyta; eudicotyledons; Gunneridae; Pentapetalae; rosids; fabids; Rosales; Rosaceae; Maloideae; Amygdaleae; Prunus
FP035070.1	FP035070.1	100	0	0	0	74.4	11	4.4	3	6.3	0.221847	COPG1_ORYSJ^COPG1_ORYSJ^Q:1-657,H:657-875^77.17%ID^E:5e-106^RecName: Full=Coatomer subunit gamma-1;^Eukaryota; Viridiplantae; Streptophyta; Embryophyta; Tracheophyta; Spermatophyta; Magnoliophyta; Liliopsida; Poales; Poaceae; BOP clade; Oryzoideae; Oryzeae; Oryzinae; Oryza
FP035594.1	FP035594.1	2.756	2.7	0	0	9.8	3.7	7.6	8.3	22.6	0.0395557	ISPD_MENPI^ISPD_MENPI^Q:650-3,H:26-238^50.45%ID^E:5e-63^RecName: Full=(-)-isopiperitenol/(-)-carveol dehydrogenase, mitochondrial;^Eukaryota; Viridiplantae; Streptophyta; Embryophyta; Tracheophyta; Spermatophyta; Magnoliophyta; eudicotyledons; Gunneridae; Pentapetalae; asterids; lamiids; Lamiales; Lamiaceae; Nepetoideae; Mentheae; Mentha
FP036202.1	FP036202.1	100	0	0	0	23.6	4	14.8	2	17.9	0.0391125	CSN1_ARATH^CSN1_ARATH^Q:10-600,H:244-440^85.28%ID^E:2e-119^RecName: Full=COP9 signalosome complex subunit 1;^Eukaryota; Viridiplantae; Streptophyta; Embryophyta; Tracheophyta; Spermatophyta; Magnoliophyta; eudicotyledons; Gunneridae; Pentapetalae; rosids; malvids; Brassicales; Brassicaceae; Camelineae; Arabidopsis
FP039601.1	FP039601.1	100	0	0	0	31.4	1.2	50.5	8.2	16.4	0.07093	COPA1_ARATH^COPA1_ARATH^Q:2-439,H:1072-1216^80.14%ID^E:6e-82^RecName: Full=Coatomer subunit alpha-1;^Eukaryota; Viridiplantae; Streptophyta; Embryophyta; Tracheophyta; Spermatophyta; Magnoliophyta; eudicotyledons; Gunneridae; Pentapetalae; rosids; malvids; Brassicales; Brassicaceae; Camelineae; Arabidopsis
FP041469.1	FP041469.1	2.624	39.9	23.2	27.1	326.2	175.2	201.1	74.3	223.8	0.0132811	SCP18_ARATH^SCP18_ARATH^Q:2-619,H:86-291^50%ID^E:1e-62^RecName: Full=Serine carboxypeptidase-like 18;^Eukaryota; Viridiplantae; Streptophyta; Embryophyta; Tracheophyta; Spermatophyta; Magnoliophyta; eudicotyledons; Gunneridae; Pentapetalae; rosids; malvids; Brassicales; Brassicaceae; Camelineae; Arabidopsis
FP041931.1	FP041931.1	100	0	0	0	59.5	3.3	3.1	10	3.2	0.223739	G6PIP_ARATH^G6PIP_ARATH^Q:2-640,H:315-527^86.85%ID^E:5e-136^RecName: Full=Glucose-6-phosphate isomerase 1, chloroplastic;^Eukaryota; Viridiplantae; Streptophyta; Embryophyta; Tracheophyta; Spermatophyta; Magnoliophyta; eudicotyledons; Gunneridae; Pentapetalae; rosids; malvids; Brassicales; Brassicaceae; Camelineae; Arabidopsis
FP041952.1	FP041952.1	4.404	52.4	12	22.3	122.3	313.7	259.1	69.6	532.4	0.0463271	FRO7_ARATH^FRO7_ARATH^Q:6-557,H:560-746^54.01%ID^E:2e-64^RecName: Full=Ferric reduction oxidase 7, chloroplastic;^Eukaryota; Viridiplantae; Streptophyta; Embryophyta; Tracheophyta; Spermatophyta; Magnoliophyta; eudicotyledons; Gunneridae; Pentapetalae; rosids; malvids; Brassicales; Brassicaceae; Camelineae; Arabidopsis
FP042527.1	FP042527.1	5.019	10.1	3.3	0.6	70.9	53.8	27.4	27.9	43.2	0.00627121	LAC9_ORYSJ^LAC9_ORYSJ^Q:96-626,H:32-208^59.32%ID^E:3e-74^RecName: Full=Putative laccase-9;^Eukaryota; Viridiplantae; Streptophyta; Embryophyta; Tracheophyta; Spermatophyta; Magnoliophyta; Liliopsida; Poales; Poaceae; BOP clade; Oryzoideae; Oryzeae; Oryzinae; Oryza
FP047114.1	FP047114.1	2.232	53.7	37.3	32.8	446.1	168	200.1	94.2	298.6	0.0297267	SCP19_ARATH^SCP19_ARATH^Q:3-641,H:73-285^45.54%ID^E:8e-64^RecName: Full=Serine carboxypeptidase-like 19;^Eukaryota; Viridiplantae; Streptophyta; Embryophyta; Tracheophyta; Spermatophyta; Magnoliophyta; eudicotyledons; Gunneridae; Pentapetalae; rosids; malvids; Brassicales; Brassicaceae; Camelineae; Arabidopsis
FP048872.1	FP048872.1	3.522	10.7	5.2	0.3	22.9	34.9	51.3	14.5	42.9	0.0107311	PPA1_SOLLC^PPA1_SOLLC^Q:106-636,H:28-204^49.15%ID^E:4e-52^RecName: Full=Acid phosphatase 1;^Eukaryota; Viridiplantae; Streptophyta; Embryophyta; Tracheophyta; Spermatophyta; Magnoliophyta; eudicotyledons; Gunneridae; Pentapetalae; asterids; lamiids; Solanales; Solanaceae; Solanoideae; Solaneae; Solanum; Lycopersicon
FP049078.1	FP049078.1	100	0	0	0	2.5	1.8	66.5	57.8	22	0.0917941	BGL12_ORYSI^BGL12_ORYSI^Q:1-633,H:275-482^44.13%ID^E:3e-54^RecName: Full=Beta-glucosidase 12 {ECO:0000305};^Eukaryota; Viridiplantae; Streptophyta; Embryophyta; Tracheophyta; Spermatophyta; Magnoliophyta; Liliopsida; Poales; Poaceae; BOP clade; Oryzoideae; Oryzeae; Oryzinae; Oryza
FP049670.1	FP049670.1	2.673	2	0	0	10	6.2	5.8	5.3	12.7	0.00471393	CGEP_ORYSJ^CGEP_ORYSJ^Q:1-639,H:597-809^90.61%ID^E:2e-126^RecName: Full=Probable glutamyl endopeptidase, chloroplastic;^Eukaryota; Viridiplantae; Streptophyta; Embryophyta; Tracheophyta; Spermatophyta; Magnoliophyta; Liliopsida; Poales; Poaceae; BOP clade; Oryzoideae; Oryzeae; Oryzinae; Oryza
FP052250.1	FP052250.1	2.057	6.8	3.7	3.7	44.6	21.8	8.8	14.6	29.6	0.0364123	AGUB_SOLTU^AGUB_SOLTU^Q:2-667,H:3-224^90.09%ID^E:1e-150^RecName: Full=N-carbamoylputrescine amidase;^Eukaryota; Viridiplantae; Streptophyta; Embryophyta; Tracheophyta; Spermatophyta; Magnoliophyta; eudicotyledons; Gunneridae; Pentapetalae; asterids; lamiids; Solanales; Solanaceae; Solanoideae; Solaneae; Solanum
FP052520.1	FP052520.1	100	0	0	0	44.4	3.5	7.6	3.1	2.8	0.203065	P21_SOYBN^P21_SOYBN^Q:91-675,H:1-195^80.1%ID^E:2e-108^RecName: Full=Protein P21;^Eukaryota; Viridiplantae; Streptophyta; Embryophyta; Tracheophyta; Spermatophyta; Magnoliophyta; eudicotyledons; Gunneridae; Pentapetalae; rosids; fabids; Fabales; Fabaceae; Papilionoideae; Phaseoleae; Glycine; Soja
FP054985.1	FP054985.1	2.212	86.1	29.8	83.4	155	367	307.1	157.9	624.1	0.0396376	#N/A
FP058112.1	FP058112.1	100	0	0	0	59	1.3	4.4	4	10.4	0.220197	CP74_LINUS^CP74_LINUS^Q:1-678,H:307-532^73.13%ID^E:7e-120^RecName: Full=Allene oxide synthase, chloroplastic;^Eukaryota; Viridiplantae; Streptophyta; Embryophyta; Tracheophyta; Spermatophyta; Magnoliophyta; eudicotyledons; Gunneridae; Pentapetalae; rosids; fabids; Malpighiales; Linaceae; Linum
FP059174.1	FP059174.1	2.967	31.3	2.6	3	75.1	32.1	29.1	53.6	105.1	0.0341067	CGEP_ARATH^CGEP_ARATH^Q:2-685,H:409-634^80.7%ID^E:3e-125^RecName: Full=Probable glutamyl endopeptidase, chloroplastic;^Eukaryota; Viridiplantae; Streptophyta; Embryophyta; Tracheophyta; Spermatophyta; Magnoliophyta; eudicotyledons; Gunneridae; Pentapetalae; rosids; malvids; Brassicales; Brassicaceae; Camelineae; Arabidopsis
FP062053.1	FP062053.1	2.256	25.5	5.4	7.1	112.5	37.7	68	39.4	39.1	0.0295247	TRE_ORYSJ^TRE_ORYSJ^Q:731-201,H:380-563^62.5%ID^E:1e-76^RecName: Full=Probable trehalase;^Eukaryota; Viridiplantae; Streptophyta; Embryophyta; Tracheophyta; Spermatophyta; Magnoliophyta; Liliopsida; Poales; Poaceae; BOP clade; Oryzoideae; Oryzeae; Oryzinae; Oryza
FP062967.1	FP062967.1	4.501	3.2	0	0	44.6	12.2	10.7	20	25.2	0.0235072	GSTX4_TOBAC^GSTX4_TOBAC^Q:22-675,H:4-221^70.78%ID^E:2e-113^RecName: Full=Probable glutathione S-transferase;^Eukaryota; Viridiplantae; Streptophyta; Embryophyta; Tracheophyta; Spermatophyta; Magnoliophyta; eudicotyledons; Gunneridae; Pentapetalae; asterids; lamiids; Solanales; Solanaceae; Nicotianoideae; Nicotianeae; Nicotiana
FP063439.1	FP063439.1	2.169	36.4	35.8	10.3	314.5	154.2	130.7	36.3	163.6	0.0404056	HHT1_ARATH^HHT1_ARATH^Q:85-699,H:24-228^72.68%ID^E:3e-104^RecName: Full=Omega-hydroxypalmitate O-feruloyl transferase;^Eukaryota; Viridiplantae; Streptophyta; Embryophyta; Tracheophyta; Spermatophyta; Magnoliophyta; eudicotyledons; Gunneridae; Pentapetalae; rosids; malvids; Brassicales; Brassicaceae; Camelineae; Arabidopsis
FP073264.1	FP073264.1	2.11	414	82.7	69.6	930.5	1297	350.8	256.3	1163.3	0.0456481	METE_CATRO^METE_CATRO^Q:85-732,H:1-216^89.35%ID^E:4e-137^RecName: Full=5-methyltetrahydropteroyltriglutamate--homocysteine methyltransferase;^Eukaryota; Viridiplantae; Streptophyta; Embryophyta; Tracheophyta; Spermatophyta; Magnoliophyta; eudicotyledons; Gunneridae; Pentapetalae; asterids; lamiids; Gentianales; Apocynaceae; Rauvolfioideae; Vinceae; Catharanthinae; Catharanthus
FP074124.1	FP074124.1	2.377	36.3	19.3	33.1	133.3	202.5	145	44.2	327.6	0.0388257	FRO6_ARATH^FRO6_ARATH^Q:1-660,H:322-546^60.44%ID^E:4e-88^RecName: Full=Ferric reduction oxidase 6;^Eukaryota; Viridiplantae; Streptophyta; Embryophyta; Tracheophyta; Spermatophyta; Magnoliophyta; eudicotyledons; Gunneridae; Pentapetalae; rosids; malvids; Brassicales; Brassicaceae; Camelineae; Arabidopsis
FR634184.1	FR634184.1	100	0	0	0	23.6	2.8	4.4	2.7	4.8	0.128497	RLA3_MAIZE^RLA3_MAIZE^Q:90-449,H:1-120^54.17%ID^E:3e-17^RecName: Full=60S acidic ribosomal protein P3;^Eukaryota; Viridiplantae; Streptophyta; Embryophyta; Tracheophyta; Spermatophyta; Magnoliophyta; Liliopsida; Poales; Poaceae; PACMAD clade; Panicoideae; Andropogonodae; Andropogoneae; Tripsacinae; Zea
FR662683.1	FR662683.1	4.84	38.8	38.6	10.2	550.1	179	281	207.9	377.2	0.0118722	GSTUJ_ARATH^GSTUJ_ARATH^Q:45-464,H:1-136^69.29%ID^E:5e-64^RecName: Full=Glutathione S-transferase U19;^Eukaryota; Viridiplantae; Streptophyta; Embryophyta; Tracheophyta; Spermatophyta; Magnoliophyta; eudicotyledons; Gunneridae; Pentapetalae; rosids; malvids; Brassicales; Brassicaceae; Camelineae; Arabidopsis
FR664900.1	FR664900.1	4.842	2.5	4.1	0	37.4	21.5	51.3	14.3	47.6	0.0103072	CHI5_ARATH^CHI5_ARATH^Q:707-162,H:92-273^73.63%ID^E:4e-99^RecName: Full=Endochitinase EP3 {ECO:0000303|PubMed:11525512};^Eukaryota; Viridiplantae; Streptophyta; Embryophyta; Tracheophyta; Spermatophyta; Magnoliophyta; eudicotyledons; Gunneridae; Pentapetalae; rosids; malvids; Brassicales; Brassicaceae; Camelineae; Arabidopsis
Gibb_01674	Signal recognition particle protein	3.357	13.1	5	2.1	53.7	37.9	34.9	22.4	75.1	0.011108	Gibbsiella_quercinecans_01674 Signal recognition particle protein
Gibb_02954	Colicin V secretion protein CvaA	2.731	12.6	14.9	4.4	115.4	66.8	63	35.4	65.5	0.00906084	Gibbsiella_quercinecans_02954 Colicin V secretion protein CvaA
Gibb_04539	hypothetical protein	100	0	0	0	47.2	3.5	6.3	16.5	4.8	0.129213	Gibbsiella_quercinecans_04539 hypothetical protein
JEMFMAKJ_00081	Cysteine desulfurase	100	0	0	0	28.8	33.8	19.3	103.3	4.7	0.0900619	JEMFMAKJ_00081 Cysteine desulfurase
NABHMFJJ_02252	hypothetical protein	2.494	7.2	3.9	4	50.5	19.3	26.7	11.8	47.9	0.0265663	NABHMFJJ_02252 hypothetical protein
NABHMFJJ_03209	Type II secretion system protein D	100	0	0	0	6.4	3.8	185.6	36.2	54	0.162379	NABHMFJJ_03209 Type II secretion system protein D
OBFJJEJF_01761	Cold shock protein 2	100	0	0	0	17.9	9.2	10.8	166	21.9	0.210349	OBFJJEJF_01761 Cold shock protein 2
OBFJJEJF_02728	30S ribosomal protein S3	2.949	11.2	2.6	0	27.2	41.1	38.9	17.4	38.1	0.00254865	OBFJJEJF_02728 30S ribosomal protein S3
WP_013204427.1	hypothetical protein [Erwinia billingiae]	100	0	0	0	7.4	3.1	170.1	27.3	144	0.121157	#N/A
