# Supplementary material for: Integrated multi-omic analysis of host-microbiota interactions in acute oak decline
Source: Microbiome. 2018 Jan 30;6:21. doi: 10.1186/s40168-018-0408-5 (PMC5789699; doi:10.1186/s40168-018-0408-5)
Supplement: Supplementary file 39 — List of all identified unique genetic features based on the Swissprot database in each sample, divided into data derived from Metagenome, Metatranscriptome and Metaproteome. (XLSX 868 kb) [file 40168_2018_408_MOESM39_ESM.xlsx]

## Sheet: Blad1
Identified Swissprot annotations in each sample, for the different meta-omic methods (MG=Metagenome, MT=Metatranscriptome and MP=Metaproteome).																Unique Swissprot feature list for all samples. MG=Metagenome, MT=Metatranscriptome, MP=Metaproteome.
ROW2				ROW1-2				ROW1				AT8				AT5				AT4				AT3				AT2
MG	MT	MP		MG	MT	MP		MG	MT	MP		MG	MT	MP		MG	MT	MP		MG	MT	MP		MG	MT	MP		MG	MT	MP
B2VKV9		Q5QXQ2		P34026	A0A0K0MCJ4	Q5QXQ2		Q4QN59	A0A078CGE6	Q5QXQ2		A9NF93	A0A096SRM5	Q5QXQ2		Q6D2L3	A0JZ84	P42894		P81406	A1A5H6	Q5QXQ2		P27081	A1A5H6	P42894		Q9SI53	A0JJX5	Q5QXQ2
Q837B3		A7S6A5		Q03H14	P0CC99	Q6D022		Q1I6J5	A5YKK6	P42894		C6DDH2	A0R574	P28644		Q81BT0	A0R561	P57106		Q36918	A1CI53	P42894		Q3C1P9	A1C7B5	Q5QXQ2		Q3C1P9	A1A5H6	P28644
Q16D38		P28644		Q6A914	A2QVV2	P0C0L3		Q837B3	Q9D5R2	A7S6A5		Q6D8T5	A1A5H6	Q39085		B9LER8	A0R574	Q5QXQ2		Q9LMP6	A1CWM3	Q84L30		Q4WHW1	A1CD22	O30409		P81406	Q68EX9	P40691
C6DDH2		P42894		Q3C1P9	A2BLC6	Q4I0J6		Q4K878	A1L4V7	Q5J907		Q4ZVB9	A1KRG4	P40691		B1HZM7	A1CI53	P14674		Q8VZ40	A1D244	Q9XER8		P81406	A1CI53	Q9LEH3		A4RN08	A0MFS9	A7S6A5
B2VE61		P40691		C6DDH2	A2RVM0	O49603		A6V4J2	A2DSR8	P28644		Q6D2L3	A2Q1V6	P31023		Q56894	A2XFB7	A7S6A5		P84081	A1L4V7	P62972		Q1EAF9	A1CWM3	Q84L30		Q8NJK5	A0PJE2	P31023
P22102		Q4I0J6		Q6D8T5	Q6RVV4	A7S6A5		Q836V1	A2QVV2	P31023		P76633	A2QLK4	A7S6A5		C6DHQ1	Q10LF7	Q9LZS3		Q09MH4	A2QBH6	Q39085		A8NX92	A1DG01	Q9XER8		Q9LS09	A1A5F2	P42894
Q6D8T5		P31023		Q6D2L3	A2RVS6	P28644		C6DDH2	A2XQX0	A7ENU3		C3KAH3	A2QVV2	O30409		C6DAJ1	A2ZM73	Q9XER8		Q9SJB4	A2QLK4	O30409		B2B7D9	A1DJ47	P57106		P37274	Q9P2D3	P27598
Q6D2L3		P62972		P0AFS0	Q5Z987	B7LQ20		P81406	A2Y8B9	Q9M7T0		B0VL80	A2XFB7	P27598		P33627	A3KPE8	P42896		Q7S9J4	A2QVV2	Q9FMP3		Q9M879	Q2UUZ1	Q9LHF1		P33627	A1CD22	O30409
A1R783		Q00834		Q110U3	A2YNT8	Q9M7T0		Q1EAF9	A2YNT8	Q6AZW2		Q9A734	A2XQX0	P42894		A8GDA7	A4GSN8	O49485		O65039	Q38821	Q41246		Q36918	A1DP40	F1CYZ5		P71016	A1CH02	Q6AZW2
A1R5H3		P83332		Q56894	A2YQ93	Q43117		Q6D2L3	A2YQ93	P83332		C4LBU5	A2YNT8	P23281		Q2NS78	Q0ZIW9	Q9FM01		Q42716	A2YQ93	P40691		Q9LS09	A1DP58	Q39085		Q8VZ40	Q0CT23	O64459
Q6D0H4		Q9M7T0		Q820T0	A2YV85	A8GBU5		A1D071	Q93Y38	P40691		P60547	A2ZM73	P93732		B8H8Y9	A5UDX7	A4VL72		Q9SNC6	A3AVH5	Q9FHM7		Q4WHN5	A2QBH6	Q41246		P84081	A1CWM3	Q5J907
Q1IF41		O24174		Q6D276	A2ZN77	P31023		Q8GZ63	O65628	P93732		P0ACI3	A3AVH5	Q5J907		P48866	A6KYJ7	P40691		Q9S7U9	A3KPF2	Q9LZS3		Q2UUV3	A2QCJ9	P62972		Q7RWT0	A1L4V7	P93092
Q56894		Q9FMP3		C6DHQ1	A3AF13	Q8Z7S0		P0A3H0	Q84W92	Q00834		Q4K416	A3KPE8	P93092		P32816	P35649	P23281		P24465	A4GSN8	Q8H1R2		P50998	A2QEQ6	P28644		Q7S133	Q54J42	Q9FMP3
Q820T0		Q9LZS3		A3DEL6	A3AVH5	C6DFH7		Q5QZH5	A3KPF2	O30409		A8G1W9	A3KPF2	P0C0L3		P07021	Q2L951	P54765		Q9S7J8	A4QND5	P57106		Q2UR29	A2QH21	A7S6A5		O22256	A2QH21	P61897
Q6D276		Q2NS86		Q3BS94	A3DIH0	P83332		Q4WHN5	A4GSN8	Q9P8C0		Q6D276	A3U3H1	Q6AZW2		O22256	A6MMG9	Q9SSN0		Q9LF80	A4QVP2	Q9SRZ6		Q7S6J4	A2QLK4	O48902		O65039	A2QKT4	P93732
C6DHQ1		Q39085		Q05509	A3DK17	P40691		Q52463	A4IF69	Q9FMP3		C6DHQ1	A4GSN8	P61897		P76460	A6ZQH4	O24174		P14853	A4S6Y4	Q03878		Q0CBD1	A2RAF6	P31023		Q94A76	A2QLK4	Q9XER8
A0JZ92		Q9X6Z2		Q92A26	A3KPE8	P61897		Q56894	B5BBQ8	Q9XER8		P0AB64	A4RD35	Q9M7T0		C6DHY3	A7F9L8	P31023		Q337C0	A6MM95	A5JTQ2		P37274	A2Y8B9	Q9M7T0		Q42716	A2QVV2	A5JTQ2
Q2NS78		Q9XER8		Q09MH4	A4GSN8	O30409		Q820T0	A5JTQ2	P57106		A4W5S9	A4XNV9	Q9XER8		Q31YR1	A7LFZ6	Q2QNG7		A6MM21	A6QWA0	P31414		Q0CKB1	A2YQ93	Q5J907		Q9LFG8	A2RA63	Q9LHF1
Q8VZ40		Q6AZW2		Q8PID9	A4UHT7	Q6D9J0		Q6D276	A5JTQ3	Q39085		P33627	A4XSZ1	Q9LZS3		Q38YY6	A7XDQ9	Q01390		P0C7Q7	A6RY31	Q4I0J6		P33627	A4DA70	P93732		P24465	A2RAF6	Q4I0J6
A9WQ57		Q9SJD4		A7GRD7	A4VCH4	Q00834		Q5QX98	A5YVF1	Q9LEH3		P03013	P35649	P30359		P94364	A8IHK8	P46257		Q42736	A6SEV8	P27598		Q4X122	A4FV84	Q9P8C0		Q9S7J8	Q6RVV4	P57106
P08791		O30409		Q3BWF4	A4W6U9	Q6AZW2		P34003	A6MMG9	Q84L30		Q48BG2	P11703	Q9FMP3		P24465	B0F9L4	P36183		Q9LX88	A6RLP9	P28644		Q8NIV6	A4GSN8	A5JTQ2		Q9LF80	Q0E2P1	Q00834
Q1WSZ9		Q5J907		P76460	Q7S130	P12863		C6DHQ1	A7GRF9	A5JTQ2		A1SA67	A6MMG9	Q00834		A8GI41	B1A944	Q9M7T0		P28669	A7F3V4	Q9FM19		P05220	A4IG62	Q9FHM7		P14853	A2Y8B9	O48902
P0A503		P39207		Q9PEF2	A7LXU3	Q5J907		P59732	A7XDQ9	P62972		P0A7V5	A6SEV8	Q9M4S8		P14853	B1NWE0	Q00834		Q1AUL2	A7F9L8	Q75LU8		P08791	A4QUT2	P40691		A6MM21	Q5Z818	P62972
P58338		P14674		Q9JVT8	A7NVJ4	O48902		Q8PEW5	A8G8E8	P14674		Q09MH4	A7F9L8	Q6D022		P03009	B3H4F1	Q9FMU6		Q9ZRB1	A7HU16	P23281		P84081	A5DPE3	Q05212		Q9FLF7	A2YQ93	Q9CAV6
Q09MH4		Q84L30		Q0QLE9	A7PZL3	Q9FMP3		A1SA67	A8G928	P0C0L3		A4IR29	P08660	P12863		Q819I5	B3H672	Q6K9N6		B0XNT4	A7PZL3	Q05212		Q96556	Q49KV1	Q9SRZ6		Q42736	A2YV85	P12863
A1XP58		Q9FHM7		C6DHY3	A7XDQ9	P93732		Q1WSZ9	A8GFJ7	Q05212		A7GRD7	A7ML81	O64459		A4IM25	B4N0P7	Q41059		O80513	A7XDQ9	F1CYZ5		Q09MH4	Q0UUE1	Q9FMP3		B8M7Q5	Q2QMH1	O82572
P76460		P23281		Q31YR1	A7Z4X8	P27598		Q48E72	A8GID0	P93092		O22256	A7PZL3	Q9FFE0		O86963	B5X0I6	P30359		O49850	A8MPR5	Q9LHF1		Q7S133	A6QWA0	Q03878		Q9ZRB1	A3KP37	P23281
C5BFN3		P12863		B4SRE7	A7Z4X9	P57106		Q96556	A8GKV9	Q4I0J6		P76460	A7XN92	A5JTQ2		Q6D8J0	B8HBL4	Q9C8L4		Q9FYA6	A8MQR0	Q5J907		O93956	A6RUD7	Q9LZS3		O80513	Q8RXK2	P11428
C6DHY3		Q05212		B2FJE7	A8A2B6	Q9SRZ6		Q9SFW8	A8MPR5	O81221		Q9HZP5	A8G928	Q9CAV6		B8I3S9	B9EXM2	Q42908		Q9SSQ9	A8MR89	Q9M7T0		Q7S9J4	A6RW79	P31414		O49850	A3KPF2	O82179
Q31YR1		Q9LEH3		Q8PFZ0	Q8TGR5	Q84L30		Q09MH4	A8MQR0	O64982		Q59203	A8G9V4	Q8LL87		A1JR39	B9G2A8	Q84L30		Q9ZV25	A8MR93	Q6AZW2		O94142	A7F9L8	F4IME2		Q9FYA6	A3KPF8	F1CYZ5
P94364		P30359		P14853	A8G8E8	P93092		P07021	A8MR89	Q2NS86		C6DHY3	A8GKV9	O48902		A5CQ48	B9H5L9	Q9ZRD6		P08299	A8R7E6	Q9LFP1		A6R8I2	A6SEV8	Q9FM19		Q9LP77	A4GSN8	Q9LEH3
Q9Y7W4		P48977		A0AK11	A8GL96	P48977		Q2ULB2	A8MR93	Q9LHF1		Q06065	A8MPR5	Q42993		Q9SSQ9	B9S2H4	Q08080		P46466	A9HF18	Q01859		Q54UQ2	A6YRN9	P11428		Q9C688	A4IF69	Q9LZS3
B2VIS3		P57106		A5VKW2	A8MPR5	P30359		P76460	A8R7E6	O48902		Q31YR1	A8MQR0	P48977		Q9ZV25	C0LGD7	O48788		P30707	B0F9L4	P31023		O65039	A6YSL1	P14674		Q9SSQ9	Q8NBF2	P30359
B2VE05		Q9P8C0		Q819I5	A8MQR0	P08200		Q9JVT8	Q9N4Y9	P61897		Q11QE1	A8R7E6	P31414		Q07942	C0LGF4	Q43298		C0LGG6	B0F9L7	O48788		Q54PL2	A6ZQH2	Q2NS86		Q9ZV25	A4QND5	Q41059
A8GI41		P27598		B7GMV9	A8MR93	C6TBN2		Q9HZP5	A9HF18	P0CG89		A4VP14	A9LLI8	F1CYZ5		B7NMA6	C0LGH2	Q9SIM4		Q8X132	B0G107	P42896		P0C198	A6ZQH4	P42896		P46466	A4QVI3	B7LQ20
A8AQW5		Q9LVH5		P0C0F9	Q9N4Y9	B9RAJ0		Q9SNC6	A9LLI7	O24174		A8GI41	A9QM73	Q05212		P63229	C0LGI2	P28644		Q43270	B0XXF8	P12863		P24465	A7EQ00	O81221		Q93WF1	Q6ZQ08	P31414
P14853		P93092		Q0QLF2	A9KJ36	O24174		Q8VZR6	A9LLI8	F1CYZ5		P14853	B0F481	P62972		Q1JFE4	C0LGS3	P27598		Q9ZV15	B0Y429	Q9LEH3		Q9S7J8	A7EQA8	Q00834		C0LGG6	A6H1P7	Q9FFE0
Q14FC6		Q38884		P0A1F0	A9KK75	A5JTQ2		C6DHY3	A9MRB6	Q42993		Q9FLF7	B0F9L4	Q4I0J6		B1HT97	C0LGT1	Q8VZ37		Q9SYQ8	B1Q3J6	P93732		P14853	A7ETB3	O48788		P35133	A6QRA1	Q9FHM7
Q819I5		Q75LU8		Q6D8J0	A9KKU2	P0AG70		Q31YR1	A9QM73	Q9LZS3		A4IM25	B0F9L7	Q42857		C6DC42	C0LGT6	Q39085		P93665	B2ACV0	P61897		A3P669	A7HU16	B7LQ20		Q43270	A6RW79	Q9FM19
B5BKB0		Q9LFP1		Q1CV50	A9KNW4	Q9LEH3		Q9LFG8	A9VUC4	P11428		P61685	B0G107	Q41246		Q834V4	C5BGM8	P55232		Q8W0A1	B2C6R6	Q41059		Q9FLF7	A7J2C6	A4VL72		Q8LDC8	A6S9N4	O65199
P07142		P0C0L3		A0Q7I7	A9KRX7	F1CYZ5		P24465	B0F9L4	P42896		A9NG27	B0M1H3	B7LQ20		C6DI79	C7J8E5	O65862		Q8RWC5	B3GS44	P93028		Q9P3X9	A8LNF0	Q75LU8		Q9SYQ8	A6SEH9	Q8LL87
B2VCB0		Q6ZL94		Q4UW98	P35649	P68173		Q4ZQ68	B0F9L7	Q9FHM7		Q3KFT0	B1JRC8	O82179		P07642	C8VDQ3	Q2NS86		P33144	B3H4F1	P11428		P53049	A8MPR5	Q8RX86		Q0DYP5	A6SEV8	P83332
B5BDC8		P61897		Q8PL00	A9KRZ3	A7ENU3		P14853	B0G107	O64459		Q88R97	B1NWE0	O04151		B2GJ30	D3UAG2	P29402		Q9SIM9	B3H5K9	P48977		P07142	A8MQR0	Q4I0J6		O65315	A6SIZ0	Q9SMH2
Q88R97		Q9XG77		A8AX59	A9LLI7	Q6D622		A0R900	B1NWE0	P27598		Q6D8J0	A8Z5Z0	O65199		Q6CZZ2	D3UAG7	Q8VXY9		P83948	Q94CF0	Q43128		Q2UQH4	A8MR89	Q9SMH2		Q8W0A1	A6YSL1	P93257
Q6D8J0		P35007		Q731L0	A9LLI8	Q9LZS3		Q42736	B1WC86	Q9S7Y7		B3PKG0	B2X050	P11428		Q8ZL81	D4B0V1	Q8H103		P49211	O74777	O64459		Q48406	A8MR93	Q38884		O23277	A6ZQH4	Q9M9P3
C5BG25		Q8S9J2		Q5L301	B0F9L4	P14674		P07142	B2C6R6	Q42908		C6DIR5	B3DNN5	Q5MAU8		B8H9C7	E3QJV4	Q0A797		Q42525	B5BT18	F4IME2		A2R4V1	Q0D9R7	P93306		A1CIQ5	A7E558	Q05212
Q830Q7		Q42908		A1SIB6	B0F9L7	Q41246		P0C0F9	B2ZFP3	P23281		B4R8Q8	B3GS44	Q9FHM7		Q0S2M9	E7QBZ1	Q0JM17		Q0JNR2	B5X582	O81221		P28669	A8MS41	Q949P2		Q03045	A7E6F5	Q9M4S8
B8I3S9		Q0A797		B7NMA6	B0G107	Q06735		Q5QV40	B3DJT0	Q8S528		A0AJ81	B3H4F1	O04867		Q6D7J9	F4HPN2	O24242		Q9SA56	B6EUA9	O64806		Q1AUL2	A9LLI8	Q9LFP1		P23980	A7E7B3	Q03878
P77682		Q9LHF1		Q2K8C8	B0TF88	Q9C8L4		P19732	B3GS44	O49485		Q4K694	B3H5K9	E9L7A5		A4IJK6	F4HQA1	Q71VM4		Q0WKY2	Q8L7E9	Q42857		B0Y3B5	A9LNK9	Q9SK66		P33144	A7E7C4	O24174
P38737		F1CYZ5		P10390	B0TFY7	Q39085		Q9P4B6	B3H4F1	Q6D022		Q9HWD2	B3LF48	B9RAJ0		Q5Z9S8	F4HRT5	P13046		Q9SSR4	B7ZWR6	P53537		Q1DSY6	B0F9L4	Q43128		Q9SIM9	A7EHM8	Q01859
C6DF71		Q41059		Q324Z5	B0XPE1	P62972		Q1QY34	B3H4P1	Q9FFE0		Q98Q31	B3LFA4	P93257		Q8W468	F4HVW5	Q42948		Q85WW5	B8AD72	O24174		Q9ZRB1	B0F9L7	Q8S9J2		P83948	A7EKZ0	Q8LF21
Q66FB0		O82572		Q834V4	B0Y7S2	A1JIP3		Q886L4	B3H5K9	O04499		Q9SSQ9	O74777	O49603		Q03CY2	F4HW04	Q9XG77		Q9XIW1	B8ARW2	Q9FFE0		A7EBU5	B0G107	Q9ZRD6		Q84KG5	A7ENE0	O48788
A1JR39		A5JTQ2		C6DI79	Q2QD80	Q9XER8		Q92AE5	B3H5R0	O49603		B8GV13	B4TYG5	Q9SG80		B8DHI9	F4HW51	Q9SL67		O80366	P62598	P55232		O49850	A1CIL1	O64459		Q940D0	A7EQ00	P39207
Q8RLY6		E9L7A5		P07642	B2VG47	Q03878		Q88R97	Q9C9Z9	P31414		A8GF49	B5BT18	O49485		Q9SYK1	F4HWE6	P48977		Q5Z9S8	B8BMI1	P93092		Q8NK50	Q2QD80	Q0A797		P49211	A7ETB3	O04151
Q839B2		Q6AWX0		Q6CZZ2	B2X050	A9R594		Q6D8J0	B3H672	Q6ZL94		A6L0W8	B5X0N6	Q9XF98		A1R2Y2	F4HXV6	O48920		Q5Z676	B8NRX2	Q9P8C0		Q5AWM5	B2C6R6	O24174		Q85WW5	A7EV21	Q08436
Q4K694		Q949P2		A4ITW9	B3DJT0	P23281		Q5WED8	B3RFJ6	Q75LU8		Q07942	B5X582	Q6D622		P42102	F4HZB2	Q9I5R6		Q4HVS2	B9DFS6	Q00834		Q9FYA6	B3DJT0	P27598		O80366	A7EWF5	Q42857
P21883		O48902		Q8ZL81	B3DNN5	Q9P8C0		Q9ZRB1	O74777	A5HBK6		Q02EU8	B6EUA9	Q9LEH3		Q47096	F4HZB5	P93028		Q7SZ10	B9DFX7	O48902		Q96UX3	Q9JLI8	P23281		Q5Z9S8	A7EYY7	Q9P8C0
Q9AAZ2		Q59309		Q71YG0	B3GS44	O49485		Q830Q7	B5BT18	P30359		C0LGG6	B7LN63	P48496		C1ET44	F4I096	Q01877		Q9M1E1	B9DHT4	Q9ZRD6		O08810	B3DNN5	P55232		Q5Z676	A7F4S1	B9RAJ0
B2VCV2		P28844		Q8P6P1	B3H4F1	P39207		Q84BU6	B5X0N6	P46298		P37755	B7ZWR6	Q8S9J2		P76053	F4I171	Q40522		Q9SYK1	B9F4I8	Q3ZJ68		Q9SSQ9	B3GS44	P12863		Q8W468	A7F9L8	Q75LU8
Q9I4E1		Q41246		C3K2C1	B3H5K9	Q05212		B2IQ79	B5X582	Q0A797		P0AFZ4	Q304A0	Q41059		Q8FKZ1	F4I1S7	O64530		P32289	B9GLX8	P46014		C0LGG6	B3H4F1	P61897		A6RN41	A7PZL3	F4IME2
Q6D080		P29194		B9DNK0	B3H672	Q5MAU8		Q9F6B2	B6ETT4	O48788		B7NMA6	B8AZX3	O48788		A5YBJ3	F4I1T7	Q5J907		P07954	B9HBA8	Q9LVH5		Q8X132	B3H4P1	Q9FFE0		Q9SYK1	A7XDQ9	Q39085
A4XSW1		Q3L181		Q6D7J9	B3LF48	P31414		Q839B2	B6EUA9	P54765		P63229	Q6K8X6	Q75LU8		A1JNX8	F4I2J8	Q9C522		Q96290	B9N1F9	P08824		Q9ZV15	B3H5K9	Q8H1R2		Q9SHD3	A8DRH7	Q9LHA4
Q5HKN8		Q9S7Y7		A7G9H1	B3LF83	P06702		P21883	B6IDH3	P12863		Q836J5	B8B3I4	Q9S7Y7		A6TFG7	F4I3V3	O30409		Q0CNV1	B9SLR1	Q9SMH2		Q9SYQ8	B3H672	Q2QMN7		P07954	A8MPR5	Q9C8L4
B1HQJ3		P42896		Q6D5V5	B3LFA4	Q9FFE0		Q88YX9	B6SFA4	Q949P2		A8FYZ0	Q2R482	Q9ZUC1		P33015	F4I4P3	Q9AWB2		Q9C5U2	B9SZB6	Q9S7Y7		Q8W0A1	O74777	Q9C8L4		Q96290	A8MQA3	Q2NS86
P10390		O04499		Q8R9F9	B5BT18	E9L7A5		P46466	B7ZWR6	Q41059		B7JJX8	B8XCH5	A5HBK6		Q6D3V0	F4I4Q3	Q8S528		Q9LSP0	C0LGD7	P54152		A2RAL4	B5BP49	P29402		P37121	A8MQR0	Q9M7T0
B1HT97		P31414		Q8P682	Q84JF4	Q949P2		B1HMU8	Q5SML5	B9RAJ0		A4XVG4	P35648	O82572		Q20F03	Q9LDV4	P93338		Q10710	Q9FXF2	Q39433		Q5ASG9	B5BT18	P93092		Q0CNV1	A8MR93	P17783
C6DC42		B9RAJ0		Q21WP7	B5X4Z4	Q9SHJ8		Q07942	Q6Z1J6	F4IME2		Q6G5R9	B9N1F9	P17783		P05341	F4I9Q5	Q08276		Q42578	C0LGG9	P54928		P53626	B5X0N6	O49485		O74298	A8R7E6	P09886
P22550		O49485		Q47096	B5X582	Q8S9J2		Q9I4E1	Q2R482	Q9X6Z2		P0A8F3	B9RUN8	C6DFH7		Q08636	F4IAE9	O22349		Q94A08	C0LGH2	Q9SAF5		O00105	B5X4Z4	P54774		Q9LSP0	Q9N4Y9	Q06652
P0ADK5		Q9SMH2		Q4L5V3	B6ETT4	Q0A797		P42247	B9DFG3	P55232		O23277	C0HJB3	P83332		P23904	Q43846	Q8H1R2		Q9ZS34	C0LGH3	Q42908		P33144	B5X582	P30359		Q940Y5	A9LLI7	Q8H1R2
P58937		P55232		A6M229	B6HIM5	Q42908		Q5QXW3	B9DFX7	Q8VZ37		Q834V4	C0LGD7	P39207		B9ITE9	F4IGA5	Q9SZX3		Q5AWS6	C0LGH8	Q6K9N6		A6RJP7	B6ETT4	Q42908		Q10710	A9LLI8	Q9ZUC1
Q8FU05		Q43128		P33015	B6SFA4	P11428		Q1R1I6	Q9SIC4	Q9M4S8		P17117	C0LGE0	F4IME2		Q42578	F4IHJ0	Q9SJD4		Q9C5C5	C0LGK4	Q2NS86		A7EHP6	Q9SKR2	Q9M9P3		P35134	Q0DA50	Q9LFP1
B2VCC9		O49603		P05341	B7LAR4	P92939		Q038N1	B9DHT4	A4VL72		C6DI79	C0LGF4	Q9C8L4		Q2MI72	F4IHS2	P23244		Q2MI72	C0LGL9	P14674		Q5AZC0	B6EUA9	O49603		Q39366	A9QXE0	E9L7A5
A9WPV8		P46014		B2SVL8	B7VJM5	O82572		Q9ZV15	B9EAN2	Q9FM01		P07642	C0LGG8	P45731		Q0ZJ32	F4IIU4	Q38884		Q9ZPV8	C0LGG8	Q6AWX0		Q9SSR4	B6Q2W9	P46257		Q15GI4	B0F9L4	P55232
Q834V4		P23244		Q08636	B7ZWR6	P37902		P10390	B9F4I8	Q9LVH5		Q6CZZ2	C0LGH2	Q9FM19		A6T5L4	F4IJ77	Q69TY4		Q7G8V2	C0LGN2	P29511		O93856	B7FM45	P36183		Q4WQM4	B0G107	P42896
P19593		P93257		Q24R48	B8AD72	A5HBK6		A5VXX1	B9F655	Q9AWB2		Q8ZL81	C0LGH3	Q9LHF1		Q928P3	F4IK01	Q05212		Q0ZJ32	C0LGQ4	P54765		Q06157	B7ZWR6	Q38879		P92985	Q5ZJL9	Q9SAF5
C6DI79		Q42669		Q2MI72	B8AEH3	O81221		B0KSC1	B9N1F9	Q93WN0		A4VQW0	C0LGJ1	Q8VZ37		Q6D6C5	F4INY4	Q94K05		Q8LE52	C0LGT6	O04883		Q7SCW9	Q304A0	Q41059		O49606	B2J6D0	Q9XF98
P07642		O04151		Q0ZJ32	Q304A0	Q42993		Q8W0A1	B9RX57	Q9LFP1		P83948	C0LGK4	Q9FS88		P58496	F4IRR2	P30707		Q9XHM1	C0NKW7	P25819		Q5Z9S8	B8AJT9	O04151		Q42578	B0M3E8	P80607
Q6CZZ2		B7LQ20		Q6D6C5	F4HW04	Q8LL87		Q5L8Z8	B9S2H4	Q38884		A4VP90	C0LGK9	P34091		P58718	F4IUX6	Q93ZM7		P17648	C0SUT9	Q9LHA4		Q5Z676	B8AZX3	Q9SAF5		Q94A08	B0XXF8	Q9ZRD6
P23980		Q42948		P58496	Q8H0U4	O04499		Q5QWR3	C0HJB3	Q9C8L4		Q48H61	C0LGP4	Q2NS86		Q817W6	F4IUY8	Q6YZX6		Q9B6E8	C5FBW2	P48496		Q4HVS2	B8BDK0	O64806		P0C898	Q4VZP3	Q43128
A8GH14		Q9LHA4		P58718	B8FDS1	P46014		Q834V4	C0LGD6	Q38879		P36675	C0LGP9	O65862		Q9FIB4	F4IV99	Q9SMH2		Q60DX8	C5JJW0	P30359		P0CG72	B9DHT4	P80607		Q9ZS34	B2C6R6	Q9FN03
O00105		O23016		P40407	B8XCH5	O64459		C6DI79	C0LGD7	P93257		Q99QM0	C0LGS3	Q42948		Q8ZIZ8	F4IVL6	P29511		Q9ZVX2	C6L7U1	Q9SK66		Q4IK03	B9F4I8	Q8VZ37		Q8LFJ5	B2ZFP3	P48496
P33144		P11428		A9KQM9	B9DFG5	F4IME2		P07642	C0LGE0	P23244		C5BWR3	C0LGV0	Q949P2		Q9ZVX2	F4IXE7	O22203		Q949Q7	D1FP57	Q8VZ37		Q9M1E1	B9HQZ6	Q9S7Y7		Q9C5C5	B3DNN5	P0CG89
Q8ZL81		Q8S528		Q8P9X0	B9DFX7	Q9ZUC1		Q6CZZ2	C0LGE4	P17783		A6L7K0	C0SUT9	Q01390		Q87TB8	F4IXW2	Q949P2		Q07078	O22893	A4VL72		P07954	C0LGD7	P48977		P54904	B3GS44	P25819
P83948		O65862		C4LAS5	F4IV16	O04151		P23980	C0LGF4	Q59309		Q6D7J9	C6CBG9	Q0A797		Q07078	F4IYF8	O81221		Q9FRL3	C7Z274	O04151		Q96290	Q9ASQ6	Q40522		Q2MI72	B3H4F1	Q38884
A4VP90		O48788		Q4USP6	B9DGU7	Q9XG77		A7GKN4	C0LGT6	Q9SJD4		Q6D5V5	P36058	O80990		A3CQM4	F4IYM4	O65272		Q07204	C7Z7C3	Q5MAU8		P37121	C0LGG8	Q39433		Q9ZPV8	B3H5K9	P37900
A7GKN4		Q9ZUC1		Q6D033	B9DHT4	Q9FN03		C3K2C1	C0LGG9	P39207		Q85WW5	Q6D178	Q9LFP1		C4LAS5	F4IZM8	O04499		Q8VZG8	D3UAG7	Q38884		Q8TFL3	C0LGH2	Q9AWB2		Q8NK92	Q9C9Z9	Q9SHJ8
Q46824		O64459		Q7MYF8	Q9SRU2	Q2QNG7		O04289	C0LGH2	Q40522		Q6AFZ8	C6DG74	Q01859		Q6D033	F4J117	Q2QMN7		P25851	D4AUF1	O82572		O74298	C0LGH3	Q9FX32		Q0ZJ32	B3H672	Q9LJA0
Q8Y4R7		O48920		C4KZK4	B9HCR2	Q6D0B2		Q8Y4R7	C0LGH3	O82572		P0ADW9	C6DH76	Q9LFB8		Q7MYF8	F4J3N2	Q40193		P14640	D4AUX6	P36183		Q9C9F5	C0LGI2	P54765		Q9FHD7	B3H6K1	P30924
C5C333		P17783		B4SKV6	B9I666	Q9M4S8		Q6D7J9	C0LGH8	O04151		B8DHI9	Q6CZK1	Q304B9		C4KZK4	F4J5S1	P12863		Q5QMM3	D4AYG1	Q9M9P3		Q4WVF4	C0LGK4	P25819		Q9XHM1	B3LFA4	Q949P2
Q7N2I8		A5EB33		P23920	P35648	P48496		Q6D5V5	C0LGJ1	O48920		Q47096	C6DKU3	Q38814		O31408	F4J6F6	O81742		Q2VEI0	D4AYW0	Q40522		Q6MB26	C0LGK9	Q9XF98		P17648	B5BSX1	Q2QMN7
P24218		O81221		Q6D8F3	C0LGD7	Q41059		Q00607	C0LGK4	Q9ZUC1		Q59149	D2WL32	Q9M9P3		P18955	F4J7T3	P61897		Q8RY82	D4B0V1	P0CG89		Q2GN49	C0LGT6	Q6ZL94		Q9FIB4	B5BT18	Q9I5R6
Q5P229		F4IME2		Q3AAT6	C0LGE0	Q3L181		Q85WW5	C0LGP4	Q8VXY9		Q6D2N7	D3THI6	Q8Z7S0		A8GDS3	F4J8D3	P53492		Q06SI2	D4Q9Z5	O48920		Q4WQM4	C0LGV0	O82572		Q9FQ19	B5X0N6	O65862
Q6D7J9		Q6D022		P0ABE6	C0LGF4	P35007		B7UXN9	C0LGR3	O82179		A6M229	D3UAG2	Q9FN03		Q47T99	F4JC97	Q82Z99		Q9T076	D6PVB4	Q9SG80		Q1DLM0	C0LGX3	Q8VXY9		Q07204	Q84JF4	P29409
Q6D5V5		Q9FS88		C6DG94	C0LGG8	P93257		B9F2U5	Q9LVP0	P93028		Q8FKZ1	Q6VAA7	Q9FX32		Q6D8F3	F4JF21	P39207		Q1DS65	D8WUA4	O80990		Q4IQW0	C0SUT9	P93257		Q944R1	B5X582	O49485
Q85WW5		Q9XF98		B2FQ38	C0LGG9	P46644		Q5Z9S8	C0QRQ2	Q42669		A6H1P4	D3UAG6	P54765		P0ABE6	F4JGZ1	Q9SEI4		Q10208	E3SXU4	Q0A797		Q4PAR1	C0SVM5	Q6K9N6		Q9SZD4	B6EUA9	Q0A797
B7UXN9		P68173		Q830V1	C0LGH2	P0A973		Q15RG6	C0SP84	Q9FN03		Q3K7N4	D3UAG7	Q9M5K3		C6DG94	F4JHH5	B9FDT1		Q6PMI5	E5KCJ8	Q03684		Q4WU07	C1F8X6	P92963		Q8VZG8	B7ZWR6	Q9SMV6
B2VK70		Q9AWB2		A8SE98	C0LGH3	Q0J3D9		P0CG72	C0SUT9	Q9SMV6		Q9ZIB7	D4B0V1	Q93WN0		Q47QS4	F4JJP1	Q2QXR8		A4FPH0	E9PVA8	Q9FFR3		Q94A08	C5FBW2	Q8S528		P25851	Q304A0	P54873
A4IJK6		Q9MAS5		Q09ME1	C0LGL9	P54765		Q9M1E1	C0SVM5	P25819		A6TFG7	E5KCJ8	P20649		Q9I310	F4JKH6	Q41140		Q96255	F4HPN2	Q40193		Q7S3M5	C5FUK3	Q9LVH5		Q9ZSY2	Q39247	P21357
Q5Z9S8		Q9FM19		P0C0L3	C0LGN2	P17783		Q9SYK1	C0SVV6	Q2QMN7		Q9HXH0	E9EPV1	P30924		A1JPQ9	F4JKK0	Q9SF85		Q0JL46	F4HPR5	P46257		Q9C5C5	C6KIE6	P39207		Q5QMM3	B8B7X6	P26413
A6T5D6		Q9SEI4		B2FQN4	C0LGP4	A4SRC1		Q01447	C4B7M5	Q9SL67		Q0TUZ0	F1DLK1	P68173		Q18CS6	F4JLK2	P42798		Q8LFY8	F4HQ17	P54774		Q2MI72	D1FP57	Q8WQI5		Q2VEI0	B8BDK0	Q9M0Y8
B7V346		Q2QMN7		Q881F7	C0LGU7	Q9SMV6		Q47096	C4B7M6	Q9AT35		P33015	F4HNU6	P93212		P37148	F4JLM5	A7ENU3		P50651	F4HRT5	P93263		Q9ZPV8	O65251	P0CG89		Q8RY82	F4J339	Q42908
B8DHI9		Q9SM60		B4SUT0	C0LGQ9	Q9XF98		Q9KDN4	C5A0R2	Q41246		A4SJ60	F4HPH2	P55232		Q09ME1	F4JMJ1	Q9FMP3		Q39243	F4HVA6	Q9XG77		Q5ATV8	C8V3W6	Q9XG77		Q2JK60	B8MYV0	Q84L30
P0AE63		P93028		Q6CZY2	C0LGS3	Q2NS86		Q1QZX1	Q84M98	P29402		Q6D3V0	F4HPN2	P29409		Q9RJ61	F4JN05	O82734		Q09ME1	F4HVW5	Q8S9J2		Q8NK92	C8VDQ4	P28769		P21528	B8NT06	Q39433
A6RN41		Q8VXY9		Q37680	C0QRQ2	Q9FHM7		Q5QUU1	C6DA45	P37900		B7V5L4	F4HPR5	Q08733		P0C0L3	F4JPR7	P27323		Q9LT35	F4HW04	Q9AWB2		Q0ZJ32	D1I234	Q40193		O24661	B8XCH5	P48977
Q9M1E1		Q69TY4		Q6DAV2	C0SP84	Q8LF21		P37121	C6DBD7	P46257		P05341	F4HRT5	Q9SF85		Q8ZH72	F4JS25	P45731		Q9MA41	F4HW51	P27323		Q01VB2	D2WL32	O80990		Q9Y875	B9DFG3	P04353
A7MLM8		Q9SG80		Q67TI9	C0SUT9	P00830		O74298	Q668A3	Q9SSN0		A4XYX4	F4HVG8	Q43128		Q6D7H0	F4JSH1	G4LTX4		A7PZL3	Q9LKB9	P93257		Q9XHM1	D3F124	P53492		Q7RZM8	B9DFG5	Q03684
P42102		O04867		P93401	Q8H0W3	Q9SK66		Q9C5U2	Q6D273	Q9ZRD6		Q6D1C4	F4HW04	P08824		A1JJB7	F4JVN6	Q6AZW2		Q6C4M9	F4HX15	Q8S528		Q9ZVX2	O82381	P23244		Q6PMI5	B9DFI7	Q9SK66
P43433		P54765		P61719	C1ER74	P54152		Q1R003	P36058	Q69TY4		Q08636	F4HW51	Q3L181		P75936	F4JW79	O48905		P69551	F4HXQ7	Q9M4S8		Q4PGL2	D3UAG7	P46014		Q9MA92	B9DHD7	Q9FS88
A1UAY5		P0CG89		O31447	C4Z1I4	A5EB33		Q3K7N4	C6DEQ3	Q01390		P46320	F4HX15	Q84L30		A7PZL3	F4JY37	A2BDB0		P04051	F4HXV6	P0CG84		P93033	D4AN50	Q42948		P50651	Q6AVI0	O80990
Q47096		Q9SK66		C6DFN7	C4Z523	P31133		A6TFG7	P00934	P54928		A9NEL4	F4HXQ7	Q9AWB2		P24517	F4K0C4	O23627		O64989	F4HYG2	O22349		Q5B1J4	D4AUX6	Q43298		P02284	B9G2A8	P21342
P25382		Q93ZQ5		A9KHY6	C4Z5N7	Q9SG80		P33015	C6DF90	Q9SEI4		C4Z9V4	F4HXV6	Q40079		A4IP94	F4K0E8	Q43317		Q9FXI9	F4HYJ7	Q08436		Q4WNN2	D4AV38	P54928		Q09ME1	B9HBA8	P54765
Q9KDN4		Q2QNG7		Q0AWJ2	C4ZHN1	Q9X6Z2		P59232	C6DHR5	Q9M9P3		Q7XA67	F4HYJ7	G4LTX4		P69551	F4K2E9	P21342		Q37680	F4HZB2	Q9SU58		A1CJ34	D4AYW0	P02284		Q9LT35	B9HSR7	P42644
Q1AZ86		Q9FFE0		Q65J10	Q3ATL6	O24461		Q4WVF4	C6DI75	Q9XF98		A1R990	F4HZB2	P54873		P52146	F4K2F0	Q75GT3		Q9H5Z1	F4JHT3	O49485		Q96WQ8	D4AZD1	Q9SL67		Q8LBB2	B9N1F9	Q9FFR3
O74298		Q9SAF5		A6L7E5	Q6D8S6	Q9SM60		P05341	C6DJ78	Q0J3D9		Q9C5C5	F4I096	P93832		A7GSY4	F4K3G5	Q8H1B3		Q42029	F4I096	O82179		B5EEL9	D4AZK9	Q01390		Q8W4I7	B9RU15	Q41246
B7NQB1		O82179		Q6CYJ8	Q8X8X5	Q9S7Y7		Q08636	C6DJF9	O65199		B0KK78	F4I0N3	Q6AWX0		Q37680	F4K460	Q42669		Q6XKE6	F4I0N3	Q9C8L4		Q8RY82	D4B0V1	Q9LSU1		Q3E8Z8	C0LGD7	P68173
Q10710		Q9M9P3		Q3AAA4	Q668A3	Q9MAS5		Q1QY92	C6DJN2	O80990		Q2MI72	F4I114	P21238		Q927Z0	F4K5J1	Q9ZU52		P93401	F4I114	P23244		O81415	D4B1N9	Q9SSN0		Q9MA41	C0LGE0	Q38814
Q837H2		P93263		Q8PAA7	C6DDU0	Q8LBU2		P46320	C6DK05	P36183		Q9ZPV8	F4I171	Q9SMV6		P93401	F4KBW6	Q2R1V8		Q9ZPH9	F4I171	P29402		B0XMT4	D4B1R0	Q6AZW2		Q9SXD9	C0LGN2	P14674
A1JTG3		Q39433		B8D0W1	C6DEQ3	Q9FM19		Q42578	C6DKU3	P62264		Q0ZJ32	F4I1S7	Q38879		C6DFN7	F4KCC2	O04450		Q9SUF9	F4I1T7	Q9M0Y8		Q06SI2	D4B5D4	O48920		A7PZL3	C0LGG8	Q41140
A1JNX8		A7ENU3		B0RU96	C6DFB1	P42644		Q94A08	C6L7U1	Q9FM19		Q6D6C5	F4I1T7	Q9P8C0		Q8VZA1	F4KD71	A4GSN8		Q8VZA1	F4I214	P26360		P08843	E3RP32	P93338		Q37680	C0LGF4	Q0J3D9
Q5PJ62		A8GKJ6		Q6D0E4	P0AC87	Q9M5K3		Q9R9I9	D1FP53	Q6K9N6		C6DEM6	F4I2H2	Q9SK66		A8GLE5	F4KEW8	Q9MAK9		Q9CAJ0	F4I2H2	Q2QMN7		Q9Y875	E3SXU4	Q9SU58		Q42029	C0LGH3	Q01390
Q8X4L9		A3C4N5		Q4UQT7	C6DHG3	Q9LFP1		Q5AWS6	C7J8E5	P34091		P17648	F4I2H7	Q94JQ4		Q65J10	F4KF14	Q9SN35		P93584	F4I3Z5	Q42948		Q84KJ7	E4ZHQ5	Q9M0Y8		Q9SNB7	C0LGH2	Q8S9J2
A6TFG7		U3KRF2		O07108	C6DHY4	P37900		A4XXB7	D0EL35	Q39433		P58496	F4I3Z5	Q9SHJ8		Q6CYJ8	F4KFT7	Q6H8D5		O48963	F4I4P3	Q9XF98		Q7RZM8	E5KCJ8	A5HBK6		Q6XKE6	C0LGJ1	Q94CJ5
Q9HXH0		P53492		Q1CCV9	C6DIC6	Q69TY4		Q2MI72	D1FP57	P29511		A1SYK4	F4I460	A5EB33		Q41438	F4KFV7	Q9FH13		O49859	F4I562	P80607		Q9M7Q2	E9PVA8	P29511		P93401	C0LGK4	Q9C5W7
P33015		P36183		P42973	C6DIG9	O98360		Q0ZJ32	D2XNQ8	Q01111		Q9HUJ2	F4I4P3	Q0J3D9		A7FFR1	F4KHD8	Q38879		Q85WS5	F4I6G4	P92963		Q6ANH2	F1QBY1	P19951		Q9ZPH9	C0LGP4	P46298
Q6D3V0		Q8LL87		P71086	C6DJ78	O65199		Q6CZK3	D3UAG1	C6DFH7		Q8VMM4	F4I562	Q6ZL94		Q6D0E4	F8WKW0	O04266		Q8S628	F4I878	Q93WN0		Q6PMI5	F4HNU6	Q8H103		Q5W6R4	C0LGT6	Q8VZ37
Q9KY50		Q2R1V8		Q9K951	C6DKD0	P42896		Q9XHM1	D3UAG2	Q9FFR3		B8H072	F4I6G4	Q9LSQ5		Q9CAJ0	H2DH21	O82572		Q38869	F4I8H8	Q8LPJ5		Q8TGB2	F4HRT5	Q9SM60		P35132	C0LGV0	Q6ZL94
B7V5L4		Q38879		B1NWD5	C6DKK3	Q9LHF1		Q8T7J8	Q9FE68	Q08080		A4STC9	Q84ND9	Q42699		Q8ZQ25	H3K2Y6	P52902		B1NWD5	F4I9Q5	O65199		Q1IKG8	F4HTQ1	P93028		Q4WEP0	Q9SGP2	P93338
P05341		Q5MAU8		A5MZ75	C6DKU3	P54873		Q6D6C5	D3UAG3	P54873		Q5QZ16	F4I878	Q9M0Y8		P42973	I1SSI5	Q94CJ5		Q9SAK0	F4I9T0	Q43298		A8SE98	F4HVG8	Q9SIM4		O04630	C0SUT9	Q9M5K3
A4XYX4		P30924		Q8P4R0	C6L7U1	Q9M9P3		P17648	D3UAG4	P20649		Q5QYN9	F4I9Q5	Q6K9N6		Q9K951	I7C6E8	P31414		Q0H8Y7	F4IAE9	Q949P2		Q09ME1	F4HW04	Q2QNG7		Q9SUF9	C0SVM5	Q3ZJ68
Q6D1C4		P21238		Q8Y617	O65251	Q6YZX6		P58496	D3UAG7	O04867		Q9ZVX2	F4I9T0	A8GKJ6		Q8RWI9	J9U5U9	P36181		Q1AU33	F4IAT2	Q9SL67		B7J6H2	F4HW51	P30924		A5JTQ3	C4B7M6	Q9SM60
Q08636		Q06652		P21874	D0EL35	Q9LJN4		Q9HUJ2	D4B0V1	O49818		Q8A407	F4IAE9	Q9I5R6		A0JXJ8	P08548	B0THS2		P56526	F4IDQ5	Q84TF0		A2QY50	F4HW65	Q94CJ5		Q8VZA1	C5FUK3	P45731
P23904		Q42993		Q18BW7	D2XNR1	P54928		P58718	Q8LE58	P28769		Q87TB8	F4IAG2	P35007		B1NWD5	O00370	Q8L5Y6		O63075	F4IDY7	Q0J3D9		A7PZL3	F4HX15	Q71VM4		A6S1A3	C6KIE6	P54928
P58297		Q9FIK0		P05499	D3UAG2	Q01390		Q3KD08	D8WUA4	Q8RWZ3		A8GFQ1	F4IAT2	A2Z3C4		Q9SAK0	O00410	Q01111		P83947	F4IFC5	P25861		O64989	F4HXQ7	Q94K05		Q0CI67	D1FP53	Q9XG77
Q94A08		O24242		B1IGV8	D3UAG7	O04867		A5VGU5	E1B328	Q9SK66		C4LAS5	F4IBB2	Q8VXY9		B2VGA3	O04015	Q06735		O65595	F4IG73	Q06942		Q9FXI9	F4HXV6	O65199		Q96WY0	D1FP57	P36183
Q8CQ92		P92963		Q0TUZ4	D4AN50	Q9SU58		P15275	E3SXU4	B7LQ20		Q6D033	F4IBD7	Q9SE42		O34106	O04196	Q94AZ2		Q9SZM1	F4IGA5	Q2QNG7		Q37680	F4HY56	Q9LFB8		P23509	C6L7U1	P29511
A5D4Y2		A2BDB0		B0TC51	D4AQA7	P80607		Q9FIB4	E5KCJ8	O04450		A9KTE7	F4IDQ5	Q38884		O88058	O04197	Q9SCN8		Q9LJ42	F4IGZ2	Q6ZL94		P15263	F4HYJ7	Q8LF21		O48963	D0EL35	Q3L181
B4TVR9		Q3ZJ68		A6TCL4	D4B3C8	P93263		Q5QZ16	E9PVA8	P56331		Q48EI4	F4IDY7	Q9SAF5		A8G7U3	O13739	P20649		Q70XX8	F4IH31	P34091		Q9SLK6	F4HZB2	P93263		Q0WPR4	D0MIN4	P34091
C5C0I5		P25861		B9DZQ6	D8WUA4	Q9LJA0		Q5QYN9	F4HPN2	P27323		B6YQE9	F4IFC5	O04499		P9WNU4	O14072	A1JIP3		P43282	F4IHJ0	P39207		A2QX52	F4JHT3	Q40079		Q6YZI0	D1I234	Q6K9N6
B0KK78		P93031		A6TZ17	E1WAU5	Q6ZL94		Q9ZVX2	F4HPR5	Q3L181		Q9CGF1	F4IG73	O49818		P9WNU5	O22060	O98360		Q9SRM9	F4IHY7	Q38879		Q0UDH1	F4HZB5	Q6AWX0		O49859	D2WL32	Q2QNG7
Q2MI72		Q8VZ37		Q70XX8	E3SXU4	Q9SL67		Q1QSD0	F4HRT5	P26360		Q32BU5	F4IH31	P54928		P21874	O22193	Q02DF2		Q84JD5	F4IIU4	P30924		O94676	F4I096	Q9SCN8		Q8RWI9	D2XNR0	Q8W593
Q8NK92		Q40522		Q6D8F7	E5KCJ8	Q9LSU1		Q949Q7	F4HTQ1	Q9LZW3		Q4K527	F4IHJ0	Q8LF21		P05499	O22208	P21238		P08834	F4IJK1	Q8VXY9		P93401	F4I114	Q9I5R6		Q38869	D3UAG0	P26300
Q0ZJ32		Q9M5K3		B8I941	E9PVA8	Q9LFB8		Q839U1	F4HVA6	Q2QNG7		Q8RY82	F4IHY7	Q43784		P06533	O22224	O23936		P35886	F4IJV4	Q8LFT2		Q9ZPH9	F4I116	Q42806		B1NWD5	D3UAG2	Q9LVH5
B2VE30		Q6Z6L4		Q2NZS1	F1QBY1	P54774		A3D2L1	F4HVG8	Q9M5K3		Q7N3Z5	F4IIU4	P31265		Q7S4V5	O22493	P0C0L3		Q5KU05	F4IK01	A0LXV8		B8N7E5	F4I171	Q93WN0		Q9SAK0	D3UAG7	A4VL72
A6T5L4		A5HBK6		C6DC32	F4HPN2	Q9SM09		Q0SFW6	F4HVJ3	E9L7A5		Q6D8F3	F4IJV4	P42644		A1JPP1	O65751	Q38799		Q94KE1	F4IK45	P26413		A3LXZ3	F4I1T7	P22738		Q33C00	D4AMT2	Q93WN0
B5XQ62		Q9LSU0		P08834	F4HRT5	Q06652		C4LAS5	F4HW51	Q8S9J2		A6LEM6	F4IK01	A2BDB0		A6TCL4	O22585	E9L7A5		O04249	F4ILR7	Q40079		A5JTQ3	F4I214	P34091		O94363	D4AUX6	P25861
Q8ZKL6		Q05431		C5D6C2	F4HVW5	O82179		Q5QZL3	F4HX15	O64530		P0ABE6	F4IK45	P93338		A1R485	O22793	Q9M339		O42764	F4IM84	A2BDB0		Q8VZA1	F4I2H2	Q8LFT2		P05499	D4AV38	O24242
Q6D6C5		O04922		Q6D465	F4HW51	O04015		Q07204	F4HXQ7	Q40193		B0KMQ6	F4ILR7	P93263		Q70XX8	O22799	O04151		Q75LJ3	F4IME2	P17783		P48467	F4I2J8	Q9AT35		Q5ASN8	D4AYG1	P28769
Q48QK0		Q9M4S8		Q3BWY6	F4HX15	Q9FS88		Q9SZD4	F4HXV6	P02284		C6DG94	F4IM84	Q42669		P43282	O22808	Q9SF16		Q9SW95	F4IMK4	P02284		O42783	Q8N1I8	P26205		O63075	D4AYW0	A5HBK6
Q8VMM4		Q8L6Y1		C4Z1T6	F4K5J1	Q05431		Q6D033	F4HY56	Q54T85		B0T0T0	Q9LH74	P22738		Q6D8F7	O22822	Q39433		Q9SEK3	F4IMQ0	Q8H103		Q4WT99	F4I3V3	A3C4N5		O65595	D4AZK9	Q9S7Y7
Q817W6		Q56Z59		Q836J6	F4HXQ7	P53536		Q1QUW9	F4J6F6	P53492		Q6ANH2	F4IME2	P46014		P61702	O22907	P37900		P56318	F4IN58	Q8W5R2		Q9CAJ0	F4I3Z5	P25861		Q9SZM1	D4B0V1	P29402
P15275		Q93WN0		Q2MIF7	F4HXV6	Q8LPJ5		P79089	F4HYJ7	Q5MAU8		A8G7Q4	F4IMQ0	Q43609		Q82ZW6	O22938	Q9ZNT7		Q941D3	F4IN69	Q42806		Q96WY0	F4I4K5	Q3ZJ68		P25621	D4B1R0	Q9AWB2
B2VKX1		O65199		P23214	F4HY56	P36183		Q1QVV3	F4HZB2	Q6AWX0		P37148	F4IN58	P14166		C6DC32	O22993	Q8RWZ3		Q2MIF7	F4IN78	Q01111		O48963	F4I4P3	O23016		Q5BQN5	Q9AT54	A2Z3C4
Q87TB8		Q9SL67		Q24RW2	F4HYJ7	P28844		Q8RY82	F4HZB5	P46014		Q09ME1	F4IN69	Q9LVH5		P08834	O23144	Q41141		Q9LZM8	F4IP13	Q9FN03		O49859	F4I562	P0CG84		Q9LJ42	D4Q9Z4	O49818
Q839U1		O64806		Q6DAW2	F4HZB2	P93212		Q5QY68	F4I096	Q9SM60		Q9I2U1	F4IN78	P42896		P24502	O23299	Q2QM55		A2WXB2	F4IP69	Q6D022		Q4WRP2	F4I8H8	Q9SG80		Q70XX8	D8WUA4	P27725
A5WAB1		Q42699		C6DCQ8	F4I096	Q43497		A0KEQ6	F4I0K2	Q9XG77		P0C0L3	F4INA9	P46257		C5B7N9	O23372	Q06652		Q42954	F4IPE3	Q06735		Q8RWI9	F4I9Q5	Q56Z59		P43282	E1B328	Q9SF85
A1W1Z0		O98360		P42246	F4I0K2	A0LXV8		C6DG81	F4I0N3	Q9SG80		Q6D7H0	F4INW9	P62264		Q94C77	O23461	F4JVN6		Q9SK86	F4IPM3	Q9LJN4		Q8S628	F4I9T0	O23715		O82229	Q40392	Q9FM01
Q0SFW6		Q9ZRD6		B7L5P5	F4I114	Q6Z6L4		Q6D8F3	F4I0P8	O24242		Q881F7	F4IP13	Q8LBU2		Q6D465	O23661	Q9FIK0		Q9FK35	F4IQV7	P29409		Q08650	F4IAT2	O82179		Q9GKU5	E2IUA6	Q0WW26
C4LAS5		O23715		P10656	F4I116	P29409		P0ABE6	Q8VYR0	Q9MAS5		Q4L6A2	F4IP69	Q9LHA4		C5D3Y4	O23826	Q6ZL94		Q9P7T1	F4IRR2	P53492		Q38869	F4IB81	P37900		A2QQV6	Q8W3Z1	P27323
B8DCG2		P08200		Q37894	F4I171	Q2QMN7		B0KMQ6	F4I114	P48977		P24517	F4IQJ2	Q42908		Q2MIF7	O24160	Q05431		Q94A18	F4IRU3	P20649		Q0UHM7	F4IDU4	Q0JM17		Q01397	E3SXU4	P46257
Q6D033		P93212		B4SLN0	F4I1T7	P27323		C6DG94	F4I116	P93263		B4SUT0	F4IRR2	Q0WW26		B0RIB7	O24467	P08824		P09186	F4IRW0	Q9SEI4		B1NWD5	F4IDY7	P26300		Q8LEF3	E5KCJ8	Q96558
A9KTE7		P0CG84		A8AI28	F4I214	P93832		Q6NKZ9	F4I171	Q9FS88		B1IYP2	F4IRU3	Q9MAS5		Q6DAW2	O24617	P29194		B2Y1X2	F4ISQ7	P45731		O14325	F4IFC5	Q08080		Q93ZY7	E9PVA8	Q8W3M4
Q48EI4		P20649		A6LJT6	F4I248	P55232		B1YLD8	F4I1T7	Q41140		Q47278	F4IRW0	Q9SL67		C6DCQ8	O48520	Q9LV21		Q9LEW8	F4IUX6	Q9AT35		Q0H8Y7	F4IG73	O24242		Q9FHN8	F1DLK1	A7Q0V4
O31408		Q9FE01		B0RXN7	F4I2H7	A4VL72		Q0CL23	F4I248	Q8H1R2		Q37680	F4IUX6	P13046		P42246	O48651	Q8L6Y1		Q9FL07	F4IUY8	Q9LFN6		P56526	F4IGA5	Q8W3M4		Q9SRT3	F1Q4S1	G4LTX4
Q02WP2		Q01390		Q39Y23	F4I3V3	Q42669		P50651	F4I2H2	Q06942		A4XPU9	F4IUY8	P04353		O33507	O48700	Q9X6Z2		Q9SZL9	F4IV45	Q9SIM4		P05499	F4IGZ2	Q9LJN4		Q84JD5	F1QBY1	Q40193
A7E5P6		P54152		Q09WW5	F4I3Z5	P21238		O06993	F4I2H7	O65862		A8GAC2	F4IV45	P28769		Q1CEJ3	O48713	P26360		Q8H1Q1	F4IV99	Q9SWG0		Q5ASN8	F4IH31	O64530		P08834	F4HPN2	Q9SWG0
P18955		Q6C7L4		Q1IFV7	F4I4P3	Q6K9N6		A5W8C3	F4I3V3	Q43128		Q51464	F4IV66	P0CP80		B7L5P5	O48723	Q43117		P46423	F4IVI0	Q94BQ2		P29696	F4IHJ0	Q94BQ2		Q9SXD5	F4HRI2	Q9MAS5
Q48FN1		Q03878		C0ZA45	F4I562	O49818		Q09ME1	F4I3Z5	Q9LFU1		Q927Z0	F4IVL6	P21342		A8AI28	O48781	Q5MAU8		A4QJW9	F4IVL6	O80763		Q8WZY7	F4IHY7	P09886		Q8VZ17	F4HRT5	A5EB33
A8GDS3		P54928		A9KKS7	F4I9Q5	Q59309		Q8LBB2	F4I4P3	Q9SCN8		P93401	F4IXE7	Q9LXS6		Q42954	O48837	Q9LHF1		Q9LMS3	F4IVU1	A5HBK6		Q8LAH7	F4IIU4	P27323		Q9LJI2	F4HTM3	Q71VM4
Q47T99		P40108		A4QJW9	F4I9T0	F4IHS2		P0C0L3	F4I532	Q9LJN4		Q9KNY7	F4IXW2	Q9LZW3		Q94A18	O48844	P0CG89		Q9LH89	F4IW10	P36181		Q9SZM1	F4IJV4	Q9ZUC1		P30284	F4HTQ1	Q6AWX0
Q6D8F3		Q9SCN8		C4Z1J4	F4IAE9	Q9ZVI9		Q6D7H0	F4I5Q6	Q9FMU6		Q4K3K9	F4IYF8	Q9XG77		P09186	O48847	Q9ZU75		Q9M1Y1	F4IXE7	O48905		O59826	F4IK01	Q8Z814		Q94KE1	F4HVA6	Q69TY4
P0ABE6		P22738		Q6D7E5	F4IAT2	P53537		A8ANW1	F4I6E6	Q0JM17		O31447	F4IYM4	P0CG89		Q9KJ75	O48915	P46298		P31593	F4IXW2	Q41140		Q70XX8	F4IK45	Q01877		O04249	F4HVG8	Q9SIM4
C6DG94		P45731		A8GIE9	F4IBB2	P29511		Q881F7	F4I8S3	Q9FIK0		A6VTQ2	F4J117	P23244		C0ZIH4	O48921	P40108		Q85FP7	F4IYF8	Q9SSN0		Q0TXH0	F4IKF6	O65862		Q75LJ3	F4HVW5	P31265
P61951		Q9LZW3		Q65W61	Q9LDD1	P93028		A7PZL3	F4I933	Q8LFT2		A0KHL9	F4J2K2	P92963		A4WFX7	O49403	P30924		Q7XT40	F4IYM4	Q41141		B1XQQ1	F4ILR7	A2BDB0		B0YD91	F4HW04	Q42699
Q9I310		O64530		B8DHB4	F4IDQ5	P56331		Q93GT7	F4I9E1	P21238		C6DFN7	F4J2U9	P53536		C0ZA45	O49429	O23715		O82204	F4J117	Q6YZX6		A2QQV6	F4IME2	Q8LBU2		Q9SW95	F4HW65	A2BDB0
A1JPQ9		P42730		Q7YJX0	F4IDU4	Q93WN0		Q4L6A2	F4I9Q5	P68173		A9KHY6	F4J3G5	Q03878		Q52987	O49434	Q42993		P48868	F4J2K2	Q9SMV6		Q01397	F4IN23	Q6YZX6		P0CH04	F4HX15	Q8LBU2
A8G7Q4		Q9LSQ5		Q3A928	F4IDY7	P25861		B4SUT0	F4I9T0	O04015		P37675	F4J3N2	Q2QNG7		A4QJW9	O49453	P62972		O80763	F4J339	Q9SN35		Q9C7W2	F4IN58	P20649		Q2MIF7	F4HXV6	O64806
Q3K2Y7		O23712		Q035G1	F4IFC5	Q40345		O64989	F4IB81	P29409		Q8VZA1	F4J3T8	P26205		D4GEU6	O49500	Q42857		Q7YJX0	F4J3G5	Q9SM60		Q5YVN7	F4IN69	P21238		Q42662	F4HY56	Q9LJN4
Q18CS6		Q2R8Z5		Q8PGC9	F4IG73	Q9FFR3		Q6CZY2	F4IBB2	Q9LJA0		A8GLE5	F4J4C8	Q40193		Q6D7E5	O49545	Q940P8		Q1DKI1	F4J3N2	Q69TY4		P40920	F4IN78	Q9FFR3		Q9CAC1	F4HYJ7	Q56Z59
P37148		P27323		Q6D9J1	F4IGA5	Q9FM01		Q51464	F4ICF4	Q9SM09		Q8D9J0	F4J4N3	Q2QVG9		P60430	O49840	Q06942		O21270	F4J3T8	P53536		Q84JD5	F4IZM8	P26413		Q9LZM8	F4IM84	Q9SG80
A6VDF5		P93338		Q1KXP9	F4IGZ2	A2BDB0		P31049	F4IDQ5	A2BDB0		Q6CYJ8	F4HYG2	Q56826		Q7YJX0	O49954	Q9P8C0		Q9SKB2	F4J4N3	Q43784		P08834	F4INA9	Q9M4S8		A2WXB2	F4HZB2	P35007
O06993		Q9SE42		Q87DK2	F4IH31	P93031		Q927Z0	F4IDU4	Q8H103		A4XS60	F4J6F6	P19951		A0JWY8	P49361	Q9SM60		Q9FZ95	F4J6F6	Q9C5W7		P10857	F4INY4	Q08436		A1DLJ5	F4HZB5	P92963
B1J6U6		A7FZ00		P35620	F4IHJ0	Q03684		Q43820	F4IDY7	P25861		A7FFI7	F4J7T3	O04066		Q9SKB2	O75533	P02284		O82132	F4J7T3	Q08080		P30284	F4IP13	Q304B9		Q9MA46	F4I096	Q9SSN0
P25927		O49818		Q6D1S8	F4IHY7	A3C4N5		A3DA59	F4IG73	O98360		A7ZAK3	F4J7T2	P46298		Q6D9J1	O57683	Q9SYM5		Q9SW97	F4J8D3	B0THS2		Q5KU05	F4IP69	Q8L6Y1		Q42954	F4I0K9	Q9SU58
Q09ME1		Q9SF85		O52594	F4IIU4	P29193		P93401	F4IH31	P26205		A7Z7D7	F4J8D3	Q08436		P21174	O60100	Q9FHM7		Q9M841	F4J8K6	G4LTX4		O04249	F4IPY2	Q10318		Q9SK86	F4I0N3	O48920
Q9I2U1		A4VL72		Q7HIW6	F4IJ77	Q9M0Y8		O31447	F4IHJ0	Q8WQI5		Q6D0E4	F4J8K6	P37900		P35620	O60306	Q8RX86		Q7HIW6	F4J9M5	Q9ZUC1		O42764	F4IQJ2	Q8H852		Q94A18	F4I114	Q8LPJ5
P0C0L3		G4LTX4		P00421	F4IJV4	Q9SF85		A5JTQ3	F4IHY7	O23016		A4XZ74	F4J8V5	Q9LJA0		Q6D1S8	O64530	O65693		P00421	F4J9Q6	O64530		B0YD91	F4IRR2	P28723		P82869	F4I116	P62264
B2VK30		Q9LFB8		Q3Z8B4	F4IK01	Q9AWB2		Q6CYJ8	F4IIU4	Q9SU58		Q02PG2	F4J9M5	Q9M5I8		A8GJV5	O64628	P29197		A4GYQ0	Q93ZG9	Q9LFB8		Q4WJX0	F4IRU3	P46298		Q9LEW8	F4I171	Q8Z814
Q8ZH72		Q84L33		A1JLX8	F4IKF6	O48920		Q4WT99	F4IJ77	Q43298		Q839Z0	Q93ZG9	P93028		Q7HIW6	O64639	Q9LFU1		Q9ZV07	F4JAA5	O04499		Q1E5R1	F4IRW0	P26360		Q09WW5	F4I1T7	O64530
A7Z1L3		P0A973		A9NGE2	F4ILR7	O64530		Q82YV0	F4IK01	Q8LF21		P39812	F4JAA5	O64806		P00421	O64640	P29409		O04847	F4JAU2	P68173		Q01408	F4IUX6	O04499		Q9SZL9	F4I214	P54774
Q8Z3L4		Q304B9		Q3BUF3	F4IME2	O48788		A7ZAK3	Q9T093	Q94K05		P71086	F4JAU2	Q8Z814		A1R5F8	O64769	O04373		Q6YXY2	F4JC97	P49608		Q2MIF7	F4IUY8	Q93ZM7		Q8H1Q1	Q8N1I8	P21238
B2VEQ6		Q94KU1		C1KZH0	F4IN23	Q43128		Q6D0E4	F4ILR7	Q9SHJ8		B1AHZ7	F4JC97	P37902		A1JLX8	O64966	A5JTQ2		A6YG77	F4JCQ3	P21238		P42776	F4IV99	Q06942		P46423	F4I3Z5	Q9FX32
Q6D7H0		Q40193		B0RWC5	F4IN58	Q9SEI4		Q9CAJ0	F4IME2	P31265		A8GIZ7	F4JD14	P08440		C1KZH0	O65020	P14273		P80065	F4JF21	Q9CAV6		Q9CAC1	F4IVL6	Q9FN03		Q8VXZ0	F4I4B6	P93263
A1JJB7		Q8LF21		C4ZHC0	F4IN69	A8GKJ6		A4XZ74	F4IMQ0	P21342		B1NWD5	F4JF21	O04130		B1JQ59	O65351	O64459		P23586	F4JFJ3	Q42560		B6QVD3	F4IXE7	Q9SM09		Q8W207	F4I4P3	Q42806
P75936		P42644		Q4UPE3	F4INA9	Q41140		Q02PG2	F4IN23	P93338		B0S101	F4JGZ1	P53492		Q6D9D2	O65420	O81852		P0CD99	F4JGZ1	Q40345		Q8R9X8	F4IXW2	Q9FM01		A4QJW9	F4I4Q3	O81221
Q6BTX9		Q9LFU1		Q6D9D2	F4IP13	Q8W593		A3MZ76	F4IN58	Q06652		B1ZNF1	F4JHA2	P25861		B7USI6	O65570	P0CP80		Q9FFW5	F4JHA2	Q9SZX3		A1DLJ5	F4IYF8	O22349		Q9M1Y1	F4I532	P53492
Q881F7		P62264		Q73QJ2	F4IP69	P46266		P93584	Q9LUG9	Q02DF2		A8G7U3	F4JHH5	O24242		Q6AH26	O65573	P09886		P46285	P0DKG8	Q08276		Q7M7S2	F4IYM4	O04883		Q8VZ49	F4I5Q6	O98360
Q4L6A2		P13046		A6V1D3	F4IPE3	P53492		O48963	F4IN69	Q9FLG1		Q64PY6	F4JI44	Q71VM4		B7NGD1	O65717	Q42560		Q9M2R9	F4JI44	Q9SM09		Q2U256	F4J0C0	A5EB33		O82204	F4I6V0	A8GKJ6
P24517		P37900		B7USI6	F4IPM3	P26413		Q035W9	F4IN78	Q8Z7S0		A4WCV7	F4JKH6	O81221		Q6D6A7	O69809	Q6UNT2		Q0WP01	Q9LUI3	Q8RX86		Q7S1I0	F4J117	Q9SF85		A7F679	F4I878	P26205
A4IP94		Q02DF2		Q831U2	F4IQJ2	P26300		A4SJ51	F4INY4	Q96558		P05499	F4JKK0	Q9FM01		P94369	O74777	O80763		O22149	F4JKH6	Q9M5K3		A6RF73	F4J2K2	O04450		Q7YJX0	F4I8H8	Q08733
A7GSY4		Q6K9N6		Q2NV87	F4IQV7	C6DBI4		Q9I194	F4IDQ6	Q9FH13		C4Z8Z2	F4JLK2	A7Q0V4		P0A283	Q1JPZ7	Q9FE01		Q9ZTR1	F4JKK0	Q93ZM7		Q9P7T1	F4J3N2	Q75GT3		Q5AYW6	F4I9E1	Q9FLG1
Q37680		Q9SRZ6		Q6D6A7	F4IRR2	O64982		Q8S628	F4IP13	P27725		Q1QUD2	F4JLS1	Q9LFU1		Q8XBK7	O80452	Q9SG80		Q6R8G0	F4JLM5	P62264		Q94A18	F4J4N3	Q82Z99		Q9SKB2	F4I9Q5	P93028
A4XPU9		Q9LJA0		A9KRZ4	F4IRU3	O48905		Q38869	F4IP69	Q9SN35		A0L6F0	F4JMI5	Q3ZJ68		P33967	O80462	Q10318		Q9C660	F4JLS1	Q9MAK9		P09186	F4J738	Q08276		P24268	F4I9T0	Q0WL80
Q3K5W6		Q06942		A9KP86	F4IUX6	P02925		Q7PCJ6	F4IPY2	A3C4N5		A2RNP9	F4JSZ5	Q6D9J0		A8AGR9	O80492	Q9LF37		P29511	F4JMI5	P13046		Q9LEW8	F4J7T3	P17783		Q9FH36	F4IAE9	Q8H103
Q51464		F4JVN6		P94369	F4IUY8	P25819		P45369	F4IQG2	P36181		P39285	F4JN26	Q9LJN4		A9WSH9	O80565	Q9XF98		O24145	F4JN00	P22738		Q09WW5	F4J8D3	Q08733		Q9LSP1	F4IBB2	P53536
Q8X638		P31265		Q8PLR6	F4IV45	Q8VZ37		B1NWD5	F4IQJ2	M1CZC0		A1JK02	F4JN35	Q07078		C5CC75	O80653	P08440		A7Q0V4	F4JN26	Q8H1B3		Q9SZL9	F4J8K6	O80763		O82132	F4IDQ5	Q94JQ4
P31049		Q9FFR3		Q8XBK7	F4IV99	P46298		Q5QXL8	F4IRR2	O04922		A9NED7	F4JP46	Q8H852		P36948	O80674	Q59309		P54238	F4JPR7	Q42669		Q4WE62	F4J8V5	Q9LFU1		Q9SW97	F4IDY7	O04266
Q9S646		Q9LJN4		Q8VV85	F4IVL6	Q75LU8		B8ZMQ3	F4IRU3	Q6YZX6		A1JJF0	F4JQZ3	P56331		Q6DB03	O80742	Q9ASR1		P84634	F4JRF5	Q05431		A4QJW9	F4J9M5	O04266		Q9LM20	F4IFC5	P0CG84
P93401		O22349		Q3BUD7	F4IXE7	Q84TF0		P56526	F4IRW0	Q9I5R6		A8GJU4	F4JRF5	Q9FT45		A1R8T1	O80932	P35007		O49044	F4JRJ6	P26300		Q4WHG1	F4J9Q6	P48496		P23231	F4IG73	P23244
P0ADU5		Q9SIM4		Q1CA99	F4IXW2	Q84L33		Q48F26	F4IUX6	A9R594		Q6D5V3	F4JRP0	Q9M339		Q8R7I7	O80959	O04015		P49034	F4JRP0	P93212		Q6WKZ1	F4JAA5	Q01859		Q7HIW6	F4IGA5	Q94K05
Q53192		Q01111		P36948	F4IYM4	Q08436		P29696	F4IUY8	O65272		Q70XX8	F4JS25	Q96558		P54238	O80977	B8H444		Q9ZQ94	F4JRS4	Q9SF85		Q9LMS3	F4JAU2	Q54T85		P00421	F4IH31	Q43609
A4W8X0		O48905		Q250N9	F4IZM8	P34091		P83947	F4IV45	O48905		Q6D8F7	F4JSH1	Q8WQI5		Q6D8F4	O80983	P25861		O81643	F4JS25	Q9FM01		Q4IQX3	F4JC97	Q9FMU6		A5ABP2	F4IHJ0	Q9C522
Q02286		Q66PF4		Q97EU2	F4J117	O23016		Q7DLS1	F4IV66	Q03878		A0LXV8	F4JT76	Q8S528		Q835J5	O80988	P26413		Q9LLL8	F4JN05	O24242		B6K4J2	F4JF21	Q9FS88		A4GYQ0	F4IHS2	O65272
C6DFN7		A9R594		B0K3S2	F4J2K2	Q38879		Q1QUM1	F4IV99	Q9M5I8		Q1CKF3	F4JTN2	Q307Y9		B1XB69	O81004	Q9LEH3		Q5AXW5	F4JT76	E9L7A5		P48868	F4JGZ1	P35007		O22049	F4IHY7	O23936
Q8VZA1		C4Z3R4		C6DDM6	F4J3N2	P62264		A6TCL4	F4IVL6	Q9C5W7		Q82ZW6	F4JUU5	O22349		P0ACZ5	O81283	Q8DJ40		Q9FHK7	F4JTN2	Q9FIK0		Q7YJX0	F4JHH5	Q41141		B0XZW5	F4IIU4	Q8WQI5
A8GLE5		Q10318		Q6D8F4	F4J3T8	Q8W3M4		Q9SZM1	F4IVU1	Q42806		Q93ZY7	F4JW79	P27323		Q6D9J6	O81769	P22738		Q9MTP0	F4JUU5	O23016		Q1DHH9	F4JI44	A7ENU3		Q6YXY2	F4IJ77	Q10318
Q65J10		Q8LBU2		C4Z4L8	F4J4N3	P09373		A2QDB9	F4IXE7	Q9SF85		P0DJA6	F4JWR0	Q9SM59		C6DBV7	O82150	O48902		P81785	F4JY12	O65272		Q9SKB2	F4JIF5	O48905		A6YG77	F4IJK1	Q9SM09
Q044C9		Q8W593		Q839Z5	Q9SKU1	Q9SCN8		Q70XX8	F4IXW2	P0CG84		F8DT24	F4JY12	Q56Z59		Q2JTZ2	O82199	Q94KU1		Q110N3	F4JY37	O04015		Q9FH36	F4JJ23	O82734		P80065	F4IK01	Q8S528
O05256		Q9ZU75		P0A4L4	F4J6F6	Q42699		Q6D8F7	F4IYF8	P04353		A1S556	F4JY37	A3C4N5		A1SJF2	O82265	Q9S7Y7		P30182	F4JYC8	B7LQ20		Q9SW97	F4JKH6	Q01111		P23586	F4ILR7	Q05431
O42783		P56331		Q6D9J6	F4J7S8	Q9FIK0		Q01397	F4IYM4	P93004		C6DC32	F4JYC8	O23936		A7GV65	O82307	Q9LSU0		P24782	F4JYE9	P93338		Q9LM20	F4JKK0	P30707		Q9FGM0	F4IME2	P93212
Q6CYJ8		Q43317		B2FMS4	F4J7T2	Q9LFU1		C6DC32	F4J117	Q42948		P08834	F4JYE9	Q06652		Q9L6P1	O82318	Q9SEE5		Q5W6H5	F4JYG0	O04130		P23231	F4JLK2	P21342		P46285	F4IMQ0	Q40522
A4XY81		Q944P7		P39756	F4J7T3	Q66PF4		Q1I638	F4J2K2	P17745		Q02S21	F4JYG0	Q06942		A9R2Q4	O82491	Q4I0J6		Q946Y7	F4K0A6	Q02DF2		Q7HIW6	F4JLS1	Q9LUW5		Q7SEY2	F4IN58	P46266
Q82YV0		Q9SU58		O54055	F4J8D3	Q9SWG0		P08834	F4J2U9	Q6Z6L4		A6LD25	F4JZ24	P02284		A8GKG9	O82645	Q8S9J2		A1CKI4	F4K0C4	Q9LFU1		P00421	F4JMJ1	B0THS2		Q9M2R9	F4IN69	Q9LSU1
A7ZAK3		O80990		Q8PMJ8	F4J8K6	Q8Z814		P10857	F4J339	P30707		Q6D465	F4K0A6	Q05431		C6DKE7	O82796	Q39016		Q7XA39	F4K1B1	P08927		O22049	F4JSZ5	Q06652		Q9FK05	F4INA9	Q9LFU1
P32437		P29511		A5ICK7	F4J9M5	P45731		A2QR20	F4J3G5	Q8W3M4		C4ZBV8	F4K0C4	Q940P8		Q9MTP0	O85746	Q9SRZ6		C0LGI5	F4K1J4	P37900		Q42598	F4JRF4	P31542		Q9FL28	F4INW9	O22349
A7FFR1		Q8LPJ5		C6DBV7	F4J9Q6	A0KQ95		C5D6C2	F4J3N2	P22738		B7UUV7	F4K0E8	Q0WL80		Q9Z9L8	P03396	Q3ZJ68		Q0US25	F4K2A1	P37902		Q2UTN6	F4JRF5	Q40106		O22149	F4IP13	Q39016
Q6D0E4		P29409		Q3KHJ1	Q93ZG9	Q9CAV6		Q1J936	F4J4C8	Q8LL87		B4RB34	F4K1B1	Q8LPJ5		C0ZIK7	O94130	Q56Z59		Q7XVM8	F4K2F0	Q304B9		P50125	F4JRJ6	Q41140		P21228	F4IP69	P20649
A4XZ74		Q0J3D9		A7GV65	F4JAA5	P21342		Q6D465	F4J4N3	Q41141		Q4KJ10	F4K1G2	Q2R8Z5		Q8FHD2	P06444	P20431		Q8S528	F4K3G5	Q94K05		P15567	F4JRS4	P13046		Q9STK9	F4IPE3	Q43298
P39812		Q6YZX6		Q9MTP0	F4JAU2	Q94K05		O04249	F4J7S8	Q42699		B2VCH1	F4K1J4	Q9SWG0		P30182	P08770	O23016		Q9SJT1	F4K460	Q9FMU6		B0XZW5	F4JS25	P36181		Q6R8G0	F4IQJ2	Q43784
P0AA76		Q9MAK9		P23903	F4IRW0	Q9ZRD6		Q035B0	F4J7T2	A5EB33		P21823	F4K2A1	P0AG70		Q6D246	P0A1T2	P92939		Q9C7F2	F4K4J0	Q75GT3		A6YG77	F4JSH1	Q07078		Q9C660	F4IQV7	Q38879
Q8ZQ25		Q9SD81		Q6D246	F4JBP3	Q02DF2		B7UUV7	F4J7T3	Q71VM4		Q2MIF7	F4K2E9	O04015		Q6D4K2	P0A1W2	P93732		A5ABU3	F4K5J1	Q8LL87		P23586	F4JT76	Q69TY4		P29511	F4IRR2	Q93ZQ5
P42973		Q01877		B2SQN5	F4JC97	P23244		Q5QUE2	F4J8D3	Q05431		Q9HT80	F4K2F0	Q9SU58		Q7XA39	P0A3B4	P34091		Q9SBI0	F4HWY6	Q06652		P91882	F4JTN2	Q8W593		O24145	F4J738	O23016
Q9K951		P54873		Q4UUL4	F4JCQ3	Q8L6Y1		B0YD91	F4J8K6	Q9C522		Q4ZPC2	F4K3G5	Q8H1R2		Q3MAV1	P0A9Q7	Q94G00		Q84MA8	F4K5W8	O04867		Q58FL6	F4JTP5	Q6F2U9		A6TWI7	F4ISQ7	Q40079
A0JXJ8		P53536		Q82ZJ2	F4JF21	O23715		Q927W7	F4J9Q6	Q9SE42		Q4K5Y1	F4K460	P20431		Q6D8D1	P0ABH9	Q9LIG0		Q84WU2	F4K7F6	O23627		P78619	F4JUU5	G4LTX4		Q2USL3	F4IUX6	O23715
Q01470		Q9SEE5		Q6D4K2	F4JGZ1	Q8VXY9		P80011	Q93ZG9	Q2QM55		B0T2D1	F4K4J0	P43282		O07013	P0ACI2	Q9MAT0		C1F628	F4KBF3	Q8LBU2		D4AIS3	F4JW79	P68173		Q12570	F4IUY8	Q9SF16
A8GIZ7		P92947		Q7N0G0	F4JH46	Q56Z59		Q2MIF7	F4JAA5	A1JIP3		Q6DAW2	Q6F353	O04922		Q5PKG4	P0ADY1	P17783		Q39034	F4KBP5	Q94CJ5		Q8GUQ5	F4JY12	Q8L5Y6		Q8W4S6	F4IV45	Q6D022
B1NWD5		Q9FX32		O07013	F4JHH5	Q40193		Q9HT80	F4JAU2	P40918		Q48DU7	F4KBF3	O65731		C6DF46	P0C2F6	P27081		Q8L899	F4KBW6	B9RAJ0		P46285	F4JY37	Q42669		Q9LLL8	F4IV66	O48905
P13587		Q9SZX3		A4Y1A0	F4JI44	Q9C9C4		Q6DAW2	F4JC97	P26300		C6DCQ8	F4KBP5	Q9C5W7		Q9SBI0	P0C7P8	Q9FS88		P47927	F4KCC2	P54873		P43098	F4JYC8	Q9SN35		P42815	F4IV99	O23712
A5CSI9		P26205		Q9HTX3	F4JIF4	P04353		C6DCQ8	F4JCQ3	O65693		A8AI28	F4KBW6	Q43715		Q84MA8	P0C895	P49210		Q20F15	F4KCL7	P46298		Q5ASK8	F4JYE9	Q9C522		Q9MTP0	F4IVI0	O04883
B0S101		Q94G00		C6DF46	F4JJJ3	P08927		C6BTW3	F4JF21	Q9LSU1		Q8A014	F4KCC2	A1U7G1		Q6D871	P0CH30	P25819		Q9SYK4	F4KD71	Q42699		Q0CR35	F4JYG0	P29409		Q9LLC1	F4IVL6	B0THS2
B2VGA3		Q8W3M4		Q6D871	F4JKH6	Q4R8X3		Q73BQ7	F4JGZ1	Q9SMH2		Q94A18	F4KCL7	Q6YZX6		Q1CKF9	P10978	P49608		A9PJQ8	F4KDH9	P28769		Q9FL28	F4K0A6	B9RAJ0		P82474	F4IXE7	Q8RX86
O34106		P92974		C6D8Z6	F4JKK0	Q9SAF5		A8AI28	F4JI44	A8GKJ6		P09186	F4KD38	Q9T0I8		Q9SAK5	P38460	P62264		Q5VRH9	F4KF14	Q96558		P78621	F4K0C4	P62264		P30182	F4IXW2	O04867
A4VHN1		A4XR11		Q6D7X5	F4JL28	Q01111		P46421	Q9LUI3	Q9SRZ6		Q1IFV7	F4KD71	Q9AT35		C6D8Z6	P16273	Q9C5J7		Q05762	F4KFC7	Q71VM4		Q110B1	F4K1B1	Q6Z6L4		Q8RYC8	F4IYF8	Q940P8
A8G7U3		A4SRC1		P39153	F4JLK2	Q9LSQ5		Q38YF8	F4JKH6	P35007		A6LEU6	F4KDH9	Q9FFR3		Q71X35	P17328	Q9SM59		Q39085	F4KFT7	Q8Z814		Q6R8G0	F4K1J4	Q9SZX3		Q7XA39	F4IYM4	Q43317
Q59385		O04015		Q8PBG5	F4JLM5	Q944P7		A1S2G0	F4JKK0	Q9ZU75		Q8D3T7	F4KF14	P40918		Q6D7X5	P17886	Q9SX85		Q02751	F4KFV7	Q8W593		Q9HFQ3	F4K2A1	Q9FT45		Q7XVM8	F4IZC4	Q75GT3
A4WCV7		P25819		Q9LEC8	F4JLS1	P20649		Q94A18	F4JLM5	P92963		B7V7U5	F4KFT7	O48920		Q66A50	Q04716	P93092		P51821	F4KHA8	P92939		Q9US38	F4K2E9	Q9FIK0		Q1KXX2	F4J117	Q94BQ2
P9WNU4		P34091		C6DCQ5	F4JM19	Q2R8Z5		Q9FH54	F4JM19	Q9LXG1		A4QJW9	F4KFV7	Q94K05		P51967	P18616	P46637		Q6CQ65	F4KHD8	Q6Z6L4		P29511	F4K2F0	P46266		Q9SKG5	F4J2K2	Q9FE01
P9WNU5		O80763		Q8PD48	F4JMI5	P93768		Q3A0D8	Q9LKB9	O04883		P58163	F4KGU4	Q9FH13		O32124	P19211	O04867		P56293	F4KHG6	Q9M339		O80327	Q08A72	P08824		Q8S528	F4J2U9	Q84L33
P36081		Q43848		B0RVK6	F4JN26	Q6AWX0		P75678	F4JMI5	Q9LSQ5		C4Z1J4	F4KHD8	P46248		C6DCQ5	P19824	B3EWZ5		Q9LF79	F6H2F8	A4GSN8		Q12570	F4K3G5	O04867		Q9C5Z2	F4J3G5	Q6C7L4
P21874		Q39016		B8FUP2	F4JN35	P46248		Q6D002	F4JN26	Q9SZX3		Q8XMG8	Q9SZ67	P0CG84		Q94IA6	P20967	O22941		O82549	F6IBC7	P26205		Q9C2L8	F4K460	Q9FLG1		O23066	F4J3N2	P36181
Q0TUZ4		Q9M0Y8		A7GQ01	F4JP46	Q9SE42		Q5QXW9	F4JN35	A4SRC1		Q6D7E5	F6H2F8	Q8W593		B2GI94	P21616	Q940G0		Q1EB31	F8S296	O49818		Q8W4S6	F4K493	Q42699		Q7SD11	F4J3T8	O81742
P06533		P19951		A0ALY8	F4JPP0	P92947		A4QJW9	F4JQZ3	P30924		P0A1J6	F8S296	O23016		Q66GI9	P22036	Q40345		Q2JMP7	F8WKW0	Q8W3M4		Q9LLL8	F4K4J0	Q9SEE5		Q84MA8	F4J4C8	O80763
Q2YZB3		Q08080		Q2RFN6	F4JQZ3	Q2R1V8		Q4KEZ9	F4JRJ6	Q82Z99		A8GIE9	F8WKW0	P92947		A7GQ01	Q02217	Q8H852		Q94ZI2	F8WKW1	Q9SCN8		Q5AXW5	F4K4L7	O80377		Q84WU2	F4J4N3	Q9LFN6
A1JPP1		Q8H1B3		Q5KZR0	F4JRF5	O04883		Q89EA6	F4JRP0	P93212		Q8ZAE4	F8WKW1	Q8H103		A9WPX4	P23301	Q9C713		Q01SX2	G2QJR6	Q10318		Q9URX4	F4K5J1	O23755		O23044	F4J5S1	Q9SN35
A6TCL4		Q94JQ4		C1KVK0	F4JRJ6	P22738		A4XNB8	F4KAF2	P45731		P14014	F8WLS6	A9R594		A6QJ81	P23865	Q2QYW2		Q9FIZ9	H2DH17	O49603		Q1E5T3	F4KBP5	P49608		Q39034	F4J6F6	Q8H852
Q1GSG8		Q9FH13		C6DKH6	F4JRP0	Q9LSU0		Q1WUQ7	F4JRS4	O04266		O80763	G4LTX4	P36181		Q833I1	P23980	P14166		Q9XGM2	H2DH20	Q94KU1		Q9MTP0	F4KBW6	P41376		Q9SY75	F4J7T2	P81406
Q2P5Q6		P46266		Q8PNU1	F4JRS4	P36181		Q6D7E5	F4JS25	P28723		Q7YJX0	H2DH21	Q9SIM4		A8GCS6	P27572	P93768		Q7YJV2	H3K2Y6	Q8WQI5		P30182	F4KDH9	Q9SP02		Q4IJT0	F4J7T3	Q42669
Q6D5V3		Q9LFN6		Q3BN06	F4JS25	O64806		Q15W54	F4JSE7	Q40079		Q66B20	H2DH24	P46266		A0JZ85	P29057	Q66PF4		B1A980	I1SSI5	Q8LF21		A1CKI4	F4KF14	Q02DF2		P93050	F4J8D3	Q6F2U9
Q70XX8		Q84TF0		Q6DB24	F4JSE7	O23712		Q5LHS7	F4JSZ5	O23715		Q9SKB2	H3K2Y6	Q9FLG1		A8GJW6	P29677	A8GKJ6		P59224	I7C6E8	P31542		Q9H4L4	F4KF65	P83332		Q8L899	F4J8K6	P49608
A7MGF4		P43279		P39849	Q8VZF6	P26360		Q7YJX0	F4JT76	O23627		Q6D9J1	I1SSI5	Q84L33		Q7N519	P30182	A9R594		Q945F0	I7CT85	P42644		A1DG72	F4KFT7	P93212		P47927	F4J9Q6	Q8VXY9
B2VE96		M1CZC0		Q9KAG5	F4JSH1	A7Q0V4		O31631	F4JTN2	Q8W593		Q0I3W7	I7C6E8	O23627		C6DKH6	P30924	P83332		L7HXG6	J9RYI6	P29193		Q97ED5	F4KFV7	P42644		Q70G58	Q93ZG9	Q9FIK0
Q6D8F7		Q8H1R2		Q7YJV2	F4JSZ5	P27725		Q88BX0	F4JUU5	Q6D622		Q8EFB0	Q9ST62	P26360		Q838L9	P34802	Q41247		P0CT08	M1CZC0	M1CZC0		A1CH36	F4KHD8	Q40345		Q9LUV2	F4JAU2	Q9SCN8
C6DC32		Q40106		B1A980	F4JT76	P49608		A8AE66	F4JWR0	Q10318		Q6D1S8	O00370	Q40106		Q6DB24	P35595	Q43848		P92939	O00087	P93004		Q0US25	F4KHG6	Q8RWZ3		Q9SYK4	F4JC97	Q6YZX6
Q833J0		P28769		Q332V2	F4JTP5	Q9M339		Q9ZVC9	F4JY12	P42644		O82132	O04196	Q9SYT0		Q3AF08	P35685	Q9FM19		P0C884	O00370	A1JIP3		Q1KXX2	F4KIF3	Q02909		P49676	F4JCU3	Q9FT45
P77308		Q9SN35		Q6D3C7	F4JUU5	P19951		Q1DHH9	F4JY37	Q39016		Q7HIW6	O04197	P49358		C9XHG0	P36444	O22060		Q2TGZ2	Q8BKC5	Q56Z59		P49413	F6H2F8	P46248		Q94IA6	F4JEP5	M1CZC0
Q4WGL2		Q9SHJ8		Q6D6J8	F4JVN6	Q9SMH2		O07126	F4JYC8	O80377		P00421	O04212	Q01111		Q9KAG5	P38450	Q8LL87		Q94BZ7	O00410	Q02909		Q8S528	F6HH45	Q6H8D5		Q96512	F4JF21	O49603
P08834		P09469		Q5GX78	F4JY12	Q9LVH5		Q6D9J1	F4JYE9	Q9SAF5		A4GYQ0	O04291	Q96552		Q7YJV2	P38672	O23755		B1WP68	O04086	Q9SYT0		Q4X0S3	F8S296	O04015		Q5VRH9	F4JFJ3	P26360
P0AEP5		Q9FM01		Q8PGG8	F4JY37	Q39433		Q6D1S8	F4JYG0	Q8L6Y1		Q9HUN6	O04326	A4GSN8		B1A980	P40235	P09469		Q3E6Q1	O04196	P35007		A5ABU3	F8WKW0	P20431		Q9Y874	F4JGZ1	Q9SL67
P24502		P46298		Q8NKX3	F4JYC8	P0CG84		Q1R0G9	F4K0C4	P19951		A1JLX8	O04353	Q02DF2		Q332V2	A0A023PZI9	P0AG70		P08995	O04197	P93768		Q7SD11	F8WKW1	Q9M339		Q5G1T1	F4JI44	Q41328
B2VJR7		Q42560		C1CL09	F4JYE9	Q9FE01		A8IHK8	F4K1B1	Q9SEE5		A9NGE2	O04373	O04883		Q6D3C7	P42158	O04883		C0LGK4	O94085	P81406		Q84MA8	F8WLS6	P43279		Q9LF79	F4JKH6	A1U7G1
C5BW62		Q9C5J7		Q6D7W1	F4JYG0	Q39016		Q9WWR1	F4K1G2	G4LTX4		A8GIH8	O04539	Q40401		Q6D6J8	P42347	Q9S7E9		P0DH92	O04212	P08440		P0CM61	G0RV93	Q38814		Q7XA65	F4JKK0	Q9SM59
C5D6C2		Q01859		Q3BQS3	F4JZ24	Q06942		O82132	F4K1J4	Q0WW26		A5W9V8	O04567	Q10318		B1WP68	P42738	O23894		P0DH93	O04291	Q9SYI2		P0CM60	G0S488	Q9SMV6		Q9ZVL6	F4JLM5	Q08080
C5B7N9		P02284		Q8PK35	F4K0A6	Q71VM4		Q7HIW6	F4K2A1	Q9M1W4		Q9SJ61	O04647	M1CZC0		Q6D7W1	P42744	A5HBK6		P0DH94	O04504	Q944P7		B0XS28	G0S8F1	P40412		A5EB33	F4JLS1	O65693
Q94C77		A0LXV8		B7UVD3	F4K0C4	Q38884		P00421	F4K2E9	Q9LV21		A9L3R0	O04716	P54152		A8GFK7	P42793	Q40079		Q3ECP6	O04647	Q59309		Q4IJT0	G0S920	Q43697		O82549	F4JM19	Q01111
P65295		P09886		Q0SVZ5	F4K1B1	O04450		A4GYQ0	F4K2F0	Q6UNT2		Q6D9D2	O04722	O04450		A0JR71	P43254	Q9LVH5		Q9XE58	O04716	Q8L6Y1		A6WXV2	G0S9J5	P56331		Q9FIZ9	F4JMI5	O04066
Q66DP8		Q2QM55		O34428	F4K1J4	Q43697		Q8D8R1	F4K3G5	Q3ZJ68		B9E782	P93401	P29511		Q839F2	P43289	Q9FX32		Q8GY91	O04931	Q43697		Q8L899	G4N5Q2	Q9SYT0		Q9MT28	F4JMJ1	P02284
Q6D465		P49608		Q839F2	F4K2A1	Q9AT35		A1JLX8	F4K4J0	Q9FE01		P80065	O06734	Q39433		Q75K78	P45524	P48690		Q8S340	Q07880	Q9SEE5		A6QSQ0	H2DH20	Q2R1V8		Q7YJV2	F4JN00	Q307Y9
B0YD91		Q7XJ02		Q6D3J6	F4K2F0	Q40522		C1KZH0	F4K5J1	Q08436		P23586	O14099	B3EWZ5		Q39203	P46474	Q8WQI5		Q75K78	O13672	Q38814		Q03647	H2DH21	P40108		O49858	F4JN26	Q02909
B2VCH1		O25827		Q6D6A4	Q08A72	P28769		P50125	F4K7F6	P40108		Q8A6N7	O22040	P25819		P77712	P46607	M1CZC0		Q39203	P29453	Q9FS88		Q94IA6	H3JQW0	Q39016		B1A980	F4JQZ3	Q9MAK9
Q927W7		B3EWZ5		A4XRS1	F4K460	Q43298		B0XZW5	F4KBP5	Q93ZQ5		A3MZZ7	O22060	O65693		Q6D3J6	P46875	P21357		Q40392	O13755	C6TBN2		Q96512	H3K2Y6	P31265		Q332V2	F4JRF5	Q9SE42
C5D3Y4		Q9FN03		Q81HH1	F4K493	O04266		Q6D9D2	F4KBW6	P43279		A8FGB7	O22161	Q42962		Q67PA6	P48417	Q40106		O04856	O13853	O24312		Q9Y874	I1K0K6	Q05431		L7HXG6	F4JRJ6	Q42948
B2VDQ9		Q96558		Q72XY5	F4K4J0	Q94BT0		P80065	F4KCC2	Q94G00		B7USI6	O22193	Q2QMN7		Q6D6A4	P48422	O65595		C5G0E3	O13912	P49358		P87112	I1SSI5	Q9FE01		P0CT08	F4JRP0	Q8H1B3
P67531		Q9LXG1		Q9XBM7	F4K5W8	P28723		B7USI6	F4KCL7	Q9MAK9		Q6D6A7	O22203	Q41140		P0AFH6	P48578	Q07078		A7KAM0	O13935	O04922		Q02751	I7C6E8	Q9MAS5		P92939	F4KAF2	Q9M339
Q2MIF7		P02925		A6UZH9	F4K687	Q07511		Q831U2	F4KD71	O23936		P94369	O22207	Q9LSU1		A0LV21	P48981	O23712		Q01895	O14019	P09886		Q2UJU5	J9VXM5	Q9C9C4		Q9SE60	F4JRS4	Q2QVG9
Q6YTI3		P0CP80		Q6DB93	F4K7F6	P81406		B4RZH3	F4KDA5	B0THS2		Q2SNX4	O22208	Q9ZU52		Q6DB93	P49388	P93004		A2Z212	O14134	Q93ZQ5		Q6CAX3	K4BVL1	O04373		P0C884	F4JS25	Q6Z6L4
Q4K5Y1		P27725		Q6D4H0	F4KBF3	Q41247		Q6D6A7	F4KDA6	Q9LF37		P46285	Q1EHT7	Q9SM60		C6DAE8	P49598	Q9SPK5		Q0H8X4	O14328	Q01390		Q7RX99	O00370	Q8H1B3		Q84M43	F4JSH1	A1JIP3
Q6D7L9		Q42806		Q6DAW0	F4KBP5	Q42962		P94369	F4KDH9	Q9C9C4		Q8XBK7	O22715	Q9SF16		Q6DAW0	P49608	P29687		Q84VG6	O22040	A3C4N5		Q2U0Q9	O04019	P37902		Q9MAC9	F4JT76	Q9C9C4
Q6DAW2		O82734		Q889X7	F4KBW6	P31265		Q8GUQ5	F4KF14	Q9SWG0		A4XRQ7	O22793	U3KRF2		Q2YUZ1	P53143	P54873		Q8DI58	Q94BT0	B3EWZ5		O64900	O04086	Q6C7L4		Q941D6	F4JTP5	Q9FMU6
A1DLJ5		Q54T85		A7Z674	F4KCC2	P0CP80		Q8XBK7	F4KFC7	Q01877		Q1CA99	O22799	Q54TC2		Q0TBM6	P49661	Q8GVE8		O80929	O22060	Q0WNJ6		Q7RVN0	O04196	Q0WNJ6		Q8L4R0	F4JUU5	Q9SRZ6
P42246		P29402		Q4URK1	F4KCL7	Q40106		Q8VV85	F4KFT7	P80607		Q02T70	O22807	O80763		Q834K4	P20561	Q9SM09		Q0CKU4	O22193	Q08733		B8HMQ7	O04197	Q9C5J7		C0LGK4	F4JVH1	Q2R1V8
B2VFE2		O65272		Q3A9N3	F4KD71	Q8L5Y6		P78621	F4KFV7	Q75GT3		Q6R8G0	O22820	Q9SMH2		A4TJ19	O94085	Q8LF21		Q17031	O22208	P83332		Q01SX2	O94085	Q9SYI2		P0DH92	F4JW79	Q9SEI4
O33507		P46257		C6DDR1	F4KE63	U3KRF2		Q0WP01	F4KGU4	P81406		A8G8S6	O22822	Q66PF4		A8G8E3	P51094	P68173		Q69VD5	O22241	Q940P8		Q1E170	O04291	Q9SF16		P0DH93	F4JXF9	Q82Z99
Q1CEJ3		Q9ZU52		Q0TBM6	F4KF14	P49358		Q1CA99	F4KGY6	Q9M339		Q6DB03	O22898	Q42806		Q9M3M0	P52417	P28769		P51118	Q1EHT7	Q9LZW3		O64252	O04472	P52902		P0DH94	F4JY12	A4SRC1
A4W9J7		P04353		A7ZE62	F4KF65	Q75GT3		Q830S9	F4KHA8	Q8L5Y6		Q5R0A6	O22928	Q8W3M4		Q836H8	P53536	Q9FFR3		P23472	O22243	A9R594		Q7YJV2	O04491	Q2QM55		Q3ECP6	F4JY37	P41376
P52326		Q40345		Q6DAL8	F4KFC7	O05389		Q6R8G0	Q9FL08	Q94CJ5		C6DDM6	O22938	Q8W5R2		Q65M66	P53693	Q9SN95		Q9LQQ1	O22437	Q9LSQ5		O49858	O04539	P04353		Q9XE58	F4JYC8	Q8L6Y1
Q32K20		P49358		P72158	F4KFT7	Q9SIM4		P86807	F4KHD8	Q07078		Q9FZ80	O22993	Q9SZX3		C5CAP8	P54122	Q0WW26		O80844	O65751	O82734		B1A980	O04647	M1CZC0		Q8S340	F4JYE9	Q9SYT0
Q04720		Q2QYW2		Q9X278	F4KFV7	Q9C522		Q3II73	F4KHG6	O22349		Q8FY28	O23052	Q8RXV3		A2WSH0	P55871	Q9M9P3		P32836	O22715	O23894		Q945F0	O04716	Q9M5I8		P04078	F4JYG0	P14166
A6TGG1		Q9LXS6		P00887	F4KGU4	G4LTX4		P29511	P0DKH6	Q8H0S9		P18680	O23144	P02925		Q6D848	P55876	Q9SR15		P27521	O22773	Q82Z99		Q4WZS2	O13356	Q06735		Q75K78	F4JZ24	Q9SYI2
Q73BQ7		Q9C9C4		P48636	F4KGY6	Q40401		Q2V452	F4KHH8	Q6D9J0		Q02PG9	Q9ZR40	Q43207		O07001	P57322	Q38998		O23735	O22793	Q42962		P00721	O13395	Q38799		Q39203	F4K0A6	U3KRF2
Q53218		Q9M339		B1YEP6	F4KHD8	P26205		Q6DB03	F4KIF3	Q2R1V8		Q896K4	O23225	Q84TF0		Q9SXB8	P65409	Q9SYT0		Q9SH30	O22799	Q9M5I8		Q7RVY5	O13644	P09469		Q40392	F4K1B1	P37902
A1SJB8		Q9LIG0		O31494	F4KHG6	Q8VZF3		Q0ZIY4	F6H2F8	P08824		Q6D8F4	O23277	Q9FIK0		B2GG86	P67126	Q84L33		O01725	O22806	O65862		Q9M0G5	Q07880	A0LXV8		Q9XEA6	F4K1J4	P54152
A8AI28		O04266		Q4UX85	F6H2F8	B3EWZ5		Q5R0A6	F6HH45	P48496		B1XB69	O23372	P81406		A8GB43	P78574	Q2QVG9		P30302	O22864	O80377		O35723	O13672	P54873		Q9SRQ3	F4K2A1	Q2QM55
A8FJF8		Q43298		C6DC27	F8S296	Q9C5J7		Q1QU94	F8WKW0	U3KRF2		Q39043	O23406	Q94G00		C6DC27	P84634	P26300		A2WSH0	O22898	Q07078		P08995	O13820	Q9SEI4		Q43725	F4K2E9	Q9C5J7
Q38YF8		Q9AT35		P42101	F8WKW0	Q93ZQ5		C6DDM6	F8WKW1	Q9SYM5		Q03456	O23461	A1JIP3		C5C9T1	P87216	Q01859		P49332	O22899	B9N843		C0LGK4	O13842	O22060		Q99014	F4K2F0	P00830
Q02DW8		Q9M5I8		Q188R7	F8WKW1	O80377		P0A7C3	F8WLS6	Q66PF4		Q97MD1	O23596	P08200		Q9FVV9	P92519	P53537		Q0H8Y4	O22938	O04373		Q8S340	O13864	O65272		Q84VG6	Q08A72	Q0WNJ6
Q94A18		Q8L5Y6		Q6DAV7	F8WLS6	O24312		Q4K4E3	G4LTX4	O22203		Q6D9J6	O23661	Q9SEI4		Q6DAV7	P92948	Q84XG9		O49432	O22993	Q9FX32		O31158	O13901	O49818		Q9LU15	F4K3G5	O82734
Q9CHL6		Q6D622		P0AB70	G0S8G9	Q9SZX3		A0RJM3	G7ID19	Q8Z814		A9NEN3	O23702	Q07511		Q09WZ5	P92990	Q304B9		C0LGH3	O23006	Q6D622		Q6AVA8	O13912	Q9ZU52		Q10PP8	F4K460	Q9LFB8
P53123		Q8VZF3		Q3AF11	H2DH20	O80990		Q9C2L8	H2DH17	Q6F2U9		C6DBV7	O24133	Q41328		P75694	P93008	Q7XPY2		P32291	O23052	O65719		Q39203	O13923	P92947		Q69VD5	F4K4J0	Q02DF2
P13702		Q03685		Q4UZF3	H2DH21	P48534		Q8W4S6	H2DH21	P0AG70		A8GEE7	O24308	Q39043		Q6CZ31	P93033	P29193		O64769	O23140	Q9SHJ8		C5G0E3	O13990	Q9LV21		P23472	F4K5J1	O22060
Q09WW5		O04450		Q1WV55	H2DH24	Q9SP02		Q839Z5	H2DH24	Q56Z59		Q3E989	O24606	B0THS2		Q9LM02	P93231	O04130		Q0DGD7	O23144	Q39016		Q2FXQ7	P15703	Q96558		O80844	F4K7F6	Q9SYM5
Q1IFV7		Q08276		Q6CZ31	H3K2Y6	Q9FX54		B1XB69	H2DH23	Q43848		Q9L6P1	O25225	Q6Z6L4		A8GJ12	P93280	Q7XJ02		Q93341	O23181	O65693		A7KAM0	O14328	Q940P8		Q4HWE2	F4KBF3	Q9SP02
Q00853		O04153		O34718	I1SSI5	Q96558		Q03456	H3K2Y6	Q9LFB8		Q1J0I3	O31216	Q8H1B3		Q2NSY2	P93286	B9RAJ0		Q8LEM6	O23207	Q4R8X3		A4QTC6	O14356	Q39043		Q5BGB9	F4KBP5	Q06942
C0ZIH4		P21342		Q8PM31	I7C6E8	P40918		O42643	I1SSI5	Q9LSU0		A8GKG9	O48520	Q2R1V8		Q9LW83	P93295	Q42962		Q8H7Y6	O23372	O04266		Q99014	O14442	Q8W5R2		P00908	F4KBW6	P02925
A4WFX7		Q08436		O68940	I7CT85	P02284		Q6D9J6	Q9SIM9	Q2QXR8		Q7MW55	O48653	Q9LSU0		O68940	P93318	Q42806		Q09WZ5	O23461	Q0WW26		B8QGZ3	O15050	P08440		O23735	F4KCC2	Q43715
C0ZA45		Q43207		O34751	J9U5U9	P46257		Q9ZQ94	I7C6E8	P41376		C6DKE7	O48686	P09469		B1MXP9	P93401	Q9LJA0		Q9HES8	O23530	Q8L5Y6		Q01895	O15228	Q9LF37		Q9SH30	F4KD71	P43279
Q52987		P81406		Q8PLJ3	Q9WTV5	Q9M5I8		A6V1R9	Q9WTV5	Q9FT45		Q9MTP0	O48700	Q9SP02		Q0ZIX7	P93732	Q9FN03		Q9LM02	O23596	P14166		Q5AK94	O22060	O23936		Q9LIC3	F4KDA6	P42895
A4QJW9		Q8H103		B2V2S2	O00410	Q56826		Q7VLU5	O00370	Q38799		P43309	O48723	Q6F2U9		A7ML57	P93755	A7Q0V4		Q2VF19	O23702	Q9SM59		Q1DQZ5	O22137	Q59309		Q9M3M0	F4KDH9	P93832
A4W9M7		Q6F2U9		A1JS04	P54888	M1CZC0		Q9LLL8	P11369	Q56826		Q6D246	O48780	Q8RX86		A6TFH5	P93836	A4XTZ6		Q9LW83	O23755	Q41328		Q0H8X4	O22151	O04130		Q8LEE8	F4KF14	O65595
A0ALU3		Q40401		Q8PGK0	O04036	Q03685		C6DBV7	Q8BKC5	Q9M0Y8		P38098	O48788	Q40345		A1JHR2	Q08018	Q9M4S8		Q3ZJ10	O23826	P40108		Q1DL22	O22161	Q2QXR8		O65413	F4KFC7	P48534
P14218		P08824		A7ML57	O04086	Q42806		C0ZIK7	O04019	Q40106		Q48481	O48902	Q94BT0		P20682	P98188	O24312		Q9FLT4	O24160	Q9SYM5		Q10PP8	O22193	O22203		A2WSH0	F4KFT7	Q8GVE8
D4GEU6		Q9SWG0		Q6D364	O04196	Q94JQ4		Q9KNT6	O04034	P93768		Q82ZJ2	Q94F88	Q0WNJ6		Q6D364	P98204	Q93WN0		P93218	O24308	Q42993		Q69VD5	O22207	P45731		P49332	F4KFV7	P29197
Q6D7E5		Q9ZSY2		Q6D201	O04197	A2Z3C4		Q6D246	O04086	P26413		A0AFC5	O49160	Q93ZQ5		Q6D201	P98205	P49358		Q9SLH0	O24371	Q9C5J7		Q7RWT1	Q1EHT7	P29197		O49432	F4KGU4	A0LXV8
A8GIE9		A1JIP3		Q2NZR7	O94085	Q9T0I8		B1I1M9	O04196	P28844		A8GF29	O49255	P43279		A1JMK9	P0A5D8	A7FZ00		Q0ZIX7	O24467	Q66PF4		Q2UAP8	O22437	P17745		Q9SXB8	F4JK59	Q94G00
P22276		Q8RWZ3		Q9KGM3	O04212	Q9SSN0		P38098	O04197	Q9SIM4		Q6D4K2	O49279	Q9MAK9		C0ZFN1	Q00874	P93263		Q0TWV0	O24629	P52902		O80844	O22446	Q2QYW2		Q9M2A1	F4KHA8	O22203
Q6CXB7		P28723		P19500	O04226	Q02909		Q833Z1	O04212	Q9SP02		A9NEF4	O49292	P49608		C5C8I6	Q01294	P00830		Q94K01	O42947	Q9FLG1		P32836	O22793	Q9LFN6		C0LGH3	Q94JU2	O24312
P26982		Q0WL80		Q4UW79	O04291	Q9FLG1		A1CKI4	Q9FFF2	Q94KU1		Q12T95	O49318	Q9SM09		A4X4H7	Q03194	Q9SK66		Q9LW60	O43052	Q2QXR8		Q5BGB9	O82169	B9FDT1		Q4WN99	F4KHD8	Q66PF4
Q88BK3		Q9T0I8		Q2P4M4	O04647	O22287		Q8DWG1	O04504	A2Z3C4		Q6D8D1	O49429	Q8LFT2		A1SLE8	Q03460	Q9LFP1		P20682	O47950	O82663		P49731	O22799	P00830		Q8WZX5	F4KHG6	Q304B9
Q7YJX0		P54774		Q6DAV4	O04716	Q43644		Q82ZJ2	O04647	Q08276		B1J6N3	O49432	Q75GT3		Q9M2S4	Q04050	B7LQ20		P0CM17	O48520	Q6C7L4		A7ZE62	O22822	P54152		Q09WZ5	F4KIF3	O04499
Q6BV06		P29687		Q07251	P93401	P93004		Q6D4K2	O04714	P92974		A1JJ50	O49434	O64982		P15994	Q06364	Q9M5K3		P0CM16	O48593	Q9ZU52		Q9SH30	O22938	O23894		Q84JS6	F6H2F8	P40918
B2VCY1		Q41140		Q6D855	O05389	Q0WW26		B0RY34	O04716	P08440		A4VP33	O49453	O82734		Q6DAV4	Q07970	Q0WNJ6		A1KM51	O48626	Q2R1V8		P17885	O22975	P93768		Q9LM02	F6HH45	Q8RWZ3
Q53588		P47999		P0DM32	O07599	Q41141		Q6D8D1	O04719	Q84TF0		A4Y1A0	O49500	P30707		A4FW42	Q08BT5	Q43128		Q2V2S7	O48651	Q41640		Q8LEE8	O22993	P92974		P56216	F8S296	Q40401
Q6D9J1		P46248		E6ESW1	O13923	Q40079		Q9I3D2	O05389	Q94JQ4		C6DF46	O49508	O48905		Q6D855	Q09WE7	Q43715		Q8GYB1	O48722	A2Z3C4		A2WSH0	O23052	P29687		Q9P6I9	F8WKW0	P29194
C6DJS4		Q9LHA8		Q8CWW6	O22040	P17745		Q9HTX3	O08327	P54152		Q6D7U0	O49607	O23894		A1JLC3	A2YQ93	Q43697		Q9LYK2	O48780	Q9SU40		P49332	O23140	Q9LSU0		P93092	F8WKW1	B8H444
Q6D1S8		P26413		Q8P3C4	O22207	O04066		C6DF46	O15118	P08200		Q9ZW11	O49660	Q08276		Q63E31	Q0D5G4	Q8LPJ5		Q9M2S4	O48844	Q9SF16		Q0H8Y4	O23141	O04153		Q9LW83	F8WKW8	P46014
A8IHK8		P48496		A4J3P5	O22208	Q307Y9		Q54513	O22040	P93031		Q7MZ84	O49814	Q6D0B2		Q6YT73	Q0D9R7	Q6D022		P15994	O48847	P0C0L3		O49432	O23144	Q8LPJ5		Q9LDA9	F8WLS6	P93004
A8GJV5		P26360		Q8PDD7	O22218	Q82Z99		Q4ZMR1	O22145	P53537		Q54513	O49839	P29197		Q9KA27	Q0DJ99	P08927		Q6X7K0	O48915	Q39043		Q42967	O23181	Q0WL80		Q5PEK7	G0S156	P52902
A7MEY6		O04883		B0TH78	O22224	O23627		Q1LRD4	O22187	Q8LPJ5		Q4ZMR1	O49931	P06702		C5CCD6	Q0DJA0	P46248		Q9MUS7	O48921	Q38799		C0LGH3	O23225	Q8GVE8		Q0ZIX7	G0S2X1	A3C4N5
C4Z3J5		Q07078		Q839F3	O22243	O65272		Q6D871	O22224	P29194		Q6D871	O49954	Q9SRZ6		P52328	Q0DXZ1	Q65CJ7		P0DI07	O48963	Q6UNT2		Q4WN99	O23372	Q9M5K3		Q9M9M9	G0S450	O82797
P0AA37		Q0WNJ6		Q3BWQ0	O22286	Q42560		Q38YT6	O22265	Q06735		Q64YG8	O60100	P52902		Q8HTL6	Q0GZS3	P54152		B9DHD3	Q94F88	O23755		Q8LEM6	O23461	Q43117		Q8W4A5	G0S488	Q9LSQ5
Q7HIW6		Q9LF37		Q67PQ7	O22466	Q07078		Q9SAK5	Q1W2L8	O64806		C6D8Z6	Q8R2N2	Q9X6Z2		Q8ZEG0	Q0J7U6	P49661		Q9LPR8	O49292	P19951		Q5B0W8	O23530	A1JIP3		A7E5J5	G0S8F1	Q9AT35
P33336		Q41247		Q839B0	O65751	Q54TC2		C6D8Z6	O65751	P37902		Q1CKD2	O61122	Q43117		C0PZD3	Q0JJZ6	Q43644		P92983	O49403	P46266		Q09WZ5	O23614	Q6D022		Q94K01	G0S920	B3EWZ5
P0A8G6		P41376		P06405	O22609	Q9LHA4		Q4IJT0	O22558	Q42962		Q6D7X5	Q9SZW4	Q2QXR8		Q839B0	Q0JLC5	Q9XGM1		Q2PMT1	O49429	Q3L181		Q9HES8	O23702	P29193		P20682	G0SA56	Q39043
P00421		P36181		Q05528	O22793	Q9ASR1		Q6D7X5	O22609	A0LXV8		Q66A50	O64728	Q9SCN8		A9WRT1	Q0SFF3	P26205		Q9CAV6	O49453	Q94BT0		Q84JS6	P46416	Q9MAK9		Q9C9N5	G4N5Q2	Q06735
B2VFC7		O23936		Q831G0	O22799	Q2QXR8		Q8L899	O22715	O65595		C5B8G5	O64733	P93031		Q9LRT1	Q0WL80	Q9SMV6		Q40642	O49508	Q8DJ40		P08157	O24160	Q94KU1		Q4IB96	H2DH17	Q2QXR8
Q9HUN6		Q9SYT0		B7GLD5	O22820	P43279		A5F6D7	O22793	Q0WNJ6		B4RVA8	O64769	P26300		C1L1W8	Q0WLC6	P40412		Q9M5Q1	O49607	A5EB33		Q9LM02	O24467	P06702		P0CM17	H3K2Y6	Q93ZM7
A6SIZ0		C6DFH7		Q126I4	O22822	Q38998		Q7MHR6	O22799	P02925		Q5QXW0	O64823	Q9C5W6		Q9FXF2	Q0WLR1	Q9LFB8		Q9FS88	O49814	P21357		P56216	O31646	Q84L33		P0CM16	I1SSI5	Q41141
A1JLX8		P48534		B4TQK6	O22854	Q08276		Q20F15	O22807	Q9C5J7		P35596	O64827	Q43848		B3WAR8	Q0WM29	Q6C7L4		Q8LP17	O49939	P48690		Q9LW83	O42626	O23627		Q8WZY4	J9U5U9	O23627
C1KZH0		Q40079		Q9KA65	O22928	P27081		Q1QZ16	O22822	P49608		P51967	O64843	Q8GVE8		Q39119	Q0WLB5	A0KQ95		Q2Z2E9	O49954	Q9SP02		Q9LDA9	O42764	O22287		Q9LYK2	K4BVL1	Q94KU1
B2VCZ2		Q8WQI5		C6DCX4	O22938	P92974		Q9SYK4	O22854	O04153		P49676	O64886	Q9C522		A9VKR8	Q0WPF2	Q35322		Q4WVT3	P26969	P31265		O43010	O42820	Q43207		A7BHQ9	Q58DB6	A4GSN8
P05345		P41887		Q4UR65	O22993	Q9SYM5		O32124	O22898	Q9MAT0		Q7CH99	O64894	Q9C9C4		Q05528	Q0WPK3	Q75LU8		Q8NLC4	A0A023PXC2	O04450		P21772	O42916	Q42993		Q9M2S4	O00233	P27081
C4ZHC0		Q6D9J0		Q3V7N8	O23006	P29687		Q5FUA0	O22928	P52902		A8AY46	O65020	O04266		A4WEI2	Q0WPN0	Q9FFE0		Q9LRT1	O54781	Q9FE01		Q0ZIX7	O47950	B8H444		A4QTE3	O04036	P43282
B1JQ59		Q9SR15		P25239	O23081	F4JVN6		B1J812	O22941	Q2R8Z5		A8G8U8	O65272	P09886		Q43128	Q0WQD2	C4Z3R4		O24312	O60100	P04353		Q0TWV0	O48520	P27081		Q9LPR8	O04086	P93768
P0AFJ6		O80377		B8DB26	Q39827	O23894		C6DCQ5	O22993	A7FZ00		A0M6M2	O65351	A4SRC1		Q0G9L9	Q0WQE7	O49603		P51850	O64422	Q40106		P20682	O48533	P02925		P92983	O04196	Q43117
O06899		Q71VM4		P30266	O23144	Q9SPK5		C5D363	O23052	Q8H1B3		B1J812	O65355	Q9LFN6		A1JIQ7	Q0WQF4	Q2R8Z5		Q00624	O64518	P41376		Q9C9N5	O48686	Q94BT0		Q40412	O04197	O04450
P80065		Q42942		Q6D037	O23181	Q9C5W6		Q5VRH9	O23144	P92947		C6DCQ5	Q0D5G4	Q8L6Y1		C6DCX4	Q0WSF1	P92974		Q43128	O64624	Q9FT45		P0CM17	O48723	Q9SM59		Q9C7S5	O04251	P29193
B7USI6		Q9SP02		Q8Y640	O23207	P92963		Q38X22	O23180	P21357		Q94IA6	O65468	P53537		Q3V7N8	Q0WT31	Q8RXV3		Q9FG33	O64628	Q40401		P0CM16	O48780	Q9ASR1		Q93ZN9	O04326	Q84TF0
B7NGD1		Q8RX86		P54807	O23277	Q8RWZ3		A0KQH8	O23181	Q84L33		B6EIV0	O65717	Q6C7L4		Q04JF7	Q0WT48	Q9LZW3		Q6ZI44	O64640	Q38868		P11837	O48837	Q94AZ2		Q93VR3	O04373	Q07511
Q831U2		Q42662		Q3BUK3	O23278	Q9SAJ6		Q66GI9	O48723	Q7XJ02		C6DGZ7	O67409	Q9M1W4		B8I176	Q0WV90	Q0WL80		Q7S745	O64728	K4BW79		Q54P78	O48847	Q6UNT2		A7EAY2	O04408	Q9M1W4
Q9HTK9		Q9SYM5		Q0AZ36	O23372	P48690		Q5G1T1	O23225	P09886		Q05762	O75691	Q7XJ02		B8DB26	Q0WVF5	Q96552		P56338	O64732	P06702		A7E449	O48915	Q8DJ40		Q40642	O04647	P56331
B9DSL9		Q94K05		C6DF77	O23461	Q0WNJ6		A0ALY8	O23277	Q9SR15		Q9Z448	O80345	Q41141		Q6D037	Q0WVL7	A4XR11		Q8Z0H0	O64733	P21342		Q9LYK2	O48927	Q9SD81		Q8HTL6	O04714	Q9ZU52
A4IMW8		Q41141		Q4URQ3	O23463	Q96552		A6QJ81	O23337	P06702		O23310	O80360	Q96451		Q99090	Q0WVM4	Q9LTX9		B1A983	O64815	P93832		Q9M2S4	O49160	A2Z3C4		Q9M5Q1	O04865	Q9LSU0
Q6D6A7		Q39043		C6BVV4	O23530	P08824		Q93EU6	O23372	P29687		B5XNC0	O80452	Q94KU1		D4GEU7	Q0WVZ1	P42730		Q99090	P40231	P40918		P15994	O49279	P46637		P92942	O04883	P13046
Q46631		Q9FLG1		Q6D734	O23596	P43282		Q833I1	O23406	Q03685		Q9C635	O80462	Q38868		Q8Y640	Q0WW21	O04153		Q6NKW9	O64825	Q54T85		Q02655	O49292	Q9SU40		Q8LP17	O04904	Q07078
P94369		Q8W5R2		Q8FH42	O23627	Q3HVN1		Q88VD5	O23461	O04373		Q8ZGJ0	O80470	A8GBU5		O34920	Q0ZIW0	P47999		O48741	O64827	Q43644		Q4HW93	O49318	Q9LIG0		Q2Z2E9	O04977	Q6D9J0
B2VJ52		Q43784		Q6D913	O23661	Q6C7L4		Q7XA65	O23463	Q6H8D5		A8GCS6	Q0JMD4	Q9SN95		Q6D734	Q0ZJ30	P37902		Q9LMB9	O64894	Q43117		Q9CAV6	O49354	Q3L181		Q524W4	O13395	K4BW79
P0A283		P92939		A9KK83	O23826	A8GLA8		C6DKH6	O23491	P00830		A8GJW6	O80560	P29194		Q8FH42	Q10327	O82663		Q7G3T8	O65272	A7ENU3		A7EAY2	O49429	Q42962		A6RPU0	O13657	Q40106
A7MFW6		P31542		P52329	Q0DYB1	O82797		Q6DB24	O23530	A4GSN8		Q15N01	O80567	Q39016		P21681	Q10NX8	P93306		Q9ZU96	O65351	P40412		Q40642	O49434	Q03684		O24312	O13822	O04130
Q66FF2		O82663		Q4UT60	O24160	Q43609		A7ZAW0	O23826	Q94AZ2		A8GC32	O80644	O22060		Q6D913	Q10NY2	Q6F2U9		A1CMB9	O65418	P17745		Q7S906	O49453	Q9LZW3		Q00624	O13912	Q8L5Y6
A4XPL2		Q8LSN3		Q6D0I4	O24303	Q9LF37		P85990	O24133	Q9ZNT7		P05493	O80725	P36183		Q6D0I4	Q15155	Q8W3M4		P31353	Q9LTZ9	Q9ASR1		Q4WNV0	O49459	P48690		Q43128	O14053	Q4R8X3
B2VIQ9		Q43715		P96194	O24496	O65731		Q5YLB4	O24304	B9FDT1		A0L9S5	O80739	P26413		P75853	Q15GI3	Q3L181		Q94C37	O65570	Q9C9C4		P0CP77	O49508	O65693		Q4WKD7	O14126	P08824
P43098		P37902		Q4UQP6	Q9LTZ0	Q2QYW2		A1U0R2	O24308	Q9ZU52		Q6DB24	O80742	Q94BQ2		P39693	Q1ECE0	Q0WLB5		Q9FMH5	O65583	P56331		P0CP76	O49814	A4SRC1		Q2GNZ6	O14134	P08440
Q8XBK7		Q42962		P39693	O24617	Q940G0		P00436	Q0JLC5	Q43117		P00436	O80775	Q2QM55		Q8ZI40	Q1JPN0	P35510		Q6R8G3	A2ZM73	P08200		Q5AUI1	O49840	Q9LXG1		Q9FG33	O14299	Q38868
Q8VV85		A2Z3C4		Q9X0N0	O24629	Q8W5R2		Q9I3H9	O24371	Q9T0I8		Q9I3H9	O80786	P41376		P35594	Q1LLA9	P28844		C0LGV0	O65628	Q307Y9		Q1DN93	O49931	Q8LL87		Q9M066	O22040	P49358
P33967		Q43117		A7Z7M2	O31518	P41376		Q7YJV2	O24467	O23894		C5BCC5	O80856	Q9ASR1		Q7DM58	Q1ZXI6	P0A973		Q6R8G7	O65709	B9FDT1		Q2Z2E9	P87267	C6TBN2		Q9LHN5	P49031	F4JVN6
A8AGR9		P93004		Q8P8Q4	O31782	P04825		Q1QSD1	O24473	Q93ZM7		Q0C0Z9	O80860	Q9SR15		P33881	Q24803	Q9SV20		Q1XGE2	O65717	Q94A97		Q4WVT3	A0A023PXC2	F4JVN6		Q54BD4	O22060	P20431
B2VK47		Q2QXR8		Q3BWY3	O32090	Q08080		B1A980	O24606	Q43207		Q7YJV2	O80875	Q9LHA8		Q81TW1	Q27GK7	Q6AWX0		Q8LAX0	O65718	Q9C522		Q00078	O54781	Q94A97		Q9LRE6	P31928	O04015
Q8Z313		Q8RXV3		P22548	O34765	Q9LZW3		Q6D3C7	O24661	P92939		B1A980	O80933	Q9C5J7		A8GBU5	Q28FH2	Q43784		Q84ZN6	O74135	Q9LJA0		Q9LRT1	O57683	A8GKJ6		Q9LN63	O22224	Q9SZX3
Q830S9		A7Q0V4		B0RR22	O48520	Q6ZLD3		Q6D6J8	O31526	O23755		Q6D3C7	O80946	P93004		Q54471	Q2HIV9	Q41328		Q92376	O74225	O22287		Q9M3D8	O59666	P93031		A1CTF4	O65751	Q54TC2
Q02159		Q6H8D5		Q3BR19	O48533	Q9SR15		Q3E6Q1	O32076	P20431		Q46843	O81014	Q9FE01		C6DH41	Q2QNU0	P54774		Q9SN74	O74454	P29194		A7E7N1	O59814	Q9C5W7		Q99090	O22609	Q38799
Q66EC3		Q41640		A0ALM4	O48534	O65595		C0LGK4	O32151	P46248		Q6D6J8	O81024	Q9XGM1		Q6CYU4	Q2QYW2	Q9M1W4		A2CI71	O74476	P29687		A6RPU0	O60044	O65595		Q873C7	O22715	Q6UNT2
P48871		Q9M1W4		Q6DAJ8	O48593	Q43207		B2FN79	O34314	Q43715		Q98R64	O81032	A0LXV8		Q9RMT1	Q2R3F5	P92963		Q7DM58	O74561	O23715		O24312	O60100	Q9LHA8		Q6NKW9	O22768	Q9LHA8
Q0ZIY4		Q9MAT0		Q9HZQ3	O48626	Q41328		Q3BMF2	O34812	Q38868		A5FIJ4	O81077	Q9SX85		A7MIU0	B8BKI8	P08200		Q60A05	O75691	F4JVN6		Q4WJS2	O60161	A9R594		Q9M339	O22793	Q9LXG1
A1T6Z8		Q0JM17		C4Z8W1	O48723	Q9LFN6		Q6AVA8	O48533	P29193		A8GFK7	O81211	P31133		B0BUT9	Q2V6K0	Q9LJN4		Q9LK58	O80345	P27081		P53334	Q8R2N2	Q6D9J0		Q9FSG7	O22799	Q9SU40
Q8R7I7		Q43697		Q6D5T3	O48844	Q38868		Q839F2	O48626	Q43644		Q9I6C8	O81242	Q94CJ5		A7ML61	P06271	F4IME2		P38095	O80363	P43282		Q00624	O60306	Q9LSQ5		Q9ZPQ3	O22807	P06702
Q9HZU3		Q307Y9		C6DH41	O48847	P21357		Q75K78	O48781	Q2QYW2		Q39203	O81312	P29687		Q9STI6	Q31708	Q02909		Q9FM01	O80396	Q9LIG0		Q43128	O60524	Q9T0I8		Q94C37	O22822	Q2R8Z5
P0A7C3		P06702		Q4W9T6	O48915	O65719		Q9PG89	O48837	Q8RX86		C4ZEV8	O81360	Q54T85		C6DIR2	Q37619	P11428		Q9LYU7	O80452	P27725		P27770	O64471	Q9SHJ8		Q6R8G3	O22854	Q08276
A8FTH6		Q9SA73		C6DK13	O48921	Q9SU40		Q6D3J6	O48844	Q9ASR1		Q6D3J6	O81760	Q82Z99		A8GHW4	Q38796	P48534		P12860	O80462	Q9C713		Q92247	O64624	Q9LJA0		O23320	O22899	Q9SN95
B2VJ90		P30707		A4VJ38	O48946	Q9LIG0		C5D8K7	O48847	Q304B9		A8G911	O81825	P49661		Q6DB05	Q38833	Q93VH9		Q9FIW4	Q0JMD4	Q7XSQ9		Q4IPH4	O64639	P35510		C0LGV0	O22928	Q9LXS6
Q02PG9		P20431		Q6CYU4	P10871	Q42662		Q6D6A4	O48915	Q9SYT0		A8GJV1	O81902	P28844		B3W6W7	Q38834	Q8LBU2		A7NVJ4	O80565	Q9LSU0		P0C0V4	O64700	P43282		Q6R8G7	Q0J0A4	P22738
Q9FHQ3		P40918		Q3BY62	O49139	Q8LFT2		Q43725	O48916	P27081		Q6D6A4	O81916	F4JVN6		B6JAI4	Q38846	B9N843		Q6ZHC8	O80567	C0LGX1		Q04802	O64733	Q66PF4		Q8L9Y0	O22975	Q9SR15
Q6D8F4		Q9SM09		B4SQ23	O49255	Q9ZU52		Q6DB93	O48921	Q40401		P16157	O82150	O04153		A8GIY9	Q38898	Q9ZUC1		Q9S851	O80568	P92974		Q0V1H5	O64750	P92939		Q9SIR9	O22993	Q8W5R2
C6DAX0		Q9FMU6		Q9RMT1	O49279	Q0WL80		C6DAE8	O48946	Q8W0Z7		A0LV21	O82190	O23755		B2GFY5	Q38953	A5EB33		O04567	O80605	Q43497		C1FA63	O64769	Q9X6Z2		Q04708	O23034	Q9M5I8
B2VCA7		Q8LFT2		P54513	O49354	Q39043		B8QGZ3	O49139	Q6C7L4		A8GC34	O82265	Q06735		Q5KX85	Q38997	Q41246		P43083	O80644	B8H444		Q4WPP2	O64825	Q8W0Z7		Q84ZN6	O23140	O04373
C6DB82		Q9ZRW8		Q8PNZ5	O49432	Q9ZRW8		Q02XC0	O49279	Q9SD81		Q1C669	Q8RY59	Q9SD81		Q3YUF6	Q39011	O82179		Q852F6	O80653	Q6D9J0		D4ARB1	O64827	Q43497		O43103	O23141	O23894
Q51434		P0AG70		Q4UXM5	O49434	P49661		Q9P8X9	O49292	Q9SM59		Q6DB93	O82290	Q43116		P0AAV0	Q39096	Q08436		Q8S307	O80662	Q8GVE8		Q5BH69	O64843	O64982		Q2UTN7	Q39827	Q43697
Q6D9J6		P93832		A7FYR9	O49453	P48489		A7MWW1	O49432	Q84XG9		A0JXT9	O82343	Q6UNT2		Q60107	Q39183	P21239		Q5B6P3	O80742	P20431		B1A983	O82645	Q0WW26		P31542	O23144	P48690
P76268		Q41328		B8IZX7	O49459	Q8H0S9		Q6D4H0	O49434	Q9SN95		Q84VG6	O82357	B9N843		A9WV79	Q94JS4	Q94BT0		P92996	O80775	Q9T0I8		Q99090	O65020	Q9M1W4		Q40546	O23181	Q9ASR1
C6DH78		F4HQD4		C6DIR2	O49460	Q9SEE5		Q6DAW0	O49453	Q0WL80		Q6D4H0	O82392	P27725		A0JZ88	Q3BAI2	Q8LFT2		P51091	O80786	Q9LF37		Q09737	O65201	Q41328		P52575	O23240	Q9LV21
C6DBV7		Q9SM59		Q8P3Z3	O49508	Q02254		Q889X7	O49459	P42730		Q6DAW0	O82413	Q944P7		Q6D8K0	Q3E870	Q9ZSY2		P53131	O80844	A8GKJ6		Q9LMB9	O64894	Q940G0		Q7DM58	O23266	P29687
B2VEC5		P17745		Q9CHN1	O49523	O04147		Q17031	O49523	Q8RXV3		A6KZH6	O82486	Q8RWZ3		C6DAX2	Q3E875	P93031		O65238	O80856	O22060		Q876L8	O65272	Q84XG9		Q9FM01	O23277	C6TBN2
A7GV65		Q82Z99		B4SQ11	O49607	Q9MAK9		Q69VD5	Q9SZY3	P0CP80		Q9EVN4	O82497	Q8VZF3		P94531	Q3EAF9	P31542		Q9FHX3	O80860	Q8RXV3		A1CMB9	O65359	Q2R8Z5		Q6XAT2	O23342	Q9LF37
P40398		P46644		Q8RA26	O49660	Q8LSN3		Q8Y6M0	O49686	Q4R8X3		Q65GC1	O82504	B9FDT1		P0A917	Q3EDL4	F1CYZ5		Q9C932	O80875	P55230		P31353	O65628	Q6D622		A4RIF1	O23372	A4XTZ6
A9R2Q4		Q8Z7S0		B2SUD0	O49814	Q8DJ40		B7UXA6	O49814	P40412		Q69VD5	O82653	Q9ZU75		A9R2J9	Q40153	P41887		P12628	O80931	P29197		Q9FMH5	O65709	P49358		P12860	O23461	B9FDT1
A1SMA0		Q4R8X3		Q9K678	O49939	P14273		B7IR88	O49839	O81852		A4XVY6	O82656	Q9LF37		A7MKF0	Q40287	Q39043		Q9M7T0	O80933	C6DFH7		Q6YYB0	O65717	Q40401		Q9FIW4	O23463	Q9LVP9
A8GKG9		P08927		A4J139	O49954	Q9SM59		C6DDR1	O49931	C4Z3R4		A8GBA5	O82775	P48690		A1R2A8	Q40554	P46014		Q9STI6	Q8H8U0	Q9XGM1		Q6R8G7	O65718	P0AG70		Q6ZHC8	O23530	Q84XG9
C6DCB6		Q9LSU1		A0PY42	A0A023PXC2	Q94KU1		Q03GV8	O49939	P13046		C6DDR1	O82804	O82797		C6DK25	Q41014	Q9SAF5		Q84K00	O81004	P46637		B8E121	O65751	O65719		Q9S851	O23553	Q9C5W6
Q75AZ9		P09043		Q6D8K0	O60044	E1U332		Q0TLD2	P87267	Q8LBU2		Q0TBM6	P00365	Q94A97		Q9C9Z1	Q41058	Q42699		Q9SW96	O81020	Q9LTX9		Q5Z5B2	O65797	C6DFH7		Q4W9T6	O23614	Q41247
P40183		O23894		A2RCQ1	O60100	O82663		B7HID8	O54781	F4JVN6		Q6DAL8	P03396	Q9LXG1		B5RHF1	Q41059	Q944P7		Q8LGN0	O81027	Q940G0		Q8L9Y0	O69787	Q7XSQ9		P33292	O23661	O65719
C6DKE7		B0THS2		C6DAX2	O60524	P09043		Q834K4	Q1QS64	Q940P8		Q9SH30	P04146	Q42560		Q03HS1	Q9SYP2	Q9SE42		Q3EAE5	O81242	P42895		Q8LAX0	O74135	P08927		P29828	O23702	A7FZ00
Q9MTP0		Q9LVP9		Q8E071	O60762	Q9C713		Q6DAL8	O60762	Q38998		A8G8E3	P05825	P92939		P63497	Q41141	P02925		Q9ZT63	O81291	P42730		Q9P7W3	O74168	P93004		P92996	O23826	B9N843
Q9Z9L8		Q9SMV6		B2K665	O64518	P31542		Q9SH30	O64474	A0KQ95		Q87TC4	P06444	P0A973		Q3YUW9	Q42093	P54928		P07753	O81360	Q8RWZ3		A6RUH2	O74208	Q42560		O65238	O23894	Q9T0I8
C0ZIK7		O04130		A5D4K1	O64639	Q7XSQ9		Q7VVU3	O64728	O82734		Q0H8Y4	P08192	A4XTZ6		B1NWF3	Q38873	P56331		A1C5D3	O81635	Q9SR15		Q4WP38	O74396	Q9LVP9		P12628	O24133	O22287
B5R6A2		P48690		Q837E7	O64654	P29828		P47180	O64732	P0A973		O49432	P0ABU7	Q9SYM5		A9WNC4	Q42510	Q42942		Q9SFC7	O81760	Q0WLB5		Q7DM58	O74496	Q9SX85		Q9M7T0	O24160	Q6D622
B2VKE4		Q8H0S9		A7MKF0	O64732	A4XTZ6		A7MYW9	O64733	Q39043		A0AMD2	P19480	Q940G0		Q5L432	Q42521	Q07511		P15732	O81821	Q7XJ02		P80581	O74676	Q0J3D9		Q9SXC9	O24308	P53537
Q8FHD2		P21357		C0Z6L3	O64733	Q07176		Q5QVA8	O64793	O22060		P32722	P35340	A0KQ95		A7FDQ3	Q42586	Q9SYI2		Q9FR44	O81832	O82797		P38095	O74762	P42730		Q4VZK6	O24371	Q03685
Q6ABY4		Q84XG9		C4Z2T1	O64750	Q9LHA8		P17885	O64816	O82663		A8GFC3	P0A2T8	P35510		Q6D7Z4	P25614	Q8W0Z7		B9F3B6	O81902	A0KQ95		Q4WN25	O74786	Q9SR15		Q9STI6	O24467	Q42962
P30182		Q3HVN1		C6DK25	O64815	O04130		B1X6A8	O64823	Q94BT0		A8GB43	P0A9H7	P92974		Q01300	Q43128	Q9SHJ8		Q4WWH6	O81916	Q41247		Q9M5A9	O74940	P81406		P24794	O24606	Q8RXV3
Q6D246		O65719		B1JB85	O64823	Q9SN35		A2WSH0	O64825	P31542		O31494	P0AAN3	O22287		A1JJ57	Q43715	Q307Y9		Q7S1P9	Q9FEW2	Q6F2U9		A4RIF1	O74970	Q4R8X3		Q9M174	O24629	Q8DJ40
Q02RB8		Q02254		Q99XF3	O64825	Q8RXV3		Q5S2C4	O64894	Q41328		Q42967	P0ABH9	P55230		A4IJ96	Q43845	Q9AT35		Q9LI74	O82150	O64982		Q9LYU7	O75003	Q42857		Q84K00	O31646	Q9C713
Q8DWG1		C6TBN2		Q9K716	O64827	A9VRA8		P32722	O64966	A7Q0V4		A4XR54	P0ABJ1	Q42662		Q6DAL7	Q45604	O04922		Q2EF88	O82188	E1U332		Q9FIW4	O75691	P55230		Q9SW96	O42626	O23755
Q82ZJ2		P48489		O53092	O64843	P29197		Q833P5	Q7X9A0	Q96552		C6DC27	P0ACI3	Q9SEE5		B7LNW6	Q48447	A4SRC1		Q9ZVN6	O82190	P00830		P87144	O80360	P53537		Q8LGN0	Q09069	Q43207
Q6D4K2		Q9C522		B1NWF3	O65020	O23755		Q0CMM0	O64989	P48690		Q7Y1B6	P0ADY1	Q4R8X3		C6DBI7	Q4F883	Q9ZVI9		Q08276	O82256	Q9ZU75		Q6ZHC8	O80396	Q41247		Q7X9A0	O43314	Q8LFT2
B2VG26		Q6D0B2		C0H462	O64894	Q9LTX9		Q8CUN0	O65020	Q40345		Q4KJB2	P0AER5	Q3HVN1		B7GG69	Q4FE45	A3C4N5		Q3E875	O82265	P02925		Q6C7Q6	O80462	P29194		O82797	O48520	Q9LTX9
P77293		P93768		Q24NB7	O65238	P35510		C6DC27	O65238	O65719		A4XYD7	P0AFE8	Q38799		Q8L7R8	Q4FE47	P93257		P93014	O82266	O23948		Q4WJ80	O80567	O81852		Q84KI6	O48533	Q40345
Q3MAV1		P08440		Q2RFX9	O65272	P55230		P42101	O65272	P29197		O31716	P0AFR1	Q9SYI2		Q0ZIW5	Q4KMC4	O05389		Q9HFE8	O82289	Q9X6Z2		Q4IBK5	O80568	Q9ZNT7		A7F190	O48626	P42730
Q7N0G0		O23627		Q5L432	O65351	Q41640		C1DFU2	O65351	Q43697		C3K2X6	P0AG17	P48534		Q6D208	Q4R1I9	O65731		B0Y4F9	O82307	A4XTZ6		Q9FG16	O80585	Q38998		Q3EAE5	O48676	O81852
B1J6N3		A4XTZ6		Q1WS97	Q8GX77	Q43784		A4XYD7	Q8GX77	Q9C713		Q3IH34	P0C2F6	P47999		A8AQ34	Q4V3C7	Q9SGE0		B9DIU0	O82392	Q655S1		C5A5D0	O80605	P53536		Q9ZT63	O48686	P0A973
O07013		Q8GVE8		Q6D7Z4	O65573	Q96451		Q5QVP2	O65418	Q9LHA8		P0A9W8	P0C5D6	O05389		A0Q3H7	Q4V8J4	Q08733		Q9XIE2	O82486	Q2R8Z5		O04567	O80644	Q944P7		Q9SFC7	O48723	P08927
P87187		Q9C5W6		Q01300	O65628	Q8W0Z7		Q6DAV7	O65570	Q9SAJ6		A5IM79	P0C7P7	O65595		B2VEC0	Q4VZP3	Q84TF0		Q9C9Z1	O82497	O65595		Q0UDX8	O80653	Q7XJ02		P15732	O48780	Q944P7
A4VP33		Q9ASR1		C4Z940	O65709	P49210		P0AB70	O65607	Q9S7E9		Q6DAV7	P0C7P8	Q41640		B2K3Q0	Q68S16	Q03685		P16127	O82504	O24461		P25297	Q6H4R6	P49661		Q7S1P9	O48782	Q9SPK5
P24279		Q07176		Q6DAL7	O65717	P42730		Q9HES8	O65693	Q6D0B2		Q03EW6	P0C7R2	C6TBN2		A8AR73	Q4WI46	Q9LXG1		P36444	O82567	P48534		O65238	O80742	Q8LSN3		Q9LI74	O48844	P46637
A4Y1A0		P80607		A5IWB2	O65718	Q9M612		Q5QXM1	O65709	O22287		P0AB70	P0C7R4	K4BW79		Q9M1B0	Q501H5	Q9SP02		P05328	O82775	Q6ZLD3		C1F460	O80775	Q9MAT0		Q2EF88	O48915	P92974
Q9HTX3		O04373		P42206	O69809	P42895		Q0AXM5	O65717	Q9SPK5		Q09WZ5	P0C895	Q9LTX9		Q6D547	Q50EK3	O23948		O49675	O82804	A4SRC1		O93849	O80860	U3KRF2		Q9ZVN6	O48921	O65731
Q5PKG4		Q6UNT2		Q07448	O74378	K4BW79		Q837V6	O65718	Q307Y9		Q84JS6	P0C896	Q9ZVI9		C5CCF1	Q52JK6	Q9LFN6		Q9FLV9	O92956	Q43609		Q9STI6	O80875	Q38868		Q08276	O48946	Q65CJ7
C6DF46		O04066		Q8PGV3	O74445	Q6XJG8		O68940	O71192	O24312		Q6CZ31	Q9XIF0	O04147		P52154	Q53HY2	Q6QBP2		Q9FPK7	O93918	P04825		Q9LQZ2	O80933	Q9LTX9		P11428	O49160	Q94BT0
C4Z3P0		Q8Z814		A4XP63	O74476			P21772	O74362	Q42857		A5EXP1	P0CB21	E1U332		P0A265	Q53PC7	F4HQD4		Q6LA43	Q02217	P46248		O93934	Q8H8U0	Q9LHA4		Q2U6A1	O49279	Q42560
A6T7D6		Q94BQ2		Q0ZIW5	O74777			Q48VL2	O74545	Q8VZF3		A8GJ12	P0CB22	A7FZ00		Q9I2A8	Q53UH4	Q9SWG0		Q54T05	O94447	Q9FX54		Q12725	O80959	Q43784		B0Y4F9	O49292	P31542
Q54513		O22287		Q9I1W2	O74970			A1XFU0	O74828	Q94BQ2		Q87XY7	P0CB49	Q9LIG0		A6T510	Q54DK1	Q93ZQ5		P31684	O94641	P14273		Q9UUF2	Q564G7	P48534		Q09WW8	O49432	P92939
Q4ZMR1		Q9ZU97		Q18CL9	O80363			Q1QX85	O74970	Q41247		Q9LW83	P0CD45	Q9ZRW8		A1JLD8	Q54JE4	Q96321		Q42711	P03396	Q8LSN3		Q0CNC7	O81027	Q9FUM1		Q09854	O49434	Q8LSN3
Q6D871		Q9FT45		Q3K5W9	O80434			Q0ZIX7	O80396	P43282		A4VNA5	P0CE10	F4HQD4		Q37889	Q54S77	Q40401		Q8VXX5	P04146	O22941		P23234	O81117	Q9SE42		Q9C9Z1	O49453	Q9LIG0
Q1CKF9		O22941		Q8PKY6	O80452			A7ML57	O80452	O23712		O68940	P0CJ66	Q59309		A9N7D2	Q54T85	Q6D622		P56326	P04323	Q9LVP9		Q9FUM9	P98188	O22941		P16127	O49459	Q6H8D5
Q38YT6		O82531		A6V3T3	O80462			Q5QV38	O80462	Q940G0		P37134	P0CM96	O64530		A8GCM9	Q54TT4	P09373		A7NY33	P31843	P48489		Q9ZT63	O81223	Q8RXV3		Q9LTH9	Q9LT69	Q02254
Q87WT7		O65693		Q8P8P6	O80470			A6TFH5	O80482	Q8GVE8		B1JF83	P0CO08	P21239		Q6D0E2	Q54Z08	P80607		B1NWF3	P04842	Q43715		A1C5D3	O81242	Q43715		O49675	O49508	Q96451
Q9I7C4		Q9SJ44		B8DCI6	O80482			A1JHR2	Q0JMD4	P09469		Q66BT9	P0DI18	Q02254		P0A9Y8	Q55DP8	Q4R8X3		Q8S397	P05030	Q9S7E9		B3Q8J5	O81643	Q9SYM5		P45621	O49523	Q41640
B5YQA3		Q75GT3		C3KYY3	O80522			B7UVH9	O80522	O22941		Q661T0	P0DKH6	P04825		A9WRE1	Q55GS2	P41376		Q38870	P06245	O04066		Q9SFC7	O81760	P21357		A7F075	O49607	Q2QYW2
A8AL14		O64982		B0TC84	O80567			P20682	O80536	F4HQD4		Q7VT61	P10933	P93768		B5XZM0	Q567B1	P81406		O49423	P06444	P49210		P0CP53	Q9T048	Q7XPY2		Q9SJK3	O49660	P29828
C6D8Z6		P49661		Q6D547	O80568			Q9C9N5	O80565	Q54TC2		Q9SLH0	P10978	Q43697		A7MV01	Q7XM16	Q43609		Q9ZPY7	P06525	Q9ZSY2		P0CP52	O81906	O82663		Q9FLV9	O49687	Q7XJ02
Q9CP90		O23755		Q9A777	O80638			Q6D364	O80568	Q07511		Q0ZIX7	P15792	P17745		Q0RFD5	Q56Y85	Q84R21		Q0H8Y9	P07038	Q94JQ4		P53598	O82188	Q9C713		P31684	O49711	P55230
P15930		Q07511		B4SIF5	O80644			Q6D201	O80605	Q9LIG0		A7ML57	P16273	O23712		C6DKU9	Q56YA5	O81644		C1F697	P08770	Q2QYW2		P15732	O82190	P29356		Q42711	O49814	Q43644
Q6D7X5		A8GBU5		Q92342	O80653			B0TC99	O80642	A4XTZ6		Q2RNG0	P17859	P42895		C4L614	Q56YN8	U3KRF2		P0C7S9	P09627	Q02254		Q9FR44	O82253	Q84TF0		Q8LK56	O48814	P46248
Q5KWE5		Q38868		Q9HWF5	O80673			Q9LYK2	O80644	Q9M612		A6TFH5	P20966	Q7XSQ9		A1JKK4	Q58DN4	Q94AH8		C0LGR3	P0A3B4	O65731		B9F3B6	O82265	P46644		Q8VXX5	O49840	O80377
P51967		O04287		Q4UVJ3	O80742			Q1QVF0	O80653	P49358		C3P7X7	P21673	P48489		A8G9P6	Q58DP0	P31265		Q4WVU5	P0C2F6	Q9LHA8		Q4WWH6	O82266	Q42942		Q6TPH1	H2DH24	P46644
P0A9E8		Q655S1		A9N7D2	O80775			B7UV83	O80673	A4XR11		A1JHR2	P21822	C0LGX1		Q09WW6	Q58G01	P29356		Q94A40	P0C5D6	Q96451		Q7S1P9	Q8RY59	Q9ZSY2		Q9SX78	P49362	Q42662
Q7CH99		Q0WW26		Q3BTI2	O80786			Q9M2S4	Q9LVD9	Q43784		P20682	P22036	Q9CAF5		B8HBV4	Q5D869	Q43207		Q01300	P0C7P7	Q54TC2		A2R919	O82290	K4BW79		B1NWF3	O49954	Q940G0
Q0T0S4		P26300		Q6D0E2	O80831			A5W8F1	O80742	Q9LTX9		A8GLB1	P23525	Q2QYW2		Q6D5W6	Q5H7P5	Q9LHA8		Q4I0C5	P0C8Q4	A9VRA8		Q9ZVN6	O82312	O98360		Q8S397	A0A023PXC2	Q6ZLD3
O32124		Q96451		Q05936	O80856			P15994	O80775	P49661		B7N925	P23865	Q03685		C5BWI5	Q5HZ60	O65199		Q0U4Z8	P0C8R0	P41797		P11428	O82318	Q2QVG9		Q38870	O50064	P49661
Q75SP7		P04825		P0A9Y8	O80860			Q6DAV4	O80871	P46637		Q6D201	P24180	P29828		Q37550	Q5JK39	P27725		Q12640	P0C8S1	Q9T009		B1I1I5	O82359	O82797		Q4HW67	O60074	Q43497
Q5WKJ3		Q9FX54		Q8PQD7	O80871			Q5QXY3	Q8H8U0	Q9FX32		Q94EJ2	P24200	P08927		C6DKH0	Q5N8F2	Q9CAV6		Q9LPZ3	P0CB21	P28723		Q2U6A1	O82392	Q307Y9		P52418	O60097	P0CP80
Q6BIK6		A0KQ95		B2FSQ8	O80933			P28551	O80959	O82797		P36879	Q02217	O81852		P37986	Q5NBT9	Q9T009		Q9LZM3	P0CB49	P35510		B0Y4F9	O82485	Q9ZU75		Q9C510	O60100	O82663
B0RHD0		O23254		B4TJR8	O80934			Q6D855	O80970	Q9SX85		Q9A2H3	P34800	Q9SU40		P0AEE6	Q5R9S1	Q38814		P93051	P0CG89	Q8W0Z7		O74314	O82486	E1U332		Q9ZPY7	Q8R2N2	Q9SX85
Q9RT38		Q38998		A6LPX8	Q8H8U0			Q7MHZ0	O81004	P48534		Q9M2S4	P25635	P41797		Q9AZ38	Q5RBI5	O25827		Q94C70	P0CL53	P0AG70		A5AB61	O82504	Q43644		P0C7S9	O64584	E1U332
C6DCQ5		K4BW79		Q8PKX1	O80959			P0DM32	O81007	P54774		A4Y9B8	P26302	P27081		Q1C824	Q5RFS7	P93832		Q7Y1X1	P0CT18	O25827		Q9XIE2	O82567	Q9FX54		C0LGR3	O64592	P49210
Q02SE4		P35510		A7MV01	O80977			E6ESW1	O81016	P35510		Q6DAV4	P26406	P29193		Q6D8S3	Q5VV42	Q8Z7S0		O82504	P0CT40	Q9M612		Q9C9Z1	O82568	Q9XGM1		Q9LFM5	O64654	Q94A97
C6DIB6		Q94BT0		Q87A82	O80988			O34973	O81027	Q38814		A4SDM0	P26465	P46644		P93312	Q5W274	O23722		Q9FLX5	P0CZ23	O81852		Q52E66	O82626	O65731		A9RFQ5	O64705	Q9FUM1
Q5VRH9		P46637		C6DKU9	O81016			Q1QUF9	O81032	Q9SF16		Q6D855	P26969	Q8W0Z7		A6WDJ3	Q5XET5	Q9SU58		Q1AU35	P0DKH6	O23254		P05328	O82627	O04066		Q01300	O64728	Q9XGM1
Q9Z448		Q9S7E9		A1JKK4	O81024			Q9I7C2	O81242	B8H444		A6UYL5	P27370	O80377		P21434	Q5XF07	Q54TC2		Q9LJ69	P0DKI2	F4IHS2		P51978	O82775	Q9ZVI9		O04348	O64732	P09469
B2GI94		A1U7G1		Q09WW6	O81027			Q2SQ70	O81283	Q9SU40		Q6HF68	P27450	Q9C713		Q8GX78	Q5XF36	Q9LXS6		Q8L7A4	P0DM58	P17648		Q9SJK3	O82782	P49210		A6SG85	O64733	Q9SD81
P30589		Q94A97		Q6D5W6	O81032			Q9M5Q1	O81291	Q9SV20		Q7MBA6	P27572	Q02909		P10330	B9SEZ6	C6TBN2		Q0ZIW5	P10857	Q3HVN1		Q9FLV9	O82804	A0KQ95		A6S936	O64750	P21239
A7GQ01		Q9SAJ6		Q5L433	O81081			A0AIZ1	O81360	Q8LSN3		Q9FN92	Q04716	O23948		P0AAI6	Q32NQ8	Q9SJ44		Q9Z280	P10978	P29828		A6SEH9	Q02217	Q93ZQ5		Q12640	O64815	P35510
Q1C931		Q9C5W7		Q37550	O81117			Q9LTM7	O81635	Q2QVG9		Q57N70	P28249	P31542		C6DGZ0	Q5XV99	O65719		P09752	P38460	Q0WL80		Q54T05	O94130	B3EWZ5		Q8LGU7	O64816	Q42942
A0JXC7		P53537		C6DKH0	O81211			Q8ZEG0	O81641	P93832		B7V2K4	P29344	O22941		P51358	Q5YDB5	A1U7G1		Q93ZF5	P15368			Q8VXX5	O94221	Q65CJ7		Q9LPZ3	O64827	O23254
Q4L817		Q940G0		P37986	O81242			A7F8R0	O81643	Q9SYI2		Q922B1	P30286	Q9ZSY2		A0AJB5	Q5YDB6	Q0J3D9		Q07511	P15703			P60205	O94225	P14273		O81716	O64948	Q9ZSY2
Q8ZGJ0		O22203		Q8PDR2	O81360			Q00078	O81769	Q65CJ7		Q4ZMQ6	P31133	Q43644		Q820U1	Q0E2P1	Q6D9J0		P46604	P16273			Q6C0L7	O94284	Q9CAV6		P93051	O64963	Q9SEE5
A7MMD8		Q0WLB5		Q4UVP8	O81498			G2JZ74	O81825	Q9T009		Q15RS7	P31135	Q41247		A4TN38	Q5ZCI1	Q332V2		B8N219	P17576			B1NWF3	O94296	Q0WLB5		Q7Y1X1	O65020	Q9ZRW8
A6TES6		Q9T009		Q3BZ37	O81641			P0DJL9	O81832	B3EWZ5		P0AE84	P31928	P46637		P42405	Q651X7	Q9LSU1		P05414	P17859			P24289	O94335	O23712		O82504	O65201	A0KQ95
A8GCS6		Q9SV20		P09555	O81825			Q839B0	O81905	P14166		Q650H6	P33235	Q9FX54		A0AIC6	Q652L2	Q9FJD0		O82811	P20825			Q92236	O94489	Q9FJD0		Q8L7R8	O65238	Q9FX54
A8GJW6		P21239		P10330	O81902			O24312	O81916	Q9LHA4		Q8ZEG0	Q6Q2C2	Q9T009		Q1C6U2	Q66GQ2	Q96558		Q9M353	P20967			P52418	O94491	Q03685		Q871U2	O65268	P48489
Q88VD5		P41797		P42064	O81916			Q1QXV3	O82188	Q01859		A4XQS1	P36444	P21357		B2U1W0	Q66PF2	Q9LHA4		Q9LRP7	Q8TGR8			Q9ZPY7	O94523	Q41640		Q2U790	O65351	O04287
Q7N519		Q8H852		P0AAI6	O82035			A5W5N3	O82190	O04066		G2JZ74	P36879	P42730		C5BGA4	Q66PF4	P92947		C0LGS3	P22855			Q0H8Y9	O94564	A4XTZ6		Q2QUN2	O65418	Q8W0Z7
Q02NV3		Q54TC2		P96667	O82150			Q4WJS2	Q9LYC2	Q6ZLD3		P0DJL9	P37122	F4IHS2		C6DKU8	Q67UF5	P42644		Q9SKK8	P23231			P0C7S9	O94673	Q9C5W6		C6TBD0	Q9LTZ9	A9R594
Q6DB24		Q43644		P94474	O82188			P51850	O82265	P47999		A8GHT4	P38672	O23207		C6DJE1	Q67YI9	Q9C5W6		Q873E8	P23525			Q84P26	O94808	P29828		Q9LJ69	O65476	P93031
P85990		Q9FJD0		Q3BRW8	O82265			Q05528	O82289	Q9FJD0		Q9LRT1	P40055	Q6ZLD3		P11664	Q67ZB3	Q03878		Q1IHD8	P23704			C0LGR3	O95427	B9N843		A6S9E2	O65567	Q38998
P00436		P29193		C6DGZ0	Q8RY59			Q831G0	Q8RY59	P08927		A8GKP6	P40234	O82663		B0RI48	Q680Q4	Q9FX54		Q9LK62	Q9FXD8			Q4WVU5	P00365	O24461		A0MDQ1	O65570	O04147
Q9I3H9		Q9SU40		A7Z5T3	O82289			Q9LRV9	P92519	Q944P7		P0AFT5	P40781	P09373		Q9I476	Q681N2	Q6XJG8		B0BZQ6	P26863			Q8X0X6	P01104	Q9LZT4		Q8L7A4	O65573	C0LGX1
Q3AF08		Q9SGE0		Q820U1	O82302			Q43128	O82290	Q9XGM1		A9KJJ4	P41406	Q43497		Q01674	Q84WG1	P52417		Q8LBI9	P25011			Q1DQC1	P03010	Q94JQ4		A7EXH9	O65607	Q9SGE0
C9XHG0		Q9LTX9		Q88W95	O82387			Q92247	O82302	C6TBN2		Q05528	P42158	Q8LSN3		Q72M93	B1A978	Q9SD81		Q0H8X6	P26302			Q01300	P04146	Q6QBP2		Q8S3D2	O65628	Q7XSQ9
O49858		O82797		P50621	O82486			Q8L7T3	O82359	O04287		A3QGT8	P42698	Q42942		A8FG25	Q69NK8	Q8LSN3		Q9LY71	P26846			A6SG85	P04323	Q43609		Q0ZIW5	O65709	Q8VZF3
B1A980		Q42857		Q71WW8	O82504			C6DCX4	O82392	Q02909		A6L5E2	P42738	P00830		Q8RXC8	Q6AVI0	O81796		Q53MB8	P26849			Q12640	P31843	C0LGX1		Q5Z6F0	O65717	Q9SJ44
Q8YA96		Q9SX85		A4TN38	O82567			Q3V7N8	O82486	P31133		Q831G0	P42744	B8H444		Q8GXZ3	Q6BE25	Q6Z1G7		Q9FLT5	O49852			Q9LPZ3	P04772	Q02254		Q9SB89	O65718	P14273
Q2NRL5		P52902		P0A1W3	O82568			C1DM66	O82497	Q8W5R2		Q9LRV9	P42793	O65719		C0ZKC8	Q6BLV6	P43282		P26360	P27572			Q9HGK2	P04841	A7FZ00		Q9MUJ2	O74252	O24461
Q6D3C7		Q8W0Z7		Q5L296	O82627			O60701	O82645	P46266		Q882P7	P43254	O04287		A5CUB8	Q6CQE5	O82531		Q9ZVI7	P27783			Q94C70	P04842	P41797		P53536	Q08647	Q0WLB5
Q6D6J8		Q940P8		A4XHE0	O82775			Q9KSX1	O82775	P41797		A8GHJ4	P43293	Q655S1		Q6D6Y7	Q6CZK3	P19951		Q9FHS6	B1A944			Q7Y1X1	P06208	Q9T009		Q9C7J9	O74362	P54767
Q6DA54		Q9SF16		A3DI22	O82804			Q8Y4I4	O82804	K4BW79		A4XYB8	P43311	P29356		Q7XJL2	Q6D0E3	Q6Z6L4		Q7Z8P9	P29057			Q96UM2	P06738	P40918		Q93ZF5	O74431	Q6XJG8
B2VIG6		Q96552		P40740	O98997			Q834C1	P34909	C0LGX1		A5FL86	P43885	Q38998		Q93CH6	Q6D454	P93212		P26526	P30182			O82504	P07038	P52417		Q07511	O74439	A9VRA8
B7LEG4		B9FDT1		Q4USR1	P00562			P13588	P00562	Q42942		C6DCX4	P44797	Q84XG9		A8GLF0	Q6DW73	Q03684		Q41142	P30286			Q8L7R8	P08456	A4XR11		P05414	O74545	Q38950
B2VEQ2		Q9C713		B2FNP6	Q6AVI0			Q6D037	P00968	Q0WLB5		Q2GJ58	P44878	O25827		C6DK30	Q6DW74	P17745		Q3ECD0	P30924			Q871U2	P09379	Q35322		Q9LTW0	O74676	O82531
Q6D7W1		P27081		C6DKU8	P03833			Q99090	P03833	O23207		Q3V7N8	P44910	Q03684		Q0ZIW3	Q6EVK6	Q9C5W7		Q09WW6	P32068			Q2QUN2	P09627	O23722		Q9M353	O74777	Q3HVN1
B4EKD5		Q9CAV6		C6DJE1	P04146			Q873C7	P04146	Q9ZSY2		Q04JF7	P45119	Q9FJD0		Q2RLC8	Q6GPP0	Q9MAS5		O04887	P32296			A2RA56	P0C155	Q54TC2		Q9LRP7	O74970	O81644
Q752Y2		P09373		Q05647	P04323			Q3K5F2	P10978	Q9FX54		Q2W2I2	P45766	P54774		A1JJK4	Q6H4R6	P53536		Q37550	P32746			Q6BGY8	P0C2F6	Q84R21		O80946	O75691	Q96552
O86564		Q9M612		Q6D0C1	P04635			Q6NKW9	P92523	P49210		Q6D037	P46086	C6DBI4		Q8CRU9	Q6ICX4	O22287		P19172	P32770			Q8L7A4	P0C5D6	O81644		Q8X1N9	O80462	O22941
A8GFK7		Q02909		Q9I476	P05030			Q1WVS1	P04323	E1U332		A5I237	P46087	Q9LUW5		O32149	Q6IMT1	Q9M5I8		O81223	P34731			Q8S3D2	P0C7P8	Q6ZLD3		Q92342	Q0JMD4	Q07176
P26276		O22060		Q72M93	P06245			P46905	P31843	P93306		Q99090	P26563	O24461		Q44118	Q6LA42	Q41640		O64817	P34913			Q0ZIW5	P0C7R4	P17648		C0LGS3	O80522	Q9LZT4
Q3KA78		P31133		Q3BRU1	P03631			Q00586	Q7LHG5	P41887		Q9LMB9	P46276	Q9LVP9		P28635	Q6MVH7	P46266		O05691	P36428			Q0CZ00	P0C8Q4	P09373		Q873E8	O80568	Q9M612
Q9I6C8		Q332V2		C6DG62	P08192			Q08637	P10394	P53536		Q6F0E6	P46547	Q0WLB5		Q93CC3	Q6NLB1	P54767		O23420	P36612			Q9C7J9	P0C8R0	P54767		Q8LBI9	O80605	Q9LZW3
Q6AVA8		Q9LZT4		Q3BSN5	P03010			Q38847	P04635	Q7XPY2		A4XQV5	P46607	Q949Y3		Q6D8X9	Q6NLC8	P04825		Q40374	P36619			Q8NIQ8	P0CB21	Q3HVN1		Q9LY71	O80612	Q9CAF5
Q839F2		Q9SYI2		A7BJC5	P08770			B0RLI8	P05030	Q9ZU97		A8G8B2	P47927	Q9M612		Q2JGF5	Q6NPN5	Q9UV72		P21434	P37221			B8N219	P0CB22	A9VRA8		Q8X0H8	O80638	Q94AX2
Q75K78		P14273		Q02T87	P0A1E1			Q6NPM8	P06608	Q8DJ40		C6DF77	P48234	Q9P7V8		Q6D7N0	Q6NQ79	O04066		Q8GX78	P37518			P05414	P0CB49	P42895		Q9SAK2	O80642	P52417
P77712		P29197		Q6D6Y7	P0A1G5			C6DF77	P07149	Q9LFN6		A8GKB8	P48417	Q07176		Q03IH8	Q6NVM6	O80990		P10330	P38329			Q9LTW0	P0CG89	O82531		Q53MB8	O80644	Q949Y3
Q67PA6		Q9UV72		B2VE28	P0A269			Q6R8G3	P08770	Q9SGE0		Q3K660	Q96242	O81644		B2GFK7	Q6P2Q9	P33723		Q9SFD8	P38450			P41764	P0CJ66	O04287		P0C7P8	O80653	Q84R21
B2VBI7		P42895		A3DDV6	P0A935			C3K1X7	P08982	O80763		Q6D734	P48622	Q9ZU97		Q6D698	Q6P2Z6	P40918		Q12608	P38672			Q5AXV1	P0CM97	Q10084		Q9FLT5	O80673	Q39230
Q88B41		Q43497		A7Z4X8	P0A961			C0LGV0	P0A1E1	Q41640		P00343	P49043	O82531		Q6D4K1	Q6PDI5	P48489		Q8VXV7	P38737			Q9M353	P0CZ23	P04075		Q9ZVI7	O80742	F4IHS2
C5D8K7		O65595		C6DK30	P0A9C2			Q831A5	P0ABU7	Q9ZVI9		A9VP78	P49599	P52417		Q1JA29	Q6PQJ9	P28723		Q6QPJ6	Q10064			Q9LRP7	P0DI13			A4GYP8	O80763	Q84WV1
Q6D6A4		P43282		Q0ZIW3	P0A9H7			Q8UGU0	P0A1J1	Q02254		Q9KAA5	O94085	Q9SV20		P0AEJ1	Q6Q1P4	Q9P7V8		P45731	P38829			Q92342	P0DKG8			Q41142	O80775	Q6QBP2
Q57552		Q43609		C6D8Y4	P0A9Q7			Q838R5	P0A269	O25827		P0AE78	P50509	Q9SAJ6		A9WN15	Q6RHR6	Q10084		Q4WE86	P39986			C0LGS3	P0DKH6			Q09WW6	O80856
B9DNC9		E1U332		Q8P4H2	P0A9U2			Q88FS8	P0A9M0	Q9LVP9		Q3KGF8	P51094	P49210		Q9T012	Q6V9I6	O49818		C0LGR9	P40055			Q873E8	P0DM58			A7ESB8	O80860
P0AFH6		O65731		Q5M351	P0AB05			Q6D0I4	P0A9Q7	Q08733		Q9HWF9	P51133	O23254		A8G848	Q6VAA7	P48496		Q8VWN6	O76324			Q0H8X6	P10978			Q0CEF3	O80874
B2VHE7		Q9SSN0		Q8PM62	P0ABC7			Q9SMB4	P0A9U3	P09373		A6LEG8	P51281	O98360		Q6D1T8	Q6WNQ8	Q9T0I8		P51599	P40906			Q8X0H8	P92519			Q7SFX6	O80934
A4WBC7		O81852		P33112	P0ABS4			Q9SN74	P0AA76	P29828		Q66GH5	P51566	Q9FUM1		A9WQ91	Q6WWW4	Q9ZRW8		Q5AW04	P41831			Q39224	P49951			Q9MDK3	O80939
A6UZH9		Q93ZM7		A4VRK4	P0ABU4			P39693	P0AAK0	Q9LUW5		Q6D0I4	P52777	O23722		Q5L3R2	Q6XJG8	C6DFH7		Q9FUJ2	P42117			Q9P6J7	P11915			O04887	O80959
Q87WW7		O23207		A8GIX9	P0ABU6			Q3E7Q9	P0ABC7	O04130		P31542	P53780	A9VRA8		A7FLC5	Q6Z358	O80377		Q84WV9	P42158			A2R7P5	P12015			Q37550	Q9ASW8
Q5Z0M4		O24461		A7MK40	P0AC32			Q7DM58	P0ABH0	Q9SJ44		Q48NM1	P55195	P17648		P37966	Q5CCK4	Q8W5R2		P92982	P42499			P0C7P8	P12917			P92523	O80983
A4XSC4		P55230		Q0A5L6	P0ACI2			P45682	P0ADP1	Q9C5W6		P39693	P55871	P38399		P96556	Q6Z3U3	Q94JQ4		Q9ZVT9	P42698			P53893	P13228			O81223	O81001
Q7PC82		P29828		Q3AFS4	P0ACP4			Q3KH79	P0AE06	Q655S1		Q71WF1	P57997	Q6S4P4		P0A363	Q9FHH2	Q39230		Q8RXC8	P42734			B3QS77	P13259			A8MQR0	O81004
Q6DB93		Q07098		Q6D8X9	P0ADM8			Q88MG8	P0AE33	Q35322		B4R8M7	P59015	A8GLA8		B8H9W6	Q6Z8C8	Q655S1		Q8GXZ3	P42738			P0CG70	P14010			Q4ICG5	O81014
P37838		Q56826		Q6D7N0	P0ADV5			Q9HUJ8	P0A9I4	P29356		Q9X0N0	P59277	Q84WV1		A9WTZ3	Q6ZI17	Q9M0Y8		Q05212	P43254			Q870Y1	P14725			O64817	O81016
C6DAE8		P29356		Q2RLU1	P0AEE3			A0ALM4	P0AEJ0	Q7XSQ9		Q8ZGM2	P59278			P77324	Q6Z8M8	O64806		Q8H129	P43298			Q7Z8P9	P08281			P93312	O81024
Q4KKR0		O81644		Q6D698	P0AFG8			Q9LYU7	P0AES1	Q93VH9		Q7DM58	P60300			A1JRH2	Q71N54	A8GBU5		Q94C25	P44446			Q41142	P78615			Q40374	O81027
Q6D4H0		Q06735		Q6D4K1	P0AGC3			Q6DAJ8	P0AFE8	Q96451		Q3IDD3	P63155			P0A971	Q76E23	O64982		Q9FKS8	P46086			Q09WW6	P15368			P21434	O81032
Q6DAW0		P00830		P0AEJ1	P0A2J3			Q9HZQ3	P0AFG3	Q42662		A4XWE2	P65409			P0A355	Q76PD2	P0CG84		Q9ZWB7	P46276			Q8S8P5	P15688			Q8GX78	O81223
Q6D2B2		Q38799		Q1IFW2	P0C2F6			C3K706	P0AFG8	O23254		Q1Q7Z8	P73627			Q71WN4	Q7GB25	P41797		Q93Z24	P46547			Q37550	P16273			P10330	O81242
Q889X7		Q9SN95		Q03SQ9	P0C7B6			C6DH41	P0AFY5	Q43497		Q0AML4	P76177			C6DBR1	Q7M962	C0LGX1		Q8DGC6	P46607			P19172	P17859			Q336R9	O23491
B8DFR1		C0LGX1		P22995	P0C7P8			B7LLE1	P0AFZ9	O65731		Q9HUJ8	P79051			C0ZC05	Q7PC84	P46644		Q9LIR6	P46644			Q4IPC8	P19657			P40782	O81283
Q6CCT1		Q03684		F2MMP6	P0C7R4			Q9S851	P0AGG0	Q03684		A8GBU5	P81393			A4VV23	Q7X923	Q94BQ2		Q0ZIW3	P47912			Q5AXT6	P19752			Q40459	O81360
Q69VD5		Q7XSQ9		P0DH77	P0C896			Q4HTT2	P0C2F6	Q9P7V8		Q03Q13	P81898			A8GLI8	Q7X9V2	Q8Z814		Q40518	P47927			P93312	P19824			Q6QPJ6	O81635
B7UXA6		Q8DJ40		C4Z1I4	P0C8K8			Q1R0H6	P93295	Q6XJG8		Q6DAJ8	P83844			Q6CYR6	Q7XA67	Q94KU2		Q9S834	P48279			P16096	P19968			Q3ZJ41	O81641
A4WE80		B9N843		A5N460	P0C8Q2			Q6CYU4	P0C5D6	P46644		A5FFT1	P84634			B2GM31	Q7XJ60	Q54T85		Q9FFR9	P48422			P21434	P23489			Q9FEW2	O81643
Q8Z6R7		P33723		Q8P7R0	P0C8Q3			P0C1I5	P0C7R2	Q9ZRW8		Q6D5T3	P87252			Q81F73	Q7XJJ7	Q38868		Q93X23	P48528			P10330	P23980			A7ENU3	O81742
Q8ZM40		Q38950		Q97ID1	P0C8Q6			Q5QWW0	P0C894	O81644		C6DH41	Q37680			Q9LCQ5	Q7XJU0	Q8W593		Q5BF62	P48628			Q1E2B2	Q9LY32			P80607	O81916
Q4IMN9		O23722		P0A363	P0C8R0			Q9RMT1	P0C896	Q07176		Q885J3	P38460			Q66AE3	Q7XU38	Q6D0B2		P06525	A2RAL4			Q4WYF1	P24276			Q6VBB2	O82265
C6DDR1		Q10084		Q3C1Q1	P0C8S1			Q8S307	P0C8Q2	P04825		Q0HL60	P92519			A1JJT0	Q7XUR3	Q94AX2		P13443	P14674			Q12535	O74454			Q8VWN6	Q8RY59
Q03GV8		Q9SPK5		B0U330	P0C945			Q5QWH6	P0C8Q4	Q3HVN1		Q6ZHC8	P93311			Q43594	Q7XYY2	Q9C9C4		Q9ZU38	P49293			Q336R9	P24545			Q5AZ85	O82289
A4XQR9		P52417		Q8PNZ9	P0CB21			Q1QXD3	P0C8R0	Q9LZT4		Q6GFJ0	P92990			P42293	Q7XZU1	Q9LSQ5		Q8L8Y0	P49426			A7ENU3	P25284			A7ENE0	O82290
Q0TBM6		O05389		B0RV96	P0CB22			Q9FHX3	P0C8S1	Q6QBP2		C3KDS6	P93022			Q6D209	Q7Y1W1	Q84WV1		Q6I581	P49540			Q652Q0	P25997			P26320	O82307
C6DKY4		O04147		B2FRV3	P0CB49			Q44015	P0C945	P14273		A7FNU8	P93280			C5C7X4	Q9LZV3	Q07176		Q9Y8G8	P50346			A2BZ91	P26302			Q9FUJ2	O82343
Q834K4		Q2QVG9		Q2NVK1	P0CC71			Q87T09	P0CB21	P09043		Q6YRB1	P38450			P42182	Q4R6R4	Q9SU40		Q9C1E9	P51094			Q4WWC5	P26784			C5JD82	O82357
Q04795		Q39230		A0Q3I7	P0CL10			Q7MQ83	P0CB23	O24461		Q6CYU4	P93286			A8GKG3	Q3YWT2	A0LXV8		Q93VB5	P51119			Q6VBB2	P26849			Q9M088	O82359
Q6D857		Q6S4P4		C4Z5N8	P0CM96			C6DIR2	P0CB39	P48489		Q9RMT1	P93295			Q9LZJ5	Q84J71	A2Z3C4		P32069	P51133			Q7S747	Q05143			A6SK19	O82413
Q6DAL8		Q6XJG8		P16269	P0CO08			A4VMS3	P0CB49	O23722		O04567	P93318			P37502	Q84JL2	P06702		O13597	P51281			Q2UNX4	P27456			A1CTZ6	O82462
A4TJ19		Q84R21		B4T6B9	P0CT40			Q6DB05	P0CT39	Q94AH8		Q889F7	P93471			A8GDJ0	Q84JN1	Q02254		Q40281	P51430			Q5AW04	P27614			P92982	O82486
P72158		Q9LUW5		Q71WN4	P0CT43			Q0CNC7	P0CT43	Q5QIT3		Q08291	P93472			P96593	Q84L08	P42895		P93006	P51568			Q5AZ85	P27783			P19586	O82497
A4VL58		A9VRA8		C6DBR1	P0CZ23			Q9CHN1	P0CT40	P55230		C6DIR2	P93736			Q66ES6	Q84LM4	Q9SA73		Q9SP55	P51614			Q32RV6	P28877			Q38Q39	O82504
A7MGS4		O23948		Q8PAB7	Q9CAK1			Q6CZW4	P0CZ23	C6DBI4		Q3SVA1	P93755			B8DHJ5	Q84M24	P04353		Q6WG30	P52417			Q9M088	P28996			Q9ZVT9	O82626
P00887		Q6ZLD3		P39043	P0DM58			Q4K3A6	P0DH62	Q94A97		Q9HT20	P93757			Q8ESA3	Q84MC0	Q9LZT4		O42939	P52958			A6SK19	P29344			Q9LEW0	O82627
C4ZBT7		C6DBI4		Q8P532	P0DM80			Q49Y21	F4JHA2	Q332V2		Q6DB05	P93823			Q6D5U5	Q84ME1	Q9FUM1		B5X0N6	P52959			Q9LZ25	P29551			P40292	O82645
Q65M66		P17648		Q6CYR6	P0DMC5			Q02WK8	P0DKH3	A9VRA8		Q15QK4	P93831			Q6D7C2	Q84RR2	Q3HVN1		Q6AWX0	P53393			Q38Q39	P29761			P56271	O82775
Q8AAD2				Q4UR08	P10443			A8GIY9	P0DM58	Q43609		Q321K5	P93835			A8GDU4	Q84TD8	Q8VZF3		Q39172	P53693			Q6BUX2	P30583			Q8RXC8	O82804
A2WSH0				B4SQT3	P10581			Q8PJE1	P0DMC5	Q9UV72		Q4K3A6	P93836			P57015	Q84VY2	Q43116		O49561	P54210			P40292	P30598			Q9LRX8	O94130
P43585				Q6CYR0	P10978			P52155	P20825	O82531		P52155	Q08018			A1JLF1	Q84WQ5	Q5QIT3		P38534	P54211			C8VPJ1	P87073			Q05212	O94225
Q6DAH5				Q9LCQ5	Q09FY8			A7Z4L9	P10443	Q84WV1		A7Z4L9	Q7Z6E9			P16657	Q84WU4	O24461		P36062	P55195			P56271	P30599			Q8H129	O94335
B2VGH5				Q8P338	P13060			Q6D8K0	Q9FKZ1	P52417		C5CC57	Q9SMP5			B5XZD1	Q8EU05	F4IHS2		Q6L4R7	P55811			A5FX21	P30601			Q94C25	O94641
O07001				B1KXT6	O22506			Q11G43	P25601	Q84R21		Q81J32	P98188			P39805	Q8G4H3	O23207		P37384	P56941			Q8GXZ3	P30602			Q9FKS8	O94737
A8GFC3				A1JJT0	P16273			C6DAX2	P13375	Q10084		Q2NSL7	P98204			Q5FIV5	Q8GS71	P31133		Q9M175	P57108			Q13AQ5	P30924			Q9ZWB7	P03010
Q9SXB8				Q6D209	P17327			Q4WWH6	P13708	O04147		Q9SFC7	P98205			Q88SE8	Q8GTY0	O04287		Q3E8X3	P57997			Q2JHW3	P32020			Q9LYU9	P53536
A8GB43				Q15ZU4	P17328			B7UXY9	P14381	B9N843		Q60107	Q00497			Q9KA74	Q8GUH7	Q9CAF5		Q4WHB7	P59278			Q7XJL2	P32186			Q9LIR6	P04146
A1JP66				A0Q3U6	P17859			B2K665	P15078	Q39230		A9WV79	O82043			P42913	Q8GUI4	P09043		Q4WAJ6	P59833			Q4WX94	P32451			Q0ZIW3	P04323
Q0CMM0				Q57511	P38450			Q9ZVN6	O22506	O23948		Q9AGD5	B1A944			Q834U3	Q8GUK1	Q42662		Q9LNV3	P72749			Q5B993	P32946			Q9LVQ0	Q8I7P9
A4XR54				B2FQ46	P19752			Q71VT6	P16128	P17648		Q6D8K0	Q8TGR5			A8GKC9	Q8GUM4	P12628		Q03194	P73627			Q0ZIW3	P33296			Q9S834	P04635
C6DC27				P22842	P20967			Q837E7	P16273	Q07098		Q88ZF1	P0A9K0			P44873	Q8GUN6	P04075		Q4WPG0	P78574			B2VS19	P34229			Q9FFR9	P04802
Q46864				Q87VA4	P21241			A7MKF0	P39217	Q6S4P4		B7UZU5	Q03194			P32010	Q8GUQ5	Q94A97		Q9T0K7	P78611			Q9FFR9	P34369			Q93X23	P06525
Q7N767				B2FHZ1	P21823			Q9HFE8	P16701	F4IHS2		C6DAX2	Q5RD27			Q47N39	Q8GVE8	E1U332		Q12740	P78615			Q1E873	P34731			Q01285	P06738
P13794				Q6D5U5	P22525			Q5GXY4	Q07880	P54767		B2K665	Q03701			Q88Z91	Q8GWB7	Q9FLG1		Q8GSN8	P78716			Q4WI88	P34802			A7UI10	Q8TGK8
C5C9T1				P59079	P23525			A5AB61	P17859	P42895		A7MKF0	Q03730			A6TEB3	Q8GWH3	P29828		P48580	P53143			P06525	P35194			Q9SCY2	P06839
P42101				Q6D7C2	P23762			C6DK25	P21813			Q5HK76	Q04050			A8GL96	Q8GWK2	O04147		O64407	P83291			P13443	P36011			Q93YV7	P08770
B6I4X8				P31734	P23847			A4XYE2	P22525			Q4K4Z4	Q04088			Q6DAR0	Q8GWQ6	K4BW79		Q7XJS0	P84634			P0C105	P36612			P06525	P09379
Q59MG1				P57015	P23980			Q1I314	P23525			A1R2A8	Q04647			P26901	Q8GWR1	Q96451		Q9STZ2	P87055			A1DJS5	P36619			P13443	P49380
P10020				P16657	P24242			Q8CWS7	P23980			A8YXL5	Q05498			C5C9Q4	Q8GWV5	Q8H0S9		A6TM77	P87172			Q01358	P36620			Q9ZU38	P0C2F6
P76418				P39805	P24396			Q1QSX1	P24397			C4Z2T1	Q05627			P52681	Q8GXJ1	O23254		Q9LTK3	P87319			Q1DWN4	P36640			Q8LAZ7	P0C5E2
A4XYD7				Q9X2T1	P24397			Q94B74	Q02217			A8GAP2	Q05753			Q6D7E7	Q8GXJ4	Q9M612		P08774	P92519			P30608	P87172			A1DJS5	P0C7P7
C3K2X6				Q92D19	Q02217			P21170	P25011			Q3KFJ1	Q058N0			A7MFH4	Q8GXP4	Q9ZU97		Q9S746	P92990			Q9STX9	P37571			Q40281	P0C7Q9
Q9I4E6				Q9C8E7	P25519			A0T0D7	P26969			C6DK25	Q058N4			P95676	Q8GXV5	Q6ZLD3		Q1IS96	P93006			Q9Y8G8	P37572			P93006	P0C8Q4
Q0T134				A9KSW9	P26302			Q1I7B3	P27243			A8GBX7	Q05B17			Q6CZQ8	Q8GXX0	P55230		B7KHH8	P93024			Q8TG40	P37838			Q9SP55	P0C8Q9
P0A9W8				O32161	P26307			Q8VXX5	P27572			A4XYE2	Q06215			Q88XX0	Q8H0T4	O82797		Q9XI84	P93050			Q2UHA7	P38450			Q1PEM5	Q9XIF0
Q4KHC1				C6DFH8	P26646			A0AIS8	P28249			Q3V7N2	O74828			Q8YM64	Q8GY23	P17648		A1D1U0	P93231			Q9C1E9	P38678			Q2KNB4	P0CB21
Q6DAV7				A9KLV5	P26846			Q6C0L7	P29018			A6VEC3	Q06548			Q9EXN5	Q8GY87	Q56826		Q9SGN7	P93280			Q4I7X1	P38992			Q70KY3	P0CB22
P0AB70				Q834U3	P26863			B1NWF3	P29057			O49675	Q071N0			P04668	Q8GYD9	Q07098		Q0CLK1	P93286			O13597	P39109			O82768	P0CB49
P75694				P44873	P26969			P30590	P29677			Q9T045	Q07970			Q6D036	Q8GZB6	Q43497		Q9FLT8	P93295			Q9C0V7	P39826			Q9LZV3	P0CH01
B2GKR5				P44874	P27572			Q48QH6	P30182			A8AQC8	Q08408			Q6CYJ6	Q8H0U4	Q7XSQ9		Q01294	P93318			A1DDY6	P39980			Q9MB94	P0CT40
A8GJ12				Q6DAR0	P27735			Q39193	P30286			Q1IFX2	Q08467			O05409	Q8H0U8	Q9SAJ6		Q5XET6	P93472			Q2TVZ2	P39986			Q8LPL6	P0CZ23
P56216				Q8PKS4	P27783			Q1QT66	P30924			A8GE50	Q08A72			Q6V9D9	Q8H0W2	C6DBI4		O81772	P93755			A1D3I2	P40235			Q9T012	P0DKG8
B2VGJ4				B0U5Y0	P27988			Q92236	P31135			P0AB45	Q08BT5			Q74Y93	Q9FIQ0	Q9LUW5		Q9LZJ5	P93820			O74685	P40510			P52571	F4JHA2
Q2NSY2				P85993	P28249			Q1I6G9	P31531			Q9FPK7	Q09WE7			Q8ZBV7	Q8H103	Q9FT45		Q9FZB1	P93831			Q0U9X3	P40781			Q39172	P0DKH6
A7MQ65				B0TAQ4	P29057			P52418	P32069			C1DLI3	Q0D9R7			Q6DAE6	Q8H107	Q9LVP9		Q9MUU4	Q08018			O49561	P41365			O49561	Q0WPN0
Q03195				O66923	P29131			Q9C510	P32068			Q8VXX5	Q0DJA0			Q7N3V2	Q8H1Q8	Q6S4P4		P0C7R4	P94026			Q9TKW2	P42158			Q3EBC8	P0DM58
A4W6V4				Q6D7B3	P25614			O49423	P33235			Q9I7B1	Q0DWT8			P24518	Q8H1S4	Q9LVI9		Q9SL02	P98188			P38534	P42318			Q9FJR0	P10581
A4VNA5				Q6D7E7	P29824			Q0H8Y9	P34229			B7V1D2	Q39247			Q6D8D8	Q8H5X5	A8GLA8		Q9M2L4	P98204			Q7FMW4	P42620			P37384	P10857
O68940				P60290	P30177			Q24NB7	P34800			B1NWF3	B1A978			O05408	Q8H6B1	Q949Y3		Q9ASR4	P98205			P04182	P42698			Q9M175	P10871
Q3YWS1				Q6CZQ8	P30286			P0C7S9	P35194			Q9HYV6	Q0GZS3			B4F1J6	Q8L5Y6	P38399		Q8GW38	Q00624			Q2TYB1	P42738			Q3E8X3	P10978
B2VH52				Q3BML8	P30924			Q5QXV0	P35512			Q0H8Y9	Q0H8D7			A4X4Y7	Q8L611	A9VRA8		P26857	Q00771			Q4WHB7	P42774			Q3C1Q1	P92519
Q32AG9				Q9EXN5	P31133			C0LGR3	P35685			B3DW88	Q0IXP9			C6D930	Q8L6Y1			Q9LUJ2	Q00IB6			Q4WAJ6	P42839			Q03194	P11491
B2VG81				P04668	P31405			Q1QX53	P36928			P15492	Q0J2C6			Q49KW6	Q8L770			Q9C8E7	O82043			Q3C1Q1	P43254			Q8L467	P12276
Q9HUF1				P50868	P31433			Q88DW7	P37007			B4S291	Q0J7U6			Q6D961	Q8L7A9			Q9XF61	Q01647			Q03194	P43298			Q9T0K7	P13443
B5F0U9				Q4URC2	P31531			P15492	P37077			Q7XA40	Q0JBY9			P80563	Q8L7B2			Q9LVN7	Q8TGR5			Q4R1C4	B8BMI1			A2ZET6	P14068
Q4K8N0				Q8P8Z8	P31928			B1I7S8	P37117			Q4ZWW0	Q0JCU7			Q7N9X5	Q8L7E3			P03880	Q03180			Q4WPG0	P43565			A2R4T4	P14680
Q66BT9				Q8PN47	Q07880			Q890K2	P37168			A5WBA3	Q0JJD1			P22751	Q8L7E9			Q5YGP7	Q03194			P48580	P43616			O13419	P38460
B8HA97				Q6D036	P32429			Q1WS97	P37221			Q6D7Z4	Q0JLC5			O65862	Q8L7G0			Q6F388	Q03305			B0CQN7	P45119			O49552	P15245
Q88EQ6				Q6CYJ6	P32478			Q8X0X6	P87172			Q01300	Q0PEV3			Q5L3P1	Q8L7S0			Q9LIN2	Q03460			Q9LTK3	P45178			Q0WQW5	P15688
Q0ZIX7				Q5L3Y0	P33607			Q87TS9	P37475			Q6DAL7	Q0V7R1			O50595	Q8L7W2			B0XXS1	Q03701			P08774	P45443			Q1E1N5	P16120
Q2UN00				A0Q1U9	P34800			Q9FIK0	P37773			Q5QUP9	Q0WKV8			A9MNY5	Q8L7Y9			Q2UI87	Q04716			Q9S746	P46014			Q0JIF2	P16128
A7ML57				Q8ZBV7	Q08018			Q6D7Z4	P38094			A9NEI3	Q0WLC6			Q36450	Q8L831			Q9ZUT5	Q05567			A2R4T4	P46032			Q9LZJ5	P16273
A6TFH5				O05408	P58887			Q01300	P38450			Q2NKC5	Q9FKT4			Q6CZQ9	Q8L838			Q8LEJ6	Q05609			O13419	P26563			P52419	P17859
A8ANQ1				C6D930	P35336			Q5QTY9	P38947			C1DPF6	Q0WLR1			P20681	Q8LAZ7			A1D9S3	Q05627			O59948	P46276			O22898	P19752
A4FPV1				Q49KW6	P35416			Q6DAL7	P39099			P42206	Q0WMN5			C0Z832	Q8LBA0			Q41253	Q05681			O94492	P46465			O49377	P20654
A6VA75				Q6D961	P36183			A5IWB2	P39622			Q1I2I5	Q0WMY5			Q6D9A7	Q8LBH2			P31094	Q05753			Q5XET6	Q06548			P36218	P20679
P20682				P80563	P37024			Q890K5	P39650			Q01566	Q0WNN7			A8GFJ0	Q8LBH4			A2QQ94	Q058N0			Q4WNA1	P47734			P0C7R4	Q99315
Q6D364				Q03GG8	P37180			C6DBI7	P40234			O82504	Q0WNW4			C6DEJ2	Q8LCU7			P51844	Q06548			Q9LZJ5	P47927			Q96331	P21616
Q6D201				P32053	P37449			A5W9T8	P41152			Q9FLX5	Q0WP44			C6D9P6	Q8LDL0			Q9MB46	Q06611			Q5BFX0	P47946			Q9SAI4	P22855
A1JMK9				A5D5P9	P37484			P42206	P41153			A9NGG3	Q0WPF2			B2K3F8	Q8LE47			P56345	Q07970			Q0V1P1	P48009			Q2UF96	P23231
C0ZFN1				Q8PBG6	P37498			P13188	P41406			A4XP63	Q0WPH8			A1JJN7	Q8LF05			Q92411	O48905			Q9FZB1	P48234			Q9M2L4	P23704
Q92EW7				O28481	P37571			Q7Y1X1	P42158			O58320	Q0WPJ7			A0AF64	Q8LF20			P56725	Q08925			A7F9B8	P48417			Q8X167	P23980
C6DHH1				A9NHL6	P37690			Q5BEG5	P42319			Q2NJG9	Q8GYD7			C6DC10	Q8LFV3			Q56ZQ3	Q08972			Q2HA14	Q96242			Q9FIT9	P24918
Q9KGM3				Q81GZ2	P37730			Q9FLX5	P42624			Q8L7A4	Q0WPS2			A1JRK0	Q8LK56			Q8GZD4	Q08A71			P36218	P48457			Q9UVT8	Q02217
A4WCV2				Q88CG4	P37966			Q03411	P42698			P24562	Q0WPT7			Q7MYI5	Q8LPF0			Q7SHX8	Q08CL8			P0C7R4	P48628			Q8GW38	P25618
Q884R9				A8MEV0	P38452			B2A713	P42735			Q6CZI7	Q0WPU1			P9WK33	Q8LPG9			Q2V3L3	Q09184			Q92405	P48825			Q10093	P26337
Q94EJ2				Q36450	Q9Y4A5			A4XP63	P42738			Q0ZIW5	Q0WPX9			P9WK32	Q8LPJ4			A4R962	Q09740			Q9M2L4	P48980			Q9LUJ2	Q8K259
Q4KHS9				Q6CZQ9	P38947			Q2P757	P42744			Q6D208	Q0WPZ7			A4J174	Q8LPL6			P43590	Q09FY8			Q9SVN5	P49031			Q9C8E7	P26863
Q9LYK2				Q3ADP5	P39099			Q2URJ5	P43254			Q0BCF1	Q0WQ57			Q9AR19	Q8LPQ8			Q6V9D9	Q0CD12			Q9FIT9	P49245			A6SDT7	P26969
Q9M2S4				Q839I2	P39124			Q0ZIW5	P44797			Q9I1W2	Q0WQK2			Q6D4E3	Q8LPR8			Q05506	Q0CNV1			Q4WWD3	P49380			O04928	Q04716
P15994				C0Z832	P39369			P0C550	P45314			A4W860	Q0WQX7			Q9LSQ4	Q8LPR9			O23169	Q2H6G4			P38993	P50085			B2AA26	P27783
A7MNG1				O48780	P39838			O31665	P45469			Q4ZQE3	Q0WRB2			Q66EQ7	Q8LPT9			Q00471	Q0D5G4			Q91695	P50325			Q9LKF9	Q07356
Q6DAV4				A9KKT9	P39852			Q8E5U8	P45724			C0Q479	Q0WSF1			Q5WFQ0	Q8LRK9			Q9LPG6	Q0D9R7			Q0CWI2	P50346			P23044	P28706
B5BGK3				A3DIF3	P40055			Q5QW95	P45745			Q8RAA8	Q0WT48			A7FE78	Q8NIN9			O23936	Q0DA50			Q2UGU3	P51044			P46238	P28876
Q07251				Q8RAI8	P40234			P53536	P46032			Q93ZF5	Q0WTB4			P76373	Q8RVL2			Q1ISC5	Q6BY27			Q8D3H2	Q9LFJ8			Q07760	P28877
A1JIV3				Q6D9A7	P40781			Q5QZ06	P26563			Q47689	Q0WU02			P54169	Q8RWB8			Q9FIY7	Q0DJ99			Q9SS17	P51281			Q7S1H9	P29057
Q6D855				C6DEJ2	P40806			Q8NIQ8	O64422			Q3K5W9	Q0WUC5			Q9SCV9	Q8RWD5			Q49KW6	Q0DJA0			P49047	P51566			Q6NKS1	P29453
A6UYL5				Q8PGG7	P40872			C0Q479	P46309			A9NF46	Q0WUG6			P61844	Q8RWD6			O65862	Q0DV28			P18263	P51567			Q9LIN2	P43395
A1JLC3				C6DC10	P41152			P48625	P46474			A0JV86	Q0WV13			A8AE07	Q8RWL6			O82598	Q0GZS3			Q0CL24	P52903			Q9ZUT5	P30182
B2VCE3				Q8PEW7	P41153			Q1WTM2	Q06548			B7JK47	Q0WV90			A0JUP1	Q8RWQ4			Q86ZF1	Q0H8D7			B2AA26	P52958			Q8LEJ6	P30583
Q63E31				Q834T4	P41406			Q1QZX5	P46607			B1KCX1	Q0WVF5			C5C9U0	Q8RWU6			P93740	Q3E9A0			Q9LKF9	P52959			Q03773	P30706
P0DM32				Q88QK7	P41793			Q8Y5R1	P46643			A8G8U2	Q0WVL7			Q03FK2	Q8RWW0			P15368	Q0J7U6			P23044	P53045			A4QSX4	P31300
E6ESW1				Q6D4E3	P42158			P05414	P47927			A8GIX7	Q0WVX5			Q9LJK2	Q8RWY6			Q9MA50	Q0JLC5			A1CH78	P53049			A2QQ94	P33296
O34973				B4SQP9	P42314			Q1QY41	P48417			Q6D547	Q0WVZ1			C5D678	Q8RX22			Q96252	Q0JM17			Q7SH92	P53693			Q00204	P34217
P52328				Q6DAJ5	P42319			P80358	P48528			Q9CNH3	Q09FQ2			C6DFD6	Q8RXD6			P42211	Q0R4F1			Q6NKS1	P54122			P56345	P35194
B7V2K4				B0TF89	P42599			Q6D547	P48578			A6LEU7	Q0ZIW0			A1R5E9	Q8RXD9			Q36450	A1DB29			O23732	P54211			Q4I1M9	P35512
Q4ZMQ6				Q5H3C7	P42698			Q9M353	P48631			Q9I0J7	Q0ZIY0			Q7PC84	F4J0W4			P20681	Q0UXJ7			Q9LIN2	P54767			P56725	P36096
P09184				B4SKS3	P42738			C5C0G1	B1A944			Q64UA7	Q10064			A1JRJ8	Q8RXF8			O48780	Q0V1P1			B0XXS1	P54774			Q9T0H9	P36101
A0AIZ1				P76373	P42744			Q93Q11	P49043			Q15YF9	Q10170			Q8FKE3	Q8RXL8			Q96520	Q0V7S6			Q2UI87	P55195			Q8VY05	P36428
Q8ZEG0				P61844	P42762			Q630R7	P49608			C0LGS3	Q10452			P49939	Q8RXN0			A6QWA0	Q9SK86			Q12669	P55233			A1DED1	P36617
A4XQS1				B0RTH5	P42793			Q15YF9	Q8ZRW9			Q5LH18	Q10D80			C6DKM0	Q8RXS6			A4QTV1	Q0WLC6			Q93WJ8	P55487			P40825	P36619
A1JP64				C6CG41	P42814			C0LGS3	O94085			A4SHU2	Q9SV09			Q48409	Q8RY16			Q9P4B8	Q9FKT4			A6RW56	P56941			P52581	P37211
C6DB85				Q2P4A8	P42974			Q1ACE1	P50346			Q9I2A8	Q10NY2			C5CB68	Q8RY18			Q00582	Q0WLR1			O74252	P57108			Q6V9D9	P87172
C0PZD3				Q839Y4	P43254			Q4K5I1	P50510			Q9HWF5	Q10S83			P35145	Q8RY22			Q9LKC0	Q0WMN5			Q01386	P57750			Q9FND8	P37518
Q00078				P42416	P43293			Q9HWF5	P51091			B8GVI7	Q11QB2			Q57M59	Q8RY25			B1VKB7	Q2QYW2			Q9XZS3	P57997			A6SI59	P38009
G2JZ74				A7Z5U1	P43298			Q9S972	P51138			Q0AP92	Q12019			B2TQ47	Q8RY59			Q9CAA0	Q0WNN7			A4QSX4	P59015			O23169	P38025
P0DJL9				C6DFD6	Q46629			Q2ULI0	P51238			Q8EJZ5	Q147F9			A8GLB8	Q8RY73			Q9STS1	Q0WNR6			P87183	P73627			Q9C9C5	P38219
Q839B0				Q6D6D3	P45724			Q9I5W0	P51281			A9WSR3	Q14CX7			Q6D2N5	Q8RY95			Q8GYX0	Q0WNW4			Q1B017	Q01285			Q9LPG6	P38450
C1L1W8				B0U5Z5	P45745			Q9LK62	P51419			Q9I5W0	Q15155			Q6D3Q6	Q8RYC8			P04075	Q0WP36			A2QQ94	P78611			Q93ZR6	P38811
Q5AWS1				A0PYH3	P46014			A9N7D2	P51566			A6L9D2	Q15PG0			A1JMK7	Q8S2T0			Q9LSQ4	Q0WP44			P51844	P78820			Q54NW6	P39538
A8GCH7				A5D4K4	P46275			Q7SFY2	P51567			A1JLD8	Q6DAN0			Q1LT59	Q8S3D1			P55230	Q0WPF2			Q4I1M9	P79089			P52835	P40234
C3PH66				Q8P6M9	P46547			Q9LY71	P51851			A9N7D2	Q1CM50			Q8DNY9	Q8S3U9			O49680	Q0WPJ7			P56725	P81760			Q9ZQ88	P40235
A5W5N3				C6DKM0	Q06548			Q8X0H8	P52417			A8GCM9	Q1HFZ0			P47999	Q8S8S2			Q9ZU11	Q0WPU1			Q4WMS9	P81898			Q9FIY7	P40485
A9VKR8				A9KJ19	P46859			Q53MB8	Q9C7X0			Q48DT0	Q1JPZ7			C1KW68	Q8S8S7			P15959	Q0WPX9			P93306	P82715			Q49KW6	P40801
Q46636				Q3BRN6	P46875			Q6D0E2	Q72JJ7			P45604	Q1KPV0			Q5WFC9	Q8S905			Q8GV43	Q9FMJ0			Q4WGK6	P83291			O65862	P42116
Q05528				Q3BSK6	P47927			P0C7P8	Q9SX99			B2K6Q4	Q1PEH6			P08245	Q8S949			Q6ZHA3	Q0WPZ7			A7EGL7	P83777			O82598	P42158
A4WEI2				Q6D2N5	Q94FB9			Q1R032	P54967			Q6D0E2	Q1T7C2			E1W822	Q8S9G8			Q8LFN2	Q0WQ57			A1DED1	P84634			Q5JLP4	P42318
A4XYB8				B2SVN7	P48234			Q1QVW0	P38945			A4Y3E1	Q24803			P0CK99	Q8SAB7			P48417	Q0WQE7			B0Y4N9	P87055			P15368	P42620
P10392				Q6D3Q6	P48417			P0A9Y8	P56821			P0C7P8	Q24JJ9			Q68RV6	Q8VWF1			Q75IW1	Q0WQF4			Q51LD2	P87121			Q36450	P42698
P0AES2				B9DRE9	P48578			A1S7S0	P56848			P0A9Y8	Q24JK4			Q65D02	Q8VWF6			Q8GUH1	Q0WRC9			P38206	P87144			Q4WWM6	P42730
A1JIQ7				P78029	P48642			B4TJR8	Q6T3U4			Q8GYM6	Q27GI3			Q84W65	Q8VWK4			O81211	Q0WT48			Q6V9D9	P87170			P20681	P42738
B2VDU2				Q3BYP1	B1A944			Q8VYZ0	P56941			B7V5L0	Q27GK7			C0ZFP2	Q8VXV4			Q9SRK7	Q0WTB4			Q10344	P87171			O48780	P42744
C6DCX4				Q5WFC9	P48977			A7MV01	P57758			Q9KUR8	Q27IK6			C6DKE8	Q8VXX4			Q38833	Q0WUA3			A2QU71	P87184			Q9SU56	P42825
Q3V7N8				Q6DB61	P48981			Q5QWW5	P58931			C6DKU9	Q27IK7			A1R8Y7	Q8VXX9			Q9SCV9	Q0WUC5			Q54NW6	P87216			Q7RYI3	P42935
B9E299				B2SUA9	P49043			Q9C5S9	P59277			O07081	Q28FH2			A8G9K2	Q8VXY7			P61844	Q0WUG6			Q1ISC5	P87319			Q9LKC0	P43254
B8I176				C6DKE8	P49045			C6DKU9	P59833			C0Q2L4	Q2HIV9			O31449	Q8VXY9			Q9LJK2	Q0WVD6			Q2UQ34	P87320			B9TSP7	P43289
P71399				P31736	P49087			Q41142	P60300			Q6LU12	Q2LAE1			P26477	Q8VY07			P29060	Q0WVF5			P47232	P38460			Q7XPY2	P43298
Q834C1				P51181	P49245			A1JKK4	P73245			A1JKK4	Q2N2K0			C6DC48	Q8VY10			Q9SHI1	Q0WVZ1			A6SFV4	P93311			Q9STS1	P43311
Q6ACC3				Q831B2	P49540			Q09WW6	P73627			P9WH71	Q2NUT9			C6DB34	Q8VY16			Q9SYG9	Q8L7C8			Q9ZQ88	P92943			Q8GYX0	P43556
Q6D037				P26477	P53143			A4XW05	P73846			P9WH70	Q2PCF1			C6DED2	Q8VY74			Q7PC84	Q0WWT7			Q9FIY7	P92990			P94063	P45443
Q99090				B0Z524	P50325			Q6D5W6	P76502			A8G9P6	Q2QDF6			Q7MYW6	P0DI13			C1F645	Q0ZIW0			Q49KW6	Q9SFF9			Q9FF41	P46014
B2VEN3				C6DC48	P51094			B9IXC5	P77689			Q09WW6	Q2QNM3			Q820V3	Q8VY98			Q8VXB5	Q0ZIY0			A7EWF5	P93006			Q9LSQ4	P46087
D4GEU7				C6DB34	P51138			P18311	Q8TGR8			Q9X3P3	Q2QNU0			C5BGI9	Q8VYB5			Q9AWA5	P53936			Q86ZF1	P93008			O81007	P26563
A6TD48				C6DED2	P51281			B7GH71	P78615			A4XW05	Q84W89			A8AWB7	Q8VYC8			P51369	Q10178			Q2UNJ0	P93024			P55230	P46547
Q8Y640				Q8EU34	P51615			O04887	Q9M1X0			Q3Z0G5	Q2V3H0			Q93TM7	Q8VYJ7			Q7S3C9	Q10258			A2R180	P93050			O49680	Q06548
A4WE66				Q57517	P52417			Q37550	P83291			Q6D5W6	Q2V3L3			Q7N959	Q8VYN6			Q9M2Z1	Q10B67			Q4IBX0	P93162			Q9ZU11	Q9SRT2
C3K1X7				A9KLX8	P52777			C6DKH0	P83947			A6VSX9	Q2V6J9			C6DB75	Q8VYR9			Q9M0Y6	Q10M00			O74427	Q9FNQ0			Q6ZHA3	P46604
O34920				Q4UTV7	P52894			P37986	P84634			Q37550	Q9AT54			A1JRK8	Q8VYU6			Q8VZK9	Q9SV09			P15368	P93231			Q8LFN2	P46875
Q05594				A5VHS1	P53219			D4GWH7	P86387			C6DKH0	Q31708			Q6CZ34	Q8VZ40			Q8LF80	Q10NY2			A6S3W1	P93286			P48417	P47159
P0A1R6				Q93TM7	P53799			P50870	P87055			P37986	Q339D2			O32175	Q8VZ79			Q96329	Q12618			P38093	P93295			Q9SC12	P48417
Q9HWF9				C6DB75	P54774			Q8KRA0	P38460			O64817	Q38796			P52662	Q8VZC0			P87252	Q12702			Q36450	P93306			Q75IW1	P48422
Q6D913				Q9KCN9	P54778			Q9KSS7	P93290			B4F1L3	Q38821			Q6D476	Q8VZD4			A1DD80	Q12754			Q4WWM6	P93318			Q8GUH1	P48578
Q6D0I4				Q8PMU9	P54968			Q5QYC0	P92527			Q8KRA0	Q38833			Q6D087	Q8VZF3			Q9CAU2	Q8GW96			Q01W89	P93401			P14831	P49245
Q6AD32				Q6CZ34	P55939			Q9CFM7	Q9ZPX8			Q5QYC0	Q38846			P37831	Q8VZJ0			Q9LJI9	Q15GI3			P20681	P93740			O81211	P49426
C3JY29				P52662	P56185			Q6D8S3	P92980			A1S4U5	Q6NLQ6			Q9LBQ3	Q8VZL6			P27141	Q15KI9			Q2UPP1	P93768			Q9SRK7	P49540
A5CSN9				Q6D476	P56941			P93312	P92983			Q6D8S3	Q38898			C6DCZ1	Q8W1Y0			O49663	Q1DHB6			O48780	P93820			P20285	P49599
P39693				Q6D087	P57108			Q5QXY0	P93005			P93312	Q38914			Q38931	Q8W3L1			Q68RV6	Q1DXU0			Q1ISV1	P93831			Q9SCV9	O94085
A4THC4				A9KKU4	P57792			P33209	P93008			P09555	Q38942			P0A901	Q8W3M4			Q5AYT7	Q1DZE0			A6S4N4	Q08018			P61844	P51135
Q8ZI40				B2STC1	P58837			P21434	P93025			A6SZI9	Q38950			Q65ED8	Q8W3P8			Q9FNX5	Q1EBV7			P33734	P98204			Q9LQL0	P51281
A6W3V4				P54602	P58931			P10330	P93026			P21434	Q39030			P37212	Q8W3Z2			Q8VY01	P35649			Q9P4B8	P98205			Q9ZT00	P51566
B2VHT7				C6DCZ1	P59234			P0AAI6	P93050			P10330	Q39089			P60083	Q8W3Z3			Q9C8H0	Q1JPN0			Q12589	P9WQ25			Q9LJK2	P51567
Q8ZK71				Q6D7J7	P59277			P96667	P93227			A4XSM8	Q39214			A8GHY4	Q8W3Z4			Q94B78	Q1JPZ7			Q4WG69	Q00083			P29060	P51568
Q7DM58				Q839G4	Q8W4J9			C6DGZ0	P93231			P0AAI6	Q94JS4			Q66FP3	Q8W468			Q9C927	Q1LXC9			Q9STS1	Q00648			Q9SHI1	P51819
A4XWE2				Q665B6	Q08953			A4XZZ7	P93043			B7LKG3	Q39232			Q6D7W4	Q9AT54			Q7XA72	Q1PEH6			P06811	Q00707			Q9SYG9	P52958
P46655				P52941	P60300			Q2SJD8	P93280			Q9A9T4	Q39238			C6DFD9	Q8W4D0			Q9FJL4	Q1PFC5			Q9Z2A5	Q00757			Q8L762	P52959
B2VGA2				Q2P5R0	P69434			Q51567	P93286			A1R558	Q39548			A4W5A6	Q8W4F0			Q9FRK5	Q1PFQ9			Q4IMD1	Q00859			Q7PC84	P53326
Q3KH79				C4Z2R7	P73627			Q336R9	P93313			A4VPQ3	Q38798			Q118J9	Q8W4G6			Q40089	Q1T7C2			P15959	Q05758			Q9FX53	P53393
P77150				Q38XU8	P73846			P72227	P93318			C6DGZ0	Q3B724			Q6D454	Q8W4H1			Q2H334	Q24JJ9			Q2H9M1	Q01373			Q7S2R9	P53535
B2VGR9				C6DHR3	P75867			Q71WW8	P93401			A8GCK1	Q3E7D0			P60155	Q8W575			Q1HDT2	Q27GK7			A1DA52	Q8TGR5			A6RCT2	P53599
Q6XAT2				Q8P8Z2	P76257			Q6D9I8	Q40460			A3QCU1	Q3E7I5			Q32EF4	Q8W5R2			Q4IMM0	Q27IK7			Q8GV43	Q02981			Q9FHN4	P53681
Q9HUJ8				Q38WF1	P76270			P0A1W3	P10871			Q51567	Q3E870			Q669Z2	Q8X182			Q9SRH9	Q29Q26			Q9LJY2	Q03015			Q32RK7	P53693
A8GBU5				Q8XPE2	P77316			P03656	P93431			Q8ESM5	Q3E875			A1R700	Q92616			B7K236	Q2H7U1			Q07090	Q03134			Q9FLE8	P53800
Q54471				Q6D7W4	P77337			A0AIC6	P93447			Q336R9	Q3E936			A1JKQ4	Q93V58			Q9SL79	Q2HIV9			Q8LFN2	Q03180			P49680	P53978
P36655				Q2RKZ1	P77499			Q1QVN0	P93604			P72227	Q3EB08			B2GIJ3	Q93V84			Q5AV15	Q2HXL0			Q9T096	Q03194			Q9SE26	P42840
P37417				Q44504	P77504			Q4WWC5	P93648			A9NFP7	Q3EBC2			P50852	Q93VB2			P37831	Q2LAE1			Q5BB53	Q03529			P46254	P54778
Q9HZQ3				Q3BRL7	P77522			A0AIU5	P93736			Q6D9I8	Q3EBC8			Q2NWV8	Q93W93			A2YR02	Q2MHE4			Q9SCV9	Q9UPE1			Q9AWA5	P54967
P42479				A4W5A6	P77689			Q1QYT5	P93820			A4TN38	Q3EBD3			P18336	Q93WT0			O93937	Q2N2K0			P61844	Q03701			Q9FL54	P55004
C6DH41				Q6D454	P78746			Q5QV36	P93831			P0A1W3	Q3EC11			Q6D625	Q93WV0			Q42534	Q2PCF1			P0CAQ1	Q04013			Q9M0Y6	P55230
P36932				Q9WZC6	P79051			Q9HZJ3	Q08018			P17334	Q3EC97			P15688	Q93XX5			P46256	Q2QAV0			A6RDX3	Q04585			A1DL11	P55824
Q885J3				Q59111	P80461			O22944	P94026			P55929	Q3ECP7			Q9FIX3	Q93XY5			O80582	Q2QZ86			A7EHM8	Q04648			Q9SUS0	P55871
P36677				P29039	P80563			A5W844	P96619			Q652Q0	Q3ED68			C6DFS6	Q93Y01			Q43654	P31542			P29060	Q04716			Q8LF80	P57792
B5BH46				C5D8P8	P80907			Q8VWN6	P97868			P40740	Q3ED78			P46897	Q8W425			Q9ZVK1	Q2UJS0			P19145	Q04960			Q9LJI9	P57997
B5Z232				Q8Y7G1	P81392			C6DKU8	P98204			A8GAN5	Q3EDG5			C5CC66	Q93YU5			Q9C1K8	Q2UP32			Q4WY08	Q05424			P22418	P59015
O59868				Q4UPN9	P81393			P94102	P98205			Q5L3Z9	Q3EDL4			P0AF08	Q93Z92			Q9C889	Q2UUZ1			Q9SYG9	Q05567			P47999	P59583
Q9HZ63				O33946	P81898			C6DJE1	Q00624			Q8VWN6	Q3IJ81			A6W5Y5	Q93ZD7			Q8LF48	Q2V3H0			O94584	Q05681			Q871M9	P59833
P0AB82				Q6D625	P82266			Q8L838	Q852S5			C6DKU8	Q3KFT8			P26852	Q93ZH0			Q7XRV2	Q2V3L3			Q5B5L5	Q05753			Q9SRQ8	P60300
Q9RMT1				P15688	P82353			A1U2S9	Q01723			P21184	Q3KTM0			A1JPP4	Q93ZL5			P37212	Q2V6J9			Q01W96	Q058P4			Q9FYA2	P73627
A7MIU0				C4ZI84	P82808			A3QIQ2	Q8TGR5			A6KZR2	Q3LSN5			C6DJE0	Q93ZN9			P12412	Q2V6K0			Q4ZHV7	Q05B30			Q84W65	P78578
Q889F7				Q8XP76	P84634			Q9M088	Q03194			C4Z2V8	Q3MHH6			P52408	Q93ZR1			Q8VYF5	Q32NQ8			Q9UVF8	Q06060			Q94BV5	P78615
Q06598				Q2RGP2	P86387			Q02PK7	Q03701			C6DJE1	Q3MIT2			A8GCM8	Q93ZX7			P46607	Q32RK6			Q8S8Y9	Q06364			Q9FNX5	P78716
A8A0L0				C6DFS6	P87055			Q2HE65	Q03878			Q05647	Q6VAA9			C6DHT5	Q93ZY3			O04472	Q32SG5			A1CD74	Q07098			Q9C8H0	P79051
Q830Y9				P0AF08	P38460			Q6D0C1	Q04050			A6TRU6	Q40287			P0AE43	Q940B8			Q9SE97	Q336N8			Q4WN24	Q07421			Q8H6H0	P79381
Q8GHV6				A4XVW1	P92519			Q9I476	P50865			A1JJN6	Q9M156			B7LNX3	Q940H7			Q69SG5	Q36795			Q8VZ19	Q07598			O22899	P81393
B8A833				C6DJE0	P92960			Q88V07	Q04716			A1U2S9	Q40392			P93281	Q940P5			Q118J9	Q38796			C1F645	Q078T0			Q94B78	P82266
Q71Z62				C6DHT5	P92964			Q9LZ25	Q04996			Q9M088	Q40554			Q9AKT8	Q940Q1			Q8PPG8	Q38834			P54267	Q08A71			B0Z524	P82658
A7MFJ6				P93281	P92990			Q72M93	Q05212			Q6D0C1	Q40588			A8GB09	O64765			Q9LR47	Q38846			Q1DI97	Q08BT5			Q9C927	Q84MB2
B2GIK0				A8MFD2	P92996			Q9ZVT9	Q05609			Q9I476	Q40778			C6DEP1	Q940X9			P93004	Q38882			Q9P8P3	Q09130			Q7XA72	P84316
B7LBI3				P51834	P92997			Q8RXC8	Q05627			Q01674	Q40983			Q07423	Q940Y1			P16474	Q38894			Q2U2J6	Q09140			A7F7B2	P84634
P18275				Q4USG7	P93006			C6DG62	Q05753			Q9ZVT9	Q41014			Q01651	Q941A6			O22607	Q38914			Q4WVV6	Q09844			Q9FRK5	P86387
Q4K3T9				Q92B79	P93008			Q05212	Q06215			A5VXS2	Q41495			P05491	Q941I6			Q7NDH1	Q38950			A1DD80	Q09854			Q40089	P87000
B2VIT0				O06465	P93024			Q4K4X8	O48814			Q3IEW3	Q42093			Q839F8	Q944A6			O74473	Q38953			Q9UTI0	P32660			Q2H334	P87055
B2VEC6				C6DEP1	P93025			Q8E5I2	Q06754			Q9HUD0	Q42191			Q9X6Z2	Q948J9			P79019	Q39011			Q4WUJ6	Q09WE7			Q1HDT2	P87112
A7ML61				A8MFV5	P93043			Q9FKS8	Q07098			Q3K441	Q42371			A8GFI7	Q949P3			O80742	Q39012			A1DEK2	A1CCL9			B8NDZ1	P87141
A5VXJ2				Q3A9T0	P93236			Q6D6Y7	Q07356			Q60B13	Q42510			P29422	Q949W6			O65924	Q39108			P22418	Q0CCL1			Q9SRH9	P87145
C6DIR2				P05491	P93286			Q8CPH1	Q07970			Q8GXZ3	Q42546			C5CC02	Q949Z1			O81316	Q39160			Q6VAF9	Q0CDT1			Q5AV15	P87319
P38227				Q839F8	P93295			Q8EH99	Q08A72			Q05212	Q42699			Q9T074	Q94A28			Q5NAV3	Q39172			Q9LM66	Q0CTV2			Q4PSY2	P93290
B2VIP6				A9KIA5	P93313			Q51384	Q08BT5			Q64Q86	Q42777			A4IMD9	Q94A41			P15688	Q39214			Q08960	Q7RWT1			P10538	P92523
Q12200				Q8P626	P93318			C6DK30	Q08C72			Q94C25	P25614			Q8FU86	Q94A73			Q8GU87	Q39221			P07509	Q10M00			B0JHZ7	P93311
A8GHW4				Q3AD35	P93400			Q8H116	Q09WE7			Q4K4X8	Q43822			P05522	Q94A94			Q9ZQI2	Q39242			Q4WK35	A2YNT8			P37831	P92943
A0LV69				Q5HV18	P93472			Q9LVQ0	Q0D3J9			Q3IHS5	Q47005			Q66AF7	Q94AA4			Q10LJ2	Q39247			Q2UPZ7	Q0D5G4			A2YR02	P92948
Q6DB05				Q3BNC2	P93484			Q8W4K1	Q0D5G4			Q02T87	Q49689			Q48449	Q94AI7			Q9FM19	Q39547			Q4WBL2	Q39247			O93937	P92982
Q6D6D9				Q48449	P93732			Q03GY5	Q6BY27			A6LBY4	Q4F883			Q9KD65	Q94AL9			Q42517	Q3B724			Q8VY01	Q0E2S4			P46256	P93005
B2VGS9				Q8YUI2	P93740			C6D8Y4	Q0DM51			Q6D6Y7	Q4KLU2			A0JUY4	Q949P2			P46897	Q3E6S9			P90740	Q0GZS3			O80582	P93006
Q8G5L9				Q8E611	Q9LXV4			Q93X23	Q0DST9			A5UHW1	Q4LDF9			A0AGY4	Q94AP0			B8HTR1	Q3E7I5			Q9C8H0	Q0H8D7			Q0C7L4	P93008
Q4K3A6				P21627	P93755			Q01285	Q0DV28			B4RD46	Q4P7S1			A1R7I7	Q94AT5			O24542	Q3E870			A1D6Y7	Q0J0S6			Q9ZVK1	Q8RYC8
Q02WK8				Q6D2Q8	P93820			A7Z0R1	Q0E2P1			A8GLF0	Q4R1I9			Q6D2Q8	Q94AX2			Q52QU2	Q3EAF9			Q94B78	Q0J2C6			P22503	P93022
A8GIY9				A6V8S8	P93831			Q1QV43	Q0E2S4			A4W5R2	Q4TU14			C0ZCX3	Q94BP0			Q39090	Q3EBC2			B0Z524	Q0J7U6			Q9C1K8	P93024
Q5KX85				Q4K3A8	P94461			Q3ICU9	Q0ZIV6			C6DK30	Q4V3C1			Q88YW9	Q94BP7			A2QAN3	Q3EBC8			Q9C927	Q0JCU7			Q9C889	P93025
C6DEW0				B4SJ73	P98188			Q1QZ63	Q0H8D7			Q8A455	Q6RHR6			Q42093	Q94C59			P93400	Q3EC11			Q92455	Q9SK74			Q9MUM1	P93050
A7MH80				B4SKH7	P98204			P07345	Q0IMG9			Q0ZIW3	Q4W382			Q8S8V7	Q94CA0			Q9LZJ1	Q3ECP6			Q9FJL4	Q0JJZ6			Q9FFB0	P93203
P52155				Q8S8V7	P98205			Q6D8X9	Q9ZRZ8			C6D8Y4	Q4WG16			Q09G35	Q94CF0			P93281	Q3ED68			A7KAM9	Q0JLC5			Q7XA42	P93227
A7Z4L9				Q2P2G0	Q00IB6			Q6D7N0	Q3E9A0			Q1C6M8	Q4WJS2			Q6D1X4	Q94CL6			C0LGF5	Q3ED78			A7F7B2	Q0JM17			Q9FMA3	P93280
C5C0K9				Q09G35	Q01358			Q40281	Q0J2C6			P77885	Q4WNS8			Q6CZG6	Q94F09			P17067	Q3EDG5			A1CCU0	Q5JK84			Q43127	P93286
Q3YUF6				Q6D1X4	Q01367			A5F4D2	Q0J7U6			A8H8H5	Q500U8			Q8S8X7	Q94F88			Q9FPS9	Q3EDL4			P0C584	Q0TVF9			Q9LSJ5	P93295
B2VGR2				Q47587	Q02909			Q6D698	Q0JCU7			C3PHK3	Q500W7			Q9STN8	Q94FB9			Q94AL9	Q7FRS8			B2AAJ5	Q0U2J8			P53665	P93313
P0AAV0				C4ZBS9	Q03134			Q9C0V7	P93236			P06525	Q500Z2			Q87TH1	Q94FN2			Q07423	Q3KTM0			Q2H334	Q0UJC3			A6S043	P93318
B3Q8J5				Q6CZG6	Q03194			Q6D4K1	Q0K845			A8GKD1	Q501H5			A6MMR6	Q94JM3			Q9SIZ4	Q3MIT2			Q9I8F9	Q0ULF5			Q4IEV4	Q7X999
Q9I0M4				Q8S8X7	Q04716			Q0TPX5	Q0P5W1			Q9ZU38	Q52RG7			Q9C757	Q94JU2			P24686	Q3U213			Q4IAA0	Q0UQV6			P46607	P93472
Q6D8K0				Q2P1L0	P48786			P0AEJ1	Q0V7S6			A0KQ95	Q52T38			P20966	O04036			A1CP08	P41153			Q1HDT2	Q0UY70			A4RMB1	P93479
A2RCQ1				Q24PX9	Q05596			P19368	Q0V7V2			A6L792	Q53HY2			P26211	Q94KE2			Q8GYB8	Q40152			P61870	Q0V1P1			Q9SE97	Q40401
B9F3B6				Q3BRU2	Q05609			B7UYW9	Q3TWF6			A6L175	Q9C5W3			A1JNT5	Q96328			P05491	Q40255			B8NDZ1	Q2UBI2			Q69SG5	P93648
C6DAX2				B5XZ52	Q058N0			F2MMP6	Q0WKV8			Q97KH1	Q53UH5			A0JXK0	Q96UL8			Q9ASQ7	Q40287			Q2HEF1	Q0V7S6			Q6ZLP5	P93732
B7UXY9				C5BG23	Q058P4			P0DH77	Q0WKY2			A4XRT1	Q54513			P77319	Q99PK0			O80988	Q40316			Q1ISS7	Q0V7T5			Q9M0S5	P93733
Q7S1P9				Q8PBC3	Q06067			Q0U9X3	Q0WLC6			P28635	Q54I18			A0JQW8	Q9AR19			Q38709	Q40392			P37831	Q0WL80			P15688	P93740
P94531				Q56415	Q06364			A5N460	Q0WLR1			Q3II09	Q54M20			Q9RKM3	Q9AR73			Q67U69	Q40541			O93937	Q0WLC6			Q8GU87	Q9LXV4
B2K665				P20966	Q07098			Q39172	Q0WMN5			Q6D8X9	Q54QA6			A8GCA7	Q9ASR4			P05522	Q40554			P46256	Q0WLR1			O50001	P93755
P0A917				P26211	Q07159			Q9FJR0	Q0WNR6			A8G828	Q54R62			Q6D9G1	Q9AUE0			Q4WHU1	Q40778			Q38931	Q9FKT4			Q9P4R4	P93820
P9WG59				Q9JXP4	Q08DZ2			Q4KHT0	Q0WNW4			C1DKE3	Q54T85			C0LGQ4	Q9AWA5			Q8LPT9	Q40977			Q6ZAR0	Q0WMN5			Q9FIX3	P93831
P9WG58				A1JNT5	Q09891			Q63GK4	Q0WP44			A8GCK7	Q54TT4			Q1C278	Q9AWL7			Q8RX32	B8B0E2			Q86ZP5	Q2QYW2			Q7RVM2	Q08018
A2R919				Q38WR8	Q09WE7			Q5L3R2	Q0WPF2			C6DH98	Q54V77			A7ZAI1	Q9C512			P0DKI3	Q41014			Q0C7L4	Q0WNN7			Q9FM19	P98188
Q71VT6				Q831W7	Q0AW31			Q1PEU4	Q0WPH8			Q6D7N0	Q54Z08			B7UJV5	Q9C516			O22141	Q41059			P33751	Q0WNR6			P53392	P98205
A7MKF0				A4XPM5	Q0AWJ6			Q96V54	Q0WPT7			A9KPG3	Q55FJ2			Q96303	Q9XEC3			P51428	Q41140			P22503	Q0WP44			Q42517	Q00063
C5C659				Q6D9G1	Q0D3J9			Q9CI09	Q9FMJ0			Q1IGK6	Q55GS2			Q6D9A3	Q9C533			Q4ULZ7	P21342			Q9C889	Q0WPF2			Q93YW5	Q00083
A8AIH5				Q47827	Q0DWA9			Q2TYB1	Q0WPZ7			C5CAH0	Q564G7			A1JS57	Q9C552			Q42093	Q41141			P37212	Q9ZVT8			P46897	Q00737
P38172				Q2P2Q7	Q0E2P1			Q1QWF8	Q0WQ57			Q6D698	Q56X46			Q9AKT4	Q9C587			Q0UPL5	Q42093			P12412	Q0WPJ7			P27080	Q00858
Q9HYB8				Q8PQ48	Q0GZS3			P0A363	Q0WQD2			C6DEU6	Q56XP4			Q836E5	Q9C5D2			Q9XF37	Q42191			Q1E145	Q0WPN0			O24542	Q01285
C6DK25				A9KSW8	Q0H8Y4			A4XY36	Q0WQF4			Q51416	Q56XU4			P0AAL7	Q9C5H4			P51074	Q42381			Q58820	Q0WPQ2			Q52QU2	O82043
A6VEC3				B7UQK0	Q0HT84			Q3E8X3	Q0WQX7			Q6D4K1	Q7XM16			O24301	P24396			Q8S8V7	Q42510			P56739	Q0DWC7			Q8LFV3	Q01373
Q1E5A9				Q839G1	Q0IMG9			Q02K47	Q0WRC9			A9NEU7	Q56Y74			P76275	Q9LTZ0			Q08480	Q9FLY5			Q69SG5	Q0WPU1			Q9SS90	Q01631
Q6DAP0				Q3BUS8	Q0IXP9			Q03194	Q0WRY5			P0AEJ1	Q56Y85			Q6D8D4	Q9C5S1			Q09G35	Q42521			Q9P727	Q0WPZ7			Q39090	Q8TGR5
A1R8U5				Q6D9A3	Q0J0A4			B7V1R2	Q0WSF1			Q1IFW2	Q56YN3			B2GJ07	Q9C5U0			Q9SH76	Q42586			P79019	Q0WQ57			O48901	Q03194
Q73TT7				Q2RFN9	Q0J7U6			Q7WHJ0	Q0WT48			A4VIH0	Q570C0			B2GJ18	Q9C5U1			Q9LSW8	Q42602			Q9C168	Q0WQD2			Q02905	Q43128
P0AB45				A1JS57	Q0JAA0			Q8GSN8	Q0WTB4			P22995	Q57483			Q1WSA2	Q9C5Y0			Q1IPZ8	P25614			O65924	Q0WQK2			Q00001	Q03722
Q6D425				Q9AKT4	Q0JJZ6			P0A355	Q0WU02			Q15W53	Q58FY4			C6DF54	Q9C5Z1			Q9LY50	Q43128			O81316	Q0WQX7			A6SJW6	Q03878
Q3YUW9				P0AAL7	Q0JLC5			Q9HUX1	Q0WUA3			P48823	Q58G01			Q6CZY5	Q9C5Z2			Q553F3	Q43007			P15688	Q0WRJ2			Q84MC2	Q04792
A8GAQ8				Q6D8D4	Q0JMD4			Q5QXS0	Q0WUC5			B5X0N6	Q5AK62			P0AD40	Q9C626			A7F8T1	Q43644			Q8GU87	Q0WT48			P93281	Q04894
Q9I7B1				C3K7D0	Q0PCS3			Q88EW5	Q0WUF6			Q042D2	Q5BGP1			Q6D622	Q9C671			Q9FGS8	Q4F883			O50001	Q0WUA3			O64425	Q05498
B7V1D2				Q88W97	Q0V1P1			O13419	Q0WUG6			Q57JQ8	Q5CCK4			A0AL52	Q9C6D2			A5CTZ0	Q4FE47			Q6BT27	Q0WUG6			C0LGF5	Q05753
Q9K716				Q38WK8	Q0V7S6			Q74JY6	Q0WUR5			Q1I4S5	Q5E915			Q9S7Z8	Q9C6T1			Q8S8X7	Q4HYC1			Q7RVM2	Q0WUR5			Q9USJ3	Q058N0
C4ZAX1				Q6CZY5	Q0V7V2			Q1QZ62	Q0WV13			P35488	Q5FQM3			Q837W3	Q9C6X2			Q9STN8	Q4IAK7			P00853	Q0WV90			Q07423	Q058N4
B1NWF3				Q6D622	Q0WKY2			Q42384	Q0WVK7			B1KKS1	Q75W54			B2K6Q9	Q9C717			Q8LBL1	Q4IR09			Q93YW5	Q0WVF5			Q2V4L8	Q058P4
P07620				Q8P5P5	Q0WL80			P39932	Q0WVV0			P0A363	Q5H7P5			Q6D552	Q9C810			Q9LMA1	Q4KLU2			Q08806	Q0WVF8			P92978	Q06215
C6DEV2				Q5WHG3	Q0WLC6			Q835H3	Q0WVX5			Q8A1A2	Q5ICL9			Q59214	Q9C811			Q9ZQ34	Q5F3V3			O64806	Q0WVL7			Q07103	Q06315
A7KAK4				Q837W3	Q9FKT4			Q59966	Q0ZIW0			Q02K47	Q5M868			P10880	Q9C823			Q42883	P0C1D2			P39520	Q0WVM4			Q9SIZ4	Q06466
A9MR94				A9KJF5	Q0WLR1			Q250K9	Q10D00			Q3IJ06	Q5N749			C0ZFA7	Q9C835			Q53N72	Q4P914			O24542	Q0WVX5			Q8LR50	P43293
Q9HYV6				Q2NXC7	Q0WMN5			P48372	Q9SV09			A1JRH2	Q5N8X6			C6DC58	Q9C857			Q8RXD4	Q4R1I9			A6RBX7	Q0WVZ1			B0Y6H2	Q06640
Q24NB7				Q5HMF9	Q0WN60			Q033M5	Q10M00			P0A355	Q5N941			A1R898	Q9C895			O80739	Q4TU14			Q39090	Q0WWT7			Q8GYB8	Q06679
A7FDQ3				B2K6Q9	Q0WNN7			Q6CYR0	Q10NY2			B8CKR2	Q5NBT9			A4QLP8	Q9C8G9			Q9C757	Q4V3C1			A6QXC6	Q0ZIV6			Q9LYN6	Q06GT8
P55534				Q6D552	Q0WP44			A1JJT0	Q10QL5			A9R396	Q84JM4			A4TP08	Q9C8H0			Q1IS40	Q4V3C7			A2QAN3	Q0ZIW0			P05491	Q07346
Q88DW7				Q9KGN8	Q0WPF2			Q5QVF0	Q10RB4			P56344	Q5PNY6			A8GHF3	Q9C8J6			Q8LEA8	Q4W382			A2QPL8	Q0ZJ30			Q9ASQ7	Q07421
P15492				Q59214	Q0WPJ7			Q6D209	Q14746			A6TNX0	Q5PP37			Q9FL25	Q9C8N5			Q9LRW3	Q4WI46			Q00001	Q68S16			Q9UUS2	Q07538
Q890K2				P45599	Q0WPT7			Q1QZC2	Q147F9			A6GYR0	Q5PPG7			Q43007	Q9C8Z4			Q7RZU4	Q4WJS2			Q41822	Q10064			Q51LA6	Q07970
Q8X6V7				Q9EXN6	Q0WPU1			Q0JIF2	Q14CX7			C6DBR1	Q5QWY0			Q8YPK2	Q08916			Q7SGP2	Q4WQI1			O59700	Q10132			Q4IP34	Q08773
Q1WS97				Q8PER4	Q0WPZ7			Q12RA0	Q15KI9			A8GCJ5	Q5R6J0			A8GFM7	Q9C952			Q9ZVH4	Q4WQU0			Q9LZJ1	Q8TGR8			O80988	Q08925
B7I0F2				C6DC58	Q0WQ57			Q1QSW3	Q1EBV7			A8GLI8	Q5SP90			Q7PC88	Q9C9V6			Q9MA85	Q4WYA1			P0C2C8	Q10327			C0LGG4	Q08A71
A5WBA3				Q65PB2	Q0WQD2			A4W2T1	Q1G391			A4XR55	Q5U241			B7LC12	Q9C9Y8			Q9FKC3	Q500U8			P93281	Q10490			P05522	Q9P260
Q6D7Z4				B2SIS8	Q0WQE7			Q9LZJ5	Q1JPN0			A8GDX5	Q5W274			Q664W1	Q9C9Z1			C1F8X6	Q500W7			Q9P5L2	Q9FJZ3			Q9T048	Q08BT5
Q01300				Q8P5S9	Q0WQF4			Q0V1P1	Q1KPV0			Q6CYR6	Q5XET5			Q727C6	Q9C9Z9			Q9FN37	Q500Y9			O64425	Q10EL1			Q8RX32	Q09140
A1JJ57				P59697	Q0WQN9			A3QGZ6	Q1PE49			P39274	Q5XET6			Q6D4B6	Q9CA28			Q84MM9	Q501H5			C0LGF5	Q9SV09			P0DKI3	Q09704
A1DNU5				Q88YK1	Q0WRY5			Q839D4	Q1PEU4			B4SB96	Q5XF03			A1JJ89	Q9LF80			Q9CAF2	Q50EK3			A6QXC1	Q10NY2			O22141	Q09844
A4IJ96				P32084	Q0WSF1			Q9FVS6	Q1PF33			B6YRL1	Q5XF09			Q6CZB1	Q9CAG5			Q6Q4D0	Q52QU2			Q5AYC8	Q12200			P28345	Q09891
A1B388				A9KSS5	Q0WT48			Q2HA14	P90978			Q835H3	Q5XF36			Q9K7R6	Q9CAV6			Q5YQC8	Q53HY2			Q07423	Q12381			P51428	Q09WE7
Q6DAL7				A6TSL8	Q0WU02			Q1QT79	Q24803			Q9HZU2	Q5XPJ9			A8GKT5	Q9DCD2			O82628	Q53UH4			Q9SIZ4	Q12612			Q96533	Q0ZIW0
A8GE12				Q9WWR2	Q0WUG6			Q4ZLP8	Q24JJ9			A4XYC4	Q5XQC7			Q9LHP4	Q0WRY5			Q9ZPV9	Q53UH5			Q4WP03	Q12618			A7EWN6	A6MM95
B7LNW6				Q2RGY4	Q0WUU6			P96674	Q24JK4			Q6CYR0	Q5XV99			Q6D3B0	Q9FE20			O49323	Q54M20			P24686	Q12644			Q8RY29	Q0CL79
C6DBI7				Q6D4B6	Q10NY2			Q42797	Q27GK7			Q8GCR5	Q5XVA8			A5E8H4	Q9FE59			Q50L36	Q54PE0			B0Y6H2	A0A023PXD5			Q42093	Q0CQS4
C6DCQ0				Q6CZB1	Q0WVF5			P54952	Q9LRZ0			Q66AE3	Q5XVJ4			C5C9T9	Q9FE68			Q9SIT6	Q54QU5			Q5U2Q3	Q14692			Q0UPL5	Q9SV09
P42206				Q9K7R6	Q0WVF8			Q6D5U5	Q5NBT9			A1JJT0	Q5YDB5			P94453	Q9FE83			Q9SU25	Q54R62			P05491	Q0ZIW9			Q9XF37	Q0D5G4
Q07448				Q87E48	Q0WVL7			P59079	Q94AI7			Q87VG1	Q5YDB6			Q45604	Q9FEE2			Q9SZR0	Q54T85			A6QV55	Q15155			P51074	Q0D9R7
B2VC78				A5CYZ0	Q0WVX5			Q6D7C2	Q27IK6			Q6D209	Q5YLB4			A8GH40	Q9FFD5			Q96303	Q551H4			A4QST9	Q15GI3			Q8S8V7	Q6BY27
O82504				B3WAE3	Q0WVZ1			Q88WJ7	Q27IK7			C6DFC0	Q5Z880			Q37620	Q9FFH1			Q6CT46	Q9MA15			B8NSV5	Q16HW7			Q9C5U0	Q8VZI8
P13567				B7HHQ2	Q0WW21			P57015	Q28FH2			A9KPW1	Q5Z8P0			Q9BBQ9	Q9SCQ6			Q94F08	Q55G83			C1F111	Q16ZN9			Q08480	Q0E2S4
B7GG69				Q6D3B0	Q0WWT7			Q5R142	Q2HIV9			A9NEA9	Q5Z987			A9MLK7	Q9FFK8			Q0JP99	Q569Z2			Q9T074	Q1AT13			Q7XTS3	Q0ZIV6
Q39524				Q8PBH8	Q0WWW9			P16657	Q2KHT3			A8GDJ0	Q9SJG9			Q6D0I9	Q9FG14			Q8VYY5	Q56W64			C0LGG4	Q1DHB6			Q09G35	Q0H8D7
P18200				Q45604	Q0ZIW0			Q0CWI2	Q2LAE1			A6L8I7	Q5ZCI1			Q58EB4	Q9M8R7			O24301	Q56X46			P05522	Q1DXU0			Q9SH76	Q0IMG9
A4XP63				Q9BBQ9	A4GYX4			P47204	Q54Y26			A6KYK6	Q5ZI43			P0AEA4	Q9FGH9			Q38799	Q56XM9			Q7SDM3	Q1DZ34			Q9LY50	Q0J7U6
A6TGA7				O34877	Q0G9G1			Q9LUJ2	Q2N2K0			Q51363	Q5ZLT0			Q92AP1	Q9FGI1			O23024	Q56XR7			A7EWN6	Q1E7G6			Q9FGS8	P93236
Q05892				A9MLK7	Q0ZJ30			P11720	Q2N2K1			P0C7R4	Q61211			Q9M0Y8	Q9FGN8			A0AQW4	Q56XU4			Q42093	Q1IHH4			Q8S8X7	Q9SK74
A0JWN0				Q6D0I9	Q10170			Q9TEM3	Q2PCF1			B8H4E3	Q64M78			Q837V2	Q9FH18			P34105	Q7XM16			Q0UPL5	Q1ISC5			Q8L7H4	Q0JLC5
A1JSD4				B4SQ92	Q9SMX1			P44029	Q2QMH1			A1TXH7	Q65QU0			B1YK95	Q9FH36			Q94B77	Q56XX3			A6R6E3	Q1JPN0			Q9SZE7	Q0JQS5
A4WCR7				Q03EC1	Q10J20			Q5QWR2	Q2QNM3			Q3IIX1	Q66GP9			P40713	Q9FH90			Q9S7Z8	Q56Y74			Q0CPV5	Q1K9C2			C8V7C7	Q0UJC3
Q6D208				O34760	Q9SV09			Q9LKF9	Q2R1V8			Q9M2L4	Q66GQ2			Q4L321	Q9FHD7			Q8S3J3	Q56Y85			Q4WAS9	Q1KPV0			Q8LBL1	Q0UPL5
A8AQ34				Q3V4X7	A2XFB7			P44873	B8BKI8			A7FD11	Q66PF2			Q0ZJ19	Q9FHH5			Q9ZQ81	Q56YA5			Q1DHE1	Q9FNC1			Q9LMA1	Q0V7S6
Q5PGF0				C6DAI3	Q10S55			Q3IGA7	Q2QYW2			Q6D5U5	Q67VS7			C6DAJ5	Q9FHH8			Q9LV11	Q56YN3			C8VSE7	Q1PEH6			Q42883	Q0V7V2
Q9CF50				C3PBF0	Q12053			Q6D5P8	Q2TBM9			Q8GW38	Q67XL4			P45359	Q9FHK9			Q4WRX4	Q56YN8			C8VSE8	Q1PEU4			Q8RXD4	Q0WKV8
A6T663				Q837V2	Q12GX4			A0M2G8	Q2U4L7			Q6D7C2	Q67Y69			Q2JQT4	Q9FIB6			Q8L7V3	Q56ZN6			Q8S8V7	Q1PF33			Q9C757	Q0WKY2
Q9I1W2				B1YK95	Q13435			P0AB84	Q2V3H0			A8GDU4	Q67YC9			A8G827	Q9FII7			Q69VG1	Q570P7			Q5ARK3	Q1PFC5			A2QCU8	Q0WLC6
A4W860				Q88AZ5	Q14692			P32010	Q2V3L3			P16657	Q93YP4			P80871	Q9FIM2			Q0WV90	Q58D06			Q09G35	Q1PFH7			Q7RZU4	Q0WLR1
B2VEC0				P40713	Q14CX7			B4U0J7	Q9AT54			Q9X2T1	Q67ZM7			Q06004	Q9FJ57			P93531	Q58FY4			Q2GWJ5	Q24208			Q7SGP2	Q0WMJ8
Q885K0				A9KNV9	Q1E7G6			Q1QY43	Q2V6J9			P0CAV7	Q680C0			A1JR24	Q9FJ62			A4QLP8	Q5AWS6			Q4WP81	Q24JJ9			Q9ZVH4	Q0WML0
Q3K5W9				Q0ZJ19	Q1G3U6			Q37972	Q2V6K0			Q5YRY1	Q680Q4			B4TKG5	Q9FJD4			Q09923	Q5B0V6			Q5B7Q7	Q27GI3			Q9FKC3	Q0WMN5
Q47M62				Q9I5G7	Q1JPN0			Q9LIN2	Q2YDC9			A6LEA1	Q682D3			A8GF82	Q9FJR0			O82318	Q5BH69			Q8S8X7	Q27GK7			Q38967	Q0WNN7
A6TH93				Q38ZS1	Q1KPV0			B0XXS1	Q32SG5			Q7MTM3	Q68FT3			Q6D8E7	Q9FJW6			Q9SIB4	Q5BPL5			C8V7C7	Q27IK7			Q46Y89	Q0WNW4
B2K3Q0				A6M1P1	Q1PEH6			Q6DAR0	Q33884			Q9LUJ2	Q84WG1			Q04050	Q9FJX6			Q4WLT9	Q5BQN5			Q8LBL1	Q28FH2			Q9CAF2	Q0WP44
A8G8U2				Q8PNH3	Q1PF33			Q9ZUT5	Q36795			Q9AB72	Q69JZ7			Q837R3	Q9FJZ3			Q43007	Q5CCK4			A0A398	Q28XF0			Q1DKE7	Q0WPF2
P80358				C6DIQ2	Q1R3X0			Q8LEJ6	Q38796			C6DFH8	Q69P51			B4F1I3	Q9FKA5			Q5AZQ5	Q5D869			Q2UPU5	Q29Q26			Q0WQF7	Q0WPQ2
B4TPH8				Q9PB63	Q1T7C2			Q12669	Q38834			A9NES3	A2YQ56			P45703	Q9FKK7			Q84TF0	Q5E915			Q9C757	Q2GNZ6			Q6Q4D0	Q0WPS2
B0KN20				Q8PGG5	Q24756			P85993	Q6NLQ6			A9KLV5	Q69UZ3			Q8W3F9	Q9FKL6			Q7PC88	Q5F3U9			Q6MVH7	Q2H332			Q4WV30	Q9FMJ0
Q9M353				Q8NZX0	Q24803			A4XSZ1	Q38882			A5FMN0	Q6A332			P18260	Q9FKP4			P53535	Q5FQM3			A2QCU8	Q2H6G4			O82628	Q0WQ57
B0RGW7				Q3BYM7	Q24JJ9			Q1QXD2	Q38950			P44873	Q6A333			P0C2V4	Q9FKQ1			Q2PCF1	Q5FV35			Q7RZU4	Q7RYY1			Q9ZPV9	Q0WQF4
C5C0G1				Q6D826	Q27GK7			A1D9S3	Q38961			A7IBC2	Q9FYN7			O33506	Q9FL07			P40267	Q5G1S8			Q7SGP2	Q2HIV9			O22137	Q0WR59
B6I909				Q6D8E7	Q9LRZ0			Q41253	Q39012			Q9RQQ9	Q6AVI0			Q837A7	Q9FL08			Q10QE9	Q5H8A4			Q9ZVH4	Q2KFH6			O49323	Q0WRC9
Q630R7				Q04050	Q27IK6			O74252	Q39023			Q6D5P8	Q6AWX6			Q59418	Q9FL12			Q2MIA6	Q5H8A5			Q5B4Z3	Q2LAE1			Q9SIZ3	Q0WRJ7
B2VF24				Q837R3	Q29Q26			Q9HT16	Q39089			C4ZEK2	Q6BDA0			A8GFL7	Q9FLH0			Q43463	Q5H8A6			P56690	Q2N2K0			Q9SIT6	Q0WT48
P52154				B4F1I3	Q2HIV9			Q9KVX3	Q39096			A0M2G8	Q6CQE5			A7MGA8	Q9FLN0			C1F3T7	Q5M757			Q0CIL2	Q2QNM1			Q9SZR0	Q0WTB4
C0LGS3				A7X2W5	Q2JMN2			A3CKP1	Q39108			A8GKU7	Q6D164			Q6D258	Q9FM19			Q8LW53	Q5MAU8			Q5B8X0	Q2QNM3			Q42577	Q0WUA3
Q6D163				Q8PHB2	Q2LAE1			Q00204	Q39160			Q6DAR0	Q6D238			Q6D691	Q9FMD5			Q4VCM1	Q94FN2			C1F8X6	Q2QWW7			Q94F08	Q0WUC5
P0A265				C6DHM6	Q2N2K0			Q6D7E7	Q39203			A9NHG0	Q6D273			Q6F2U9	Q9FMJ0			P55631	Q93ZA0			A6S5X1	Q2QYH7			Q0JP99	Q0WUG6
Q9I2A8				Q4UZH0	Q2N2K1			Q4WMS9	Q39214			Q0HM63	Q6D459			Q6D2E4	Q9FMK9			Q42870	Q5NBT9			Q1DKE7	Q2U0C3			Q42652	Q0WV90
Q9HWF5				Q8P7L3	Q2PCF1			Q6CZQ8	Q39221			Q9HUC8	Q6D4E2			Q9LFW3	Q9FML2			Q3ZJ67	Q5PP37			P38677	Q0CW83			Q9LUB6	Q0WVF5
A5N8G6				Q5L1H7	Q2QAV0			Q4WGK6	Q39231			A4XSZ1	Q6D5V1			A8GDA3	Q9FMP3			Q37620	Q5PQS6			Q2HH40	Q2UJS0			Q4I0J6	Q0WVF8
B0KSB7				P0C2V4	Q2QZ86			Q9EXN5	Q38821			B8H444	Q6DB87			A9WR32	Q9FMT4			Q9M3C3	Q5QIT3			Q4WV30	Q2UP32			O23024	Q0WVK7
A1JLD8				A4XNB9	Q2R3K3			A8GLE7	Q39247			Q9HT16	Q6DBN5			Q5WLT9	Q9FMU6			Q9FZ59	Q5R6J0			Q4WX89	A6RP27			Q9LGU7	Q0WVL7
A9N7D2				Q59418	Q2RAK2			P04668	Q39471			A1RKQ1	Q6DCD1			P54146	Q9FMV0			Q2TX26	Q5R9R1			Q2UE04	Q2V3H0			Q7SEM8	Q0WVX5
B9DNJ2				Q8PB52	Q2V3H0			B1JAJ3	Q39547			Q2NVR3	Q6DR03			A8GB34	Q9FMX2			C4JT27	P40234			Q9ZPV9	Q2V3L3			Q94B77	Q0WVZ1
A8GCM9				C4ZAY9	Q2V3L3			Q8EI85	Q39548			Q6D7B3	Q6DW73			A7GRH2	Q9FMY1			Q93YP9	Q5RKH1			B8NPT0	Q9AT54			Q7S9J6	Q0WWT7
Q48DT0				Q8YDG7	Q2V6J9			Q5HLT2	A8LNF0			B0K5Q1	Q6DW74			A1JMW8	Q9FN02			Q9M0Y8	Q5S2C4			O49323	Q2V6J9			O81825	Q0ZJ28
P45604				Q6D258	Q2V6K0			Q5HKF6	Q3B724			Q6D7E7	Q6ESZ9			Q6D5W3	Q9FN05			P32979	Q5SN53			Q4WH97	Q2V6K0			Q8S3J3	Q10064
A0JVK4				Q6D691	Q2V9B0			A5W848	Q3E870			A4XVX2	Q6EU49			Q839D5	Q9FN08			Q8H1Z0	Q5SP67			Q50L36	Q2Z2E9			P21342	Q10142
Q6D0E2				Q6D2E4	Q32SG5			Q03FT5	Q3E875			A0AIJ9	Q6EVK6			Q8Y6X8	Q9FN67			O49354	Q5SP90			Q9SZR0	Q32NQ8			P0CT15	Q10178
B2VEA7				P75969	Q339N5			Q2NQM9	Q3E911			Q9HTM1	Q6EWX0			Q65D09	Q9FNB0			P33543	Q5U241			A1DME8	Q32SG5			L7IM20	Q10190
P0A9Y8				P26840	Q36795			A8G8F0	Q3E936			Q6CZQ8	Q6F6B5			A5EJ46	Q9FNI6			Q3E8W4	Q5VV42			Q96303	Q36795			Q9LV11	Q10250
Q0TEB3				Q2P8A8	Q38774			A8AYH0	Q3E9C3			B4F2T3	Q6GQT9			Q6D000	Q9FNI7			Q9FFN4	Q5W274			Q6CT46	Q38796			Q69VG1	Q10258
B2VE88				Q9PFV5	Q38796			Q8PN47	Q3EB08			A6V1E4	Q6GR35			Q6D001	Q9FNQ0			Q0ZJ19	Q5W9E7			Q7SGB6	Q38834			Q4IPN9	Q10327
A9WRE1				Q6D5W3	Q38821			A5F9Z6	Q3EBC8			Q9EXN5	Q9FIM2			A1JMA4	Q9FNQ1			Q0JM17	Q5XET4			Q0JP99	Q38950			Q680Z7	Q10452
Q6AFG2				C5A1V0	Q39247			Q6D036	Q9SHX9			P04668	Q6IMT0			Q6D273	Q9FNY2			O04136	Q5XET5			Q7SE80	Q38953			Q09923	Q9SMX1
Q8ZJ16				A5D2B7	Q38890			P47202	Q3EBZ2			Q8EI85	Q6IMT1			Q9FVX2	Q9FPS4			Q2HXL0	Q5XEZ8			Q7S9H0	Q38961			O82318	Q10D00
B7V5L0				A3DGR3	Q38932			Q6CYJ6	Q3ECP0			Q93WC4	Q6K641			A6T701	Q9FPT1			C1F3S1	Q5XF06			O42633	Q39010			Q9FL25	Q0D3J9
B5XZM0				P0A173	Q38950			A4Y199	Q3ECP6			Q2NK04	Q6K6K7			A1R8U2	Q9FPW4			Q9XHM5	Q5XPJ9			Q4I0J6	Q39012			Q4WLT9	Q10NY2
A7MV01				B4SSA3	Q38951			Q6V9D9	Q3ED68			A5FIP9	Q6MEW4			C6DAJ6	Q9FPW6			Q7Y1V5	Q5XV99			Q7RY98	Q39030			Q43007	Q10RB4
Q6D800				Q3BSI8	Q39013			Q02YG5	Q3ED78			Q4UL62	Q6NLW5			O05389	Q9FQ03			Q9CAL3	Q5XVA8			A6RF09	Q39089			Q9FK93	Q10S83
Q3K4G4				Q6D000	Q39023			O23169	Q3EDG5			Q0ABI2	Q9M3A3			Q180C9	Q9FQ04			Q42485	Q5YDB5			A7EYW0	Q39123			Q8LGG8	Q12038
C6DKU9				Q8PPR3	Q39030			P43293	Q3EDL4			B4TB27	Q6NMC6			P02920	Q9FR53			Q9LQ12	Q5Z9J0			C1F4E8	Q42384			Q9SR33	Q12063
P96675				Q6D1S9	Q39079			Q5QXT0	Q3KTM0			A5W848	Q6NQ79			P0AG22	Q9FUD3			Q08902	Q5ZI43			P34105	Q39202			Q84TF0	Q12200
Q9I5Y4				Q6D001	Q39085			Q8ZBV7	Q3MHH6			A8G8F0	Q6NQ88			A8G7M2	Q9FUY2			Q5XET4	Q5ZJ01			Q94B77	Q39214			Q7PC88	Q12324
A1JKK4				B5ED61	Q39089			A4XYE0	Q3MIT2			Q6D036	Q6NQJ6			Q0JC10	Q9FVW3			Q4ILH3	Q5ZLT0			Q1DLP2	Q39221			P19954	Q12675
A8G9P6				B4SRP3	Q39096			Q00471	Q3SX07			A5CRV6	Q6NQK2			A4IJJ8	Q9FWS1			Q04050	Q9EPK7			Q2UFP4	Q39231			Q4IFH8	Q12702
Q09WW6				Q6D273	Q39202			Q9LPG6	Q6P4Z6			Q6CYJ6	Q6P2B1			P27580	Q9FX21			Q6CHP1	Q61211			C1F2D2	Q39238			Q2PCF1	Q14692
A4XW05				A4IJL4	Q39203			P0A1J4	Q3U213			A4Y199	Q6PIJ4			A8FHS4	Q9FXA2			Q7XSQ9	Q64M78			P21856	Q39242			Q96321	Q14746
Q6D5W6				A9KMU9	Q39214			Q6D8D8	Q6NUT3			Q8PR25	Q6Q152			C6DFR6	Q9FXT6			Q20EU8	Q653H7			Q9LV11	Q38821			Q10QE9	Q147F9
A7FME2				Q24V05	Q39221			O05408	Q3U4I7			O81971	Q6Q1P4			Q6D6A3	Q9FXT9			Q38831	Q653P0			Q0U103	Q39547			Q9Y719	Q15KI9
C5BWI5				A7Z4X7	Q6A329			P0A3C6	Q3UDE2			O23169	Q6R0E3			O81283	Q9FY48			Q7X6A5	Q66GI9			B0Y7S2	Q39548			P78589	Q1EBV7
B7GH71				P02920	Q39237			Q9SD00	Q3UDW8			Q15NT4	Q6R0H1			A8GJX3	Q9FYA6			P18260	Q66GN9			Q12649	Q3B724			Q9LHP4	Q1JPN0
Q37550				Q9I5Y1	Q39238			Q9HW38	P35649			Q4K8K9	Q6R2K3			O31936	Q9FYF9			Q4WT84	Q66GP9			A1CZJ5	Q3E6Q1			P08824	Q1KPV0
P37986				A6LQQ3	Q39254			Q49KW6	Q40089			Q8ZBV7	Q6RVV4			Q6LX70	Q9FZ29			Q9SHY2	Q66GQ2			Q4IPN9	Q3E6S9			P27161	Q1MTQ5
P0AEE6				P75129	Q39950			Q6D961	Q40281			A8G7V7	Q6S5G3			B1JS47	Q9FZ45			Q9LX27	Q66GR3			A4RPM5	Q3E870			P05117	Q1PE49
B2VDK4				C6DFR6	Q54765			P80563	Q40284			A4XYE0	Q6S7B0			A8GCT2	Q9FZ99			Q9SS60	Q66GS2			Q1DJF0	Q3E875			Q8L7Z3	Q1PEH6
P50870				Q6D6A3	Q67NS3			A8H727	Q40285			Q9LPG6	Q6SJV8			Q6CYZ1	Q9FZK1			P22360	Q66LN0			Q09923	Q3E911			Q8LW53	Q1PET6
A5UBI8				A5D5H1	Q3B724			P32053	Q40287			P0A1J4	Q6USK2			A8GCZ9	Q9G050			Q6H7J6	Q67UQ7			Q4WLT9	Q3E9A0			Q4VCM1	Q5XF06
Q1C824				Q4V052	Q3E6P4			P0AA06	Q402E1			Q7VUL8	Q6VAA5			C6DG41	Q9LD18			Q6F2U9	Q67XX3			Q43007	Q3EB08			A7EFH4	Q1PF33
Q8KRA0				B2I6C4	Q3E7I5			O87125	Q40353			Q8CXB4	Q6VAA6			Q6D2M6	Q9LD37			Q9LFW3	Q67YC9			Q9MAG3	Q3EBC8			Q9ZS91	Q1PF50
A4W9J6				Q8PII9	Q3E870			A1S1G4	Q40392			Q6D8D8	Q6WNQ8			A8GA13	Q9LD43			Q8LB01	Q67YI9			Q5AZQ5	Q3EC11			Q9BBQ9	Q1PFC5
Q6D4L3				B7V637	Q3E875			A4XPF7	Q9SZ67			P47232	Q6YUL8			Q6DA73	Q9LDA7			A1DHY9	Q67ZB3			Q7PC88	Q3ECP0			Q9FZ59	Q1T7C2
Q9CFM7				A7MGT2	Q3E936			P15368	Q40541			O05408	Q6Z2W3			B7MY25	Q9LEZ3			P43288	Q67ZM7			Q4X1I8	Q3ECY6			A7EZJ5	P32481
Q6D8S3				Q6CYZ1	Q3E9A0			P38093	Q40554			Q15ZE1	Q6Z3U3			Q5WD17	Q9LF37			Q8GXT3	Q67ZU1			Q5B8A8	Q3ED68			Q9M0Y8	P26369
B0KN79				P34202	Q3EAF9			Q81GZ2	Q40863			Q9FIY7	Q6ZIX2			Q09FS6	Q9LF38			Q3T4F3	Q680C0			Q4HVW2	Q3ED78			Q8H1Z0	Q24JJ9
P93312				P06453	Q3EB08			Q36450	Q40983			Q49KW6	Q6ZY51			A8GD97	Q9LF97			Q8S926	Q680K8			Q5AW24	Q3EDG5			P33543	Q9SCX6
A1JPE9				C6DG41	Q3EBC8			Q6CZQ9	Q41009			Q6D961	Q700C2			A1JIH1	Q9LFD5			Q1ISI9	Q680Q4			P49103	Q3EDL4			Q3E8W4	Q27GK7
Q02755				Q6D2M6	Q3EC77			Q5B503	Q41014			P80563	Q8RY95			Q6D1T5	Q9LFE4			Q9MUN8	Q681N2			Q0UJ25	Q3KTM0			Q4HZ34	Q9SCX7
B2VEQ1				Q6CZZ5	Q3EC97			P20681	P21342			Q6ANH1	Q704U0			Q6DA25	Q9LFR0			P48020	Q681Y3			Q2PCF1	Q3YL57			Q9FFN4	Q27IK6
B2VII2				Q9PB95	Q3ECP0			Q9UT61	Q41141			Q6LVP6	Q766Z3			B3E2S1	Q9LFW3			Q9LMM5	Q68RU8			Q86Z98	P41153			Q0ZJ19	Q27IK7
P21434				Q6DA73	Q9M322			Q839I2	Q41142			Q64PL4	Q76FS5			P0AGA4	Q9LHI0			P81760	Q6A332			C1F3T7	Q40255			O04136	Q28FH2
B5XZW2				B7MY25	Q3ECP7			O48780	Q42191			A9NEI9	Q76PD2			D4GEU4	Q9LHN9			Q93Z27	Q6A333			Q4WTL0	Q40287			Q2HXL0	Q2H1Q1
P10330				Q09FS6	Q3ED68			Q4K779	Q42510			P32053	Q7CKM4			A0JZ78	Q9LHS0			Q7YJY4	Q6AVI0			Q9Y719	Q40392			Q68S16	Q2H6G4
A4XSM8				B4SLE4	Q3ED78			Q02FT1	Q42586			B8E5Q1	Q7F9W2			P14109	Q9LI74			Q9LW56	Q6AWW5			Q0CL68	Q40554			Q9XHM5	Q7RYY1
Q2JBP8				Q6D1T5	Q3EDG5			Q6D9A7	Q42602			P0AA06	Q7FGZ2			A1R3H9	Q9LIB6			O42889	Q6AWX6			Q4WLG1	Q40983			A6SED8	Q2H6M8
B7LKG3				Q8PPB2	Q3EDL4			Q837V3	Q42850			A9NHL6	Q7FRS8			B1JIY2	Q9LIE5			P34801	Q6AXT7			Q9LHP4	Q41058			Q9CAL3	Q2HIV9
B5XV26				A6LX31	Q3KTM0			Q48P74	Q42876			P39691	Q7G188			Q1C4N1	Q9LJD8			Q9MB73	Q6BDA0			Q8LW53	Q41059			Q9LQ12	Q4R6R4
A8G9S7				B1JIY2	Q3MHH6			C6DEJ2	P25614			Q036Y5	Q7GB25			A8G9R1	Q9LJF3			O48706	Q6CBE4			Q5B3W7	P21342			P93541	Q2LAE1
C6DGZ0				O68609	Q3MIT2			C6D9P6	Q43088			Q36450	Q7KWX9			A1R6X6	Q9LJM4			Q9FLC0	Q8TGK9			P55631	Q41141			Q08902	Q2N2K0
C1DDY1				Q6DA02	Q9SCW5			Q9SU56	Q43582			Q3IGV3	Q7LHG5			Q6DA02	Q9LJN2			Q9CAA9	Q6CQE5			Q42870	Q42472			A6SDU6	Q67ZM7
Q2NQP6				Q2NQL7	Q40152			Q5QYL5	Q498F0			Q9EV04	Q7NGN9			Q7CWX2	Q9LJP1			P51341	Q6DBN5			Q37620	Q42510			Q5XET4	Q9LZ76
A0JT53				Q3BQ76	Q40284			C6DC10	Q4F883			Q6CZQ9	Q7PC79			Q2NQL7	Q9LK21			Q42605	Q6DW73			Q0CSP9	Q42521			Q4WM08	Q2PCF1
Q8Z4Z9				Q8PQA7	Q40287			Q9HWC3	Q4FE45			P20681	Q7PC84			A1JTD1	Q9LK27			P08216	Q6DW74			A6ZZG1	Q42593			Q04050	Q2PS26
A4IRW9				Q0TMS7	Q40353			Q4KKP5	Q4KLU2			B1LHJ8	Q7PC86			Q8SHP7	Q9LK43			Q9ZUC1	Q6DYE4			Q2GSI6	Q42601			Q8LAS7	Q2QAV0
A0AJB5				P34027	Q40392			Q1QSV4	Q1JPZ7			P31585	Q7SYK1			Q6D0B2	Q9LK64			Q9M2D2	F4JVN6			C5FW30	Q42688			Q9LMX5	A2ZMH2
Q6FR62				Q6D0B2	Q40541			Q9CAA0	Q4KLU7			Q4K7D5	Q7T0Q5			A7ZPH2	Q9LKA5			Q9AS36	Q6ESZ9			Q12564	P25614			Q7XSQ9	Q2QMX9
Q71WW8				A7ZPH2	Q40554			A1U5D9	Q4QXM3			P42257	Q7X6Y7			Q6D6F8	Q9LKI5			Q6ID18	Q6EVK6			A1CKE0	Q43784			Q2QXB3	Q2RBN7
Q6D9I8				Q6D6F8	P93431			Q834T4	Q4LDF9			Q4K779	Q7X911			A6TEU8	Q9LM33			Q9XGM1	Q6F6B5			Q0TXG3	Q43822			Q43866	Q93Y38
Q9UUK7				Q5H1E5	Q40778			Q88QK7	Q5F3V3			P94316	Q7X9V2			O32086	Q9LM55			Q9LNU4	Q6GQT9			Q2TX26	Q43845			Q8W3F9	Q2RAC5
A7FJX9				C6DG74	Q40863			Q21SZ5	Q6VAA7			B0SWQ6	Q7XA39			P45459	Q9LMX4			Q6T267	Q6ICX4			C4JT27	Q45GQ7			Q84WU6	Q2QYW2
P42405				Q71E53	Q40983			Q51463	Q4R1I9			A9NHW6	Q7XA40			Q71E53	Q9LN20			P56349	Q6IMT0			Q9M0Y8	Q8H6G8			O81117	Q2U9J2
A7MQ91				Q8P8S4	Q41009			Q88Q71	Q4TU14			A9KKT9	Q9LRR5			Q4JXU5	Q9LN62			Q4IBS9	Q6IMT1			P9WNC1	Q49ZN0			Q9SHY2	Q2UFN0
Q9FXW4				Q830Z9	Q41014			Q6D4E3	Q4V3C1			Q02FT1	Q7XA86			A5CU72	Q9LN77			Q8H124	Q6K641			P9WNC0	Q4F883			P56330	Q2UUZ1
A0AIC6				Q3ABA4	Q41059			Q6CZL3	Q4V3C7			Q6D9A7	Q7XBQ9			Q815R9	Q9LNA5			A5U0A4	Q6LA43			A1CC12	Q4FE45			Q6H7J6	Q2V3H0
Q1C6U2				Q6D0I1	Q41140			P55720	Q6RHR6			Q0TMP3	Q7XJJ7			C5D8V2	Q9LNQ4			Q68RU4	Q6NKZ9			Q8H1Z0	Q4FE47			Q6F2U9	Q2V3L3
B2U1W0				Q02DE0	Q41141			Q6DAJ5	Q5N941			C6DEJ2	Q7XJN0			Q9K6H5	Q9LNU1			O48766	Q6NLV4			Q4WHA3	Q4HVS2			Q9LFW3	Q2V6J9
P17334				Q0SWH9	Q41365			Q9ZU11	Q5H8A5			C6D9P6	Q7XJS0			Q8RGH8	Q9LP45			Q9FLT3	Q9M3A3			O49354	Q4HYC1			Q9FH04	Q2V6K0
P55929				Q04647	Q41495			Q3K6Q4	Q4W382			P27725	Q7XJU0			Q04647	Q9LPG3			Q8GUM4	Q6NMM8			Q5ATH9	Q4I1B1			O82333	Q2V9B0
P40740				Q8PM64	Q42093			Q8LFN2	Q500U8			A1JJN7	Q7XLC6			Q66EM6	Q9LPM8			B2J7M9	Q6NPL9			Q0ZJ19	Q4IA56			A6S4J2	Q31708
B7LRA1				Q02Y87	Q42381			Q9T096	Q500W7			C6DC10	Q7XPY2			Q6D8D2	Q9LPW7			Q9XEA8	Q6NPN9			Q2HXL0	Q8J2R3			Q9M302	Q32SG5
A8GAN5				Q8PCE1	Q42404			Q8Z2N6	Q50EK3			Q4KKP5	Q7XQP4			P65245	Q9LPZ1			Q9ZVT8	Q6NPP4			Q4WAH4	Q4LDF9			P81760	Q9AR19
A0AIU5				C6DH14	Q42510			P76373	Q52QU2			A1JRK0	Q7XU38			O31526	Q9LQ02			P06453	Q6NQ79			Q9V0X3	O80565			P0C945	Q38796
B2VGP9				P00960	Q42521			Q75IW1	Q52T38			P04990	Q7XYS3			A8GCL5	Q9LQ04			P56354	Q6NQ88			A1C9L6	Q4R1I9			P14804	Q38821
B2VHY0				Q7WEA9	Q42533			Q9L4K1	Q53HY2			Q88QK7	Q7XYY2			Q57LN7	Q9LQK7			Q42546	Q9FMP0			A6SED8	Q4V3C1			Q9TKZ1	Q38834
Q9HZJ3				A4IRC7	Q42586			Q9SCV9	Q53P54			Q6G990	Q7XZF5			O64477	Q9LQV2			Q9STM6	Q6NQG7			A1CE93	Q67XQ0			Q93Z27	Q38894
C5BGA4				Q49L09	Q42601			P61844	Q53PC7			Q21SZ5	Q7XZU0			Q6AEA3	Q9LRB0			Q9C9A6	Q6NQJ6			A1DFP5	Q4V3D9			Q4IPI4	Q38906
C6DKU8				A9KJI4	Q42777			Q9FYR7	Q9FN26			Q88Q71	Q7XZU3			Q0IQU1	Q9LRP1			Q9URZ0	Q6NQJ8			Q9CAL3	Q4VCM1			Q7YJY4	Q38920
P21184				Q6D8X4	Q43062			Q1IE03	Q53UH5			Q8ZJ14	Q7Y1I7			Q9FND9	Q9LRR4			Q9LRV2	Q6NQK2			Q07729	Q6RHR6			Q9LW56	Q38950
A4ILP0				Q8ETM7	Q43088			Q839Y4	Q53WJ1			Q2NIP5	Q7Y1W1			E1W9W8	Q9LRR5			O81148	Q6NUT3			Q9LQ12	Q09MB8			P42254	Q38961
C6DJE1				Q2MIG0	Q43128			P29060	Q54I18			Q6D4E3	Q7Z6K3			P0CL04	Q9LRT1			P48621	Q6P2B1			C6BSE9	Q4VZP3			P34801	Q38997
B0RI48				C4Z3N5	Q43155			Q9SYG9	Q4G073			A6L8T0	Q6DFC6			C6DH14	Q9LRZ0			Q39196	Q99PV0			A4RBZ3	Q4W382			Q9MB73	Q39011
Q9LZ25				A7FD32	Q43768			Q8Y3L0	Q54M20			P0A161	Q7ZZ00			P00960	Q9LRZ3			Q9FWS9	Q6P4L9			Q08902	Q4WBL2			Q9FLC0	Q39023
Q72M93				Q75TC9	Q45493			Q9RB37	A1U669			Q21LB1	Q80YT5			Q7WEA9	Q9LS25			P27666	Q6PC62			Q4ILH3	Q4WDM5			Q42605	Q39089
B2VG89				Q6D636	Q46205			C6DFD6	Q86TW2			A8AK17	Q91PP5			Q49L09	Q9LS42			O74213	Q6PDI5			Q04050	Q4WG16			P08216	Q39108
P38859				Q2S904	Q0ZIW9			Q6D6D3	Q54R62			Q59654	Q83KW2			Q9FKG5	Q9LS48			Q93ZE8	Q6PIJ4			Q9Y7Q6	Q4WGL2			P48001	Q39128
P40292				O31530	Q49KW6			Q7PC84	Q54YK1			Q5QVZ8	Q84J71			C5B8I5	Q9LS90			Q9SI06	Q6Q152			Q0H8X5	Q4WJS2			Q9ZUC1	Q39202
Q08225				B2FRP1	Q4F883			P55180	Q551H4			Q6DAJ5	Q84JF5			P06723	Q9LSF8			Q9C983	Q6Q1P4			P20772	Q4WNS8			Q05425	Q39214
Q834R3				Q749W3	Q4K530			P48632	O23304			Q3K6Q4	Q84JR9			Q65DN9	Q9LSG3			Q4G2J3	Q6R0E3			P18260	Q4WPF5			Q9XGM1	Q39221
C0ZKC8				P42237	Q4KLU2			Q3KHL5	Q55680			A6VPG9	Q84JT7			Q5L3H7	Q9LSP7			Q9FK75	Q6R567			Q4WT84	Q4WQ08			P46248	Q94JS4
P70948				Q6D2R8	Q4KLU7			P46154	Q55C80			Q8LFN2	Q84JU6			Q6D8X4	Q9LSS5			P48482	Q6RVV4			Q59337	B0Y6V2			Q9LNU4	Q39231
A7BJC5				Q833I2	Q4L5A3			Q8VXB5	Q55DL2			A3QD46	Q84JZ6			A4IJI4	Q9LSW9			Q4WPF8	Q6SZ87			Q9SHY2	Q4WUK5			Q6YXQ7	Q39238
Q4K3R6				B0TH93	Q4LDF9			A6T4P6	Q55FJ2			P76373	Q84K47			O50633	Q9LSX7			Q9SSF8	Q6TBX7			P22360	Q4WY53			Q9LNT9	Q93Z81
Q6D127				P38104	Q4R1I9			Q1QSC0	Q569Z2			Q0VL83	Q84L08			Q2MIG0	Q9LT02			P17815	Q6USK2			A1CJ08	Q500W7			P25776	Q39254
P0CG63				Q6DAT7	Q4TU14			Q9LFN7	Q704U0			Q6D4W3	Q84LK0			P16481	Q9LT17			P18819	Q6VAA5			Q6F2U9	Q500Y9			Q4WPF2	Q39548
Q6D6Y7				E0U0H8	Q4V3C1			Q9HUP4	Q56W64			Q83CL8	Q84LM4			A7GRL8	Q9LT31			Q8SHP7	Q6VAA6			P30601	Q501H5			P94072	Q39601
Q8J1G7				Q3BV21	Q4V3C7			Q7S3C9	Q56X46			Q9SRK7	Q84M24			C0ZES6	Q9LT67			Q7XM31	Q6VAA7			P15380	Q51TF7			Q9ZSS6	Q3B724
B2VE28				Q6DAQ7	Q4VZP2			Q6D2N5	Q56XJ7			Q9SCV9	Q84MC0			A2Y5T7	Q9LT75			Q9FE64	Q6WNQ8			Q9LFW3	Q52T38			O81283	Q3B7T1
Q93CH6				Q87VF3	Q4VZP3			Q6D3Q6	Q56XM9			P61844	Q8LA32			A7FD32	Q9LTB0			Q00730	Q6WWW4			Q4WUK1	Q53HY2			Q4IBS9	Q3E6P4
B2VL85				Q56955	Q4W382			Q1R031	Q56XP4			P21410	Q84ME1			Q6D182	Q9LTB2			Q9C509	Q6XJG8			Q9M9Y9	Q53PC7			Q8H124	Q3E6S9
Q2IQE7				B7LKK8	Q4WHW1			C4LDU8	Q56XR7			C6CG41	Q84MZ4			Q6D636	Q9LTT8			Q71E53	Q6YUL8			Q4WCR3	Q54EP7			Q68RU4	Q3E7D0
A8GLF0				P20533	Q52JK6			A4XZ75	Q56XU4			P25131	Q84N64			Q32ED0	Q9LTT9			P42797	Q6Z0E2			O82333	Q54GN8			O48766	Q3E870
C6DK30				Q6D1X6	Q52T38			Q8VZK9	Q56XX3			Q488A0	F4I6M1			O31530	Q9LTX2			Q9LVN2	Q6ZLD3			Q4WX43	Q2KHT3			B3DN87	Q3E875
Q0ZIW3				A9KMB5	Q53HY2			P46277	Q56Y74			Q18CL7	Q84P17			A8GDX9	Q9LTY1			Q93Y09	Q6ZQ08			A2QQ28	Q9Y673			Q8GUM4	Q3E8W4
A7MJJ7				C6DB43	Q53UH4			Q7N3Q1	Q56Y85			Q92A71	Q84RF2			O31982	Q9LUG9			O22190	Q6ZY51			Q3T4F3	Q54M20			Q0UXJ7	Q3E936
A1JKM2				C6DET1	Q53UH5			Q04FQ4	Q56YN3			Q1IE03	Q84RR0			Q6D2R8	Q9LUI2			Q42523	Q700D2			Q4WVA0	Q54PB2			Q4WYK9	Q3EB08
P0AB31				Q831Z0	Q54I18			A4XPF8	Q56YN8			Q9SHI1	Q84RR2			P38104	Q9LUM0			B7KC04	Q704U0			Q5N870	Q54PE0			P35131	Q3EBC2
A1JJK4				P17556	Q54JE4			Q1QSU7	Q570C0			Q9SYG9	Q84TD8			P13708	Q9LUM3			Q41014	Q709C8			P81760	Q54QA6			Q93YR9	Q3EBC8
A4WFE4				Q6VMN4	O14717			B7VLM0	Q570P7			Q4ZVX2	Q84TG3			Q6DAT7	Q9LUQ5			Q40353	Q70DX9			Q01X76	Q54QU5			O59893	Q3EBQ3
Q6CZF0				B4TFC6	Q54QU5			Q502D1	Q588V7			C6DFD6	Q84TH5			A8G9T6	Q9LV11			Q6L8F7	Q71N54			Q4X0W8	Q54QV3			Q9LVC3	Q3EBZ2
A8GKD1				Q3BV14	Q54R62			Q8DNY9	O08575			Q6D6D3	Q84TI3			Q6D009	Q9LV48			Q0CIV4	Q75GR5			Q9P737	Q54R62			Q42546	Q3EC11
P0AB73				C4Z417	Q54S77			Q6VAF9	Q58FY4			Q7PC84	Q84VG6			Q94IG7	O81643			Q04647	Q75LU8			Q7RZF5	Q54T85			Q9ZP05	Q3ECP0
Q88XZ2				A8G9G8	Q54WR9			A2R7T0	Q58G01			A7MQZ8	Q84VG7			O87970	Q9LVG9			Q67ZM4	Q75QN6			Q9LW56	Q54Y26			Q940Q1	Q3ECP7
A4VRK4				Q87D69	Q555Z5			Q6LYE7	Q5BPL5			P52407	Q84VY2			Q39128	Q9LVI9			Q43086	Q94KI8			O42889	Q54YZ9			Q9XIE0	P93051
A8GIX9				Q2NRK8	Q55680			Q6DB61	Q5CCK4			C6DJF9	Q84WB7			Q6DAQ7	Q9LVN1			O78328	Q75VR1			P34801	Q54Z08			Q9STM6	Q94KE0
O32149				C6D9J8	Q55790			Q65D02	Q5F3U9			P48632	Q949Y0			Q0D131	Q9FWW5			O64477	Q766Z3			O42784	Q551H4			Q9URZ0	Q3ED68
C5BWL5				B2FUB4	Q55BI3			Q84W65	Q9NTI5			A6VF38	Q84WM9			B7LKK8	Q9LVQ7			Q01U81	Q76CU2			Q96U88	Q55680			Q9SKQ4	Q3ED78
P28635				A8GID8	Q55FJ2			Q9CHU6	Q8R3Q2			Q3KHL5	Q84WN0			P20533	Q9LVW3			Q9C167	Q76E23			Q2UBW0	Q55DR1			Q09FS6	P0C945
A1JMC5				A9KJ36	Q8RWM2			A2RNM9	Q5G1S8			P46154	Q84WU4			A9WQB0	Q9LX74			Q9FND9	Q76MR7			C1F510	Q55FJ2			Q6NKX3	Q3EDG5
Q6AF67				C0SP86	Q567B1			Q1QVK2	Q5H7P5			Q8VXB5	Q84WU6			Q8ZH59	Q9LXN8			Q67ZU1	O74828			Q4WZV6	Q8RWM2			Q41266	Q3EDL4
A4XWS2				Q2P894	Q569Z2			C6DKE8	Q5H8A4			A0RB61	Q84WU9			C6DB43	Q9LXT9			Q49L09	Q76PD2			P08216	Q56X46			P48621	Q7FRS8
P07345				Q2NZH9	Q56X46			Q2UPZ7	Q5HZ00			A8GLB8	Q84WV8			A7FE72	Q9LXV5			Q9FKG5	Q05580			C1F638	Q56XJ7			Q4JL84	Q3KTM0
B7GPV4				Q8PFG5	Q56X72			Q9HWR3	Q5IBC5			A8G1D5	Q84WW1			O52532	Q9LXW7			P22178	Q86UK7			Q05425	Q56XP4			Q9FWS9	Q3M9B9
Q93CC3				Q6D554	Q56XR7			Q9LER0	Q5JK52			Q6D2N5	Q86134			C6DET1	Q9LY03			Q9XGI7	Q7GB25			Q0UP45	Q68KI4			Q93ZE8	Q3MHH6
Q60048				C4ZBF3	Q56XU4			Q831B2	Q12754			Q6D3Q6	Q9E7N7			A6TEN9	Q9LY84			Q8RXK7	Q7KWM5			Q9SGY7	Q56XR7			O13775	Q3MIT2
P04995				Q839U9	Q56XX3			P26477	Q5M750			C1DNP5	Q9DIC6			Q9KD10	O82264			Q56ZZ7	Q7KWX9			Q7RY30	Q56XU4			Q9SI06	Q3MKY2
Q47077				A4WG45	Q56Y52			Q94B78	Q5MAU8			A4XZ75	Q869L3			P07506	Q9LYG9			Q2MIG0	Q7LHG5			Q4WLP9	Q56Y52			Q75KA9	Q3SX07
Q6D8X9				B2FPR7	Q56Y74			B0Z524	Q5N749			P17160	Q870L2			B4TFC6	Q9SIZ4			B9N843	Q7PC79			P23956	Q56Y74			Q9C983	Q6P4Z6
P50623				Q6MJV1	Q56Y85			Q5QY03	Q5N800			Q7N710	Q89YY3			B7NU97	Q9LYS2			A2Y5T7	Q7PC87			Q92235	Q56Y85			Q9FM64	Q3U213
Q6D7N0				C6DHN7	Q56YN3			C6DC48	Q5PNY6			B7VLM0	Q8BFS9			C6D563	Q9LYS6			Q4WV23	Q8TGN0			Q2UM42	Q56YA5			Q0DXS3	Q3UDW8
B2VF78				Q6D1X5	Q56YN8			C6DB34	Q5PP37			P42624	Q8BKC5			B1JLH7	Q9LYZ7			Q8L4H4	Q7S1Y0			Q870G1	Q56YN3			P55228	Q40089
A5W6Z7				P21473	Q570P7			Q7XA72	Q5PQS6			P47999	Q8BYR1			A8G9G8	Q9LZ03			C0LGW6	Q7SA85			Q4WPF2	Q56YN8			Q9SSF8	Q40152
Q6D698				Q3BPQ4	Q57616			C6DED2	Q5QJC3			Q6VAF9	Q8C6G8			A6VQ56	Q9LZ23			Q9SJ66	Q08953			Q6T267	Q570P7			P17815	P41153
Q51416				P0ABS4	O31674			Q4KJM5	Q5RE34			A8GID2	Q8GS60			Q52356	Q9LZD3			Q9SKD7	Q7SXR3			Q2UJE8	Q58FY4			Q7XM31	Q40287
Q6D4K1				A4J4Z4	Q58FY4			P26494	Q922R5			Q8ZP20	Q8GS71			A8G9L7	Q9LZD8			Q9SAK8	Q7T0Q5			C1FAE8	Q59967			Q9FE64	Q40316
Q70KY3				A5D5G5	Q58G01			A4XVB5	Q5U241			Q2NS86	Q8GSL4			Q2NRK8	Q9LZQ9			Q9ZSA2	Q7X6A5			Q9USQ2	Q5A0M4			Q9LS88	Q9SZ67
P34816				C6DI77	Q5B1G6			C6DB75	Q5UL10			Q02HZ4	Q8GT66			A1R5G4	Q9LZW9			Q2U561	Q7X911			Q2GYV9	Q5A599			Q00730	F4I594
P0AEJ1				Q2RM63	Q5BB47			Q1HDT2	Q9ZUT8			P55170	Q8GTR4			Q03FS2	Q9LZX8			Q9FXA9	Q8H6B1			Q9XEA8	Q5AK62			Q38850	Q40518
Q9ZA87				C6DJ78	Q5CCK4			A4XU74	Q5W274			A9KXZ7	Q8GUG9			A1R4S6	Q9M086			Q92407	Q7X9I0			Q6NLB1	Q5AU50			Q9C509	Q40541
Q6DAM1				Q1I833	Q5D869			Q4PSY2	Q9LFH0			A8GCF0	Q8GUH1			C6D9J8	Q9M0A4			P13708	Q7X9V2			B4JJQ3	Q5AUI1			Q71E53	Q40554
Q50827				Q6CZ80	Q5F3U9			P52662	Q8GT06			Q0VSA8	Q8GUH2			C5B7L8	Q9M0B6			Q9SA23	Q7XA39			Q2H2B2	Q5AWS6			Q8RXN0	Q40863
Q4QN19				B2FL33	A1L1F4			A4XZC6	Q5W9E7			Q68RV6	Q8GUI4			C5CA60	Q9M0N1			Q84TK1	Q7XA40			Q4WNA5	Q5AX35			P42797	Q41058
A4VIH0				P38448	Q5H054			Q6D476	Q8DWH2			Q02HS4	Q8GUK1			Q82ZE8	Q9M0S5			Q00248	Q7XA42			O59893	Q5B5S8			Q60EX6	Q41059
P22995				A4TQK1	Q5H7P5			Q6D087	Q5XET5			C6DKE8	Q8GUL1			Q9LPV5	Q9M0X8			Q96412	Q7XA86			A2Q8I1	Q5BCG1			Q4HYC1	Q41140
Q8Z335				Q0TTQ7	Q5H8A4			A9KKU4	Q5XET6			P27028	Q8GUM4			A1JPL4	Q9M0Y8			Q94IG7	Q7XBQ9			Q9XIE0	Q5BCI8			Q2UP89	Q41141
P0A1G9				A3DI04	Q5HZ60			A2YR02	Q9LMM0			A9KMB4	Q8GUM5			Q9C866	Q9M122			P06414	O23240			Q9STM6	Q5BFH3			Q93Y09	Q41328
B8HEI6				B4SNN0	Q5JK39			O93937	Q5XF11			P51181	Q8GUP1			Q6D554	Q9M158			Q9SLP4	Q7XJ53			Q9URZ0	Q5BPL5			Q42523	Q41385
A8G7Q0				C6DG36	Q15155			P46256	Q5XG71			O31449	Q8GUU2			A1JRM4	Q9M1B0			Q9C8G4	Q7XJJ7			B6HEM2	Q5BQN5			Q43070	Q42093
O68562				A7Z4U0	Q5M721			Q9HX91	Q5XGY1			Q94B78	Q8GVE8			C5D3N0	Q9M1E7			Q9SCV4	Q7XJN0			A6YG69	Q5CCK4			Q9MA17	Q42191
F2MMP6				B8DBU2	Q5M757			C6DCZ1	A4VCH4			B0Z524	Q8GW20			P9WNE1	Q9M1P7			Q39128	Q7XLC6			Q1E403	Q5D869			Q04647	Q42290
P0DH77				C6DDL7	Q5M9F8			Q6ZAR0	Q5XPJ9			C6DB34	Q9FL07			P9WNE0	Q9M1R1			Q9C827	Q7XPJ0			B8N7I7	Q5E915			Q67ZM4	Q42381
A8G848				Q8DLH0	Q5MAU8			Q839G4	Q5XV99			Q7XA72	Q8GW43			Q9LFL0	Q9M224			Q8MA05	Q7XPY2			Q9FWS9	Q5F3U9			Q9ZRB0	Q42463
C6DH13				Q1WSL8	Q5N167			Q1QT72	Q5XVA8			Q9FJL4	Q8GW72			B2VJW0	Q9M2F8			B8J5G7	Q7XQ88			Q10055	Q5FV35			Q9FGR0	Q42510
Q5L3R2				Q6CZH4	Q5N749			Q21HN6	Q5XVC7			A4XT90	Q8GWB7			A1JKA7	Q9M2N5			Q94AA1	Q7XTQ5			O13775	Q84WV6			Q43086	Q42586
A7FLC5				Q3BPR8	Q94FN2			Q65ED8	Q5XVF0			B1KMW5	Q8GWE0			C6DHN7	Q9M2T1			C1F634	Q9LF50			Q9C983	Q5G1S8			O78328	Q42777
C5C0H4				Q3AE90	Q5NBT9			Q7XRV2	Q5XVJ4			Q8DK88	Q8GWE6			Q6D1X5	Q9M2U2			Q1AW48	Q7XTV7			A7EX99	Q5H7P5			O64477	P25614
P37966				O34701	Q5PPG7			Q9WU83	Q5YDB5			A6LEJ2	Q8GWI5			P00944	Q9M331			Q9C0Y4	Q9FGW5			Q8J0U0	Q5H8A5			Q0IQU1	Q43007
P0A363				P39621	Q5R6J0			Q38XU8	Q5YDB6			Q87L95	Q8GWP5			P0ABS4	Q9M353			Q9LJU7	Q7XYY2			P56341	Q5HZ00			Q9FND9	Q43845
Q02K47				P14937	Q4R6R4			Q9LSJ5	Q5YLB4			A6L8J2	Q8GWR1			C6DI77	Q9M354			B6EY09	Q7XZF5			Q4WM95	Q5KQI4			Q9ZUN3	Q494P0
Q1CCZ4				P0A1V7	Q6QNM1			C6DHR3	A2YH41			C6DB75	Q8GWW4			C6DJ78	Q9M3A3			A2WWU2	Q7XZU0			Q4WPF8	Q5M750			Q67ZU1	Q4F883
Q4R1C4				A4W6Q3	O43314			Q88XY8	Q5Z9J0			C6DDJ9	Q8GXA4			B8HDD2	Q9M3G7			Q9FHF1	Q7XZU3			Q9SSF8	Q5NUF4			Q49L09	Q4FE45
A7ZQ47				Q1WV25	Q5S4V7			Q9I5W9	Q5ZI43			A8G9G5	Q94AI1			Q6CZ80	Q9M5P5			Q1IS99	Q7Y1W1			P41838	Q5QNA6			P22178	Q4I2W2
P0AC54				A5D2T5	Q5SK48			Q9ZCW3	Q8BZW8			A1JRK8	Q8GXJ1			P38448	Q9M7M1			O74633	Q7Y223			P17815	Q58DC5			P32465	Q7S3C4
P77324				Q5H4N2	Q5SP90			A8GHY4	Q5ZLT0			Q94IW5	Q8GXN9			A4TQK1	Q9M8D3			Q9SZN1	Q7ZVR1			Q9FE64	Q5R9R1			Q9ZUP2	Q4IA56
A1JRH2				P0C021	Q5UL10			Q8LEJ9	Q64M78			Q9I3A4	Q8GXP4			C6DG36	Q9M8J9			Q9M2P4	Q9FH28			Q00730	Q5RDE1			Q8RXK7	Q4IA62
P0A971				Q5XCQ0	Q5VMQ5			Q9I5Q5	Q64MA3			Q6CZ34	Q8GXR9			O31633	Q9M8Z5			Q94JW8	Q7ZZ00			Q5AWD4	Q9CTH6			Q56ZZ7	Q4IAK7
P0A355				O33948	Q5W274			P56315	Q651X7			P52662	Q8GXT3			A8G9V3	Q9M9E8			Q9LPV5	Q84J37			Q38850	Q922R5			Q2MIG0	Q4IB96
Q71WN4				Q9PB72	Q5W9E7			P56739	Q651X6			A5FKK0	Q8GXU5			A8G8E6	Q8LE98			Q9SMV7	Q84JL2			Q9C509	Q5U241			Q9LIF9	Q4IBN1
P36936				Q67JV3	Q5XET5			Q6D7W4	Q94AT5			Q6D476	Q8GXV5			P37766	Q9M9F9			Q84VQ1	Q84JU6			Q5BCI8	Q5W274			Q4WG16	Q4ICG8
Q73XP5				Q0ZJ29	Q5XEZ8			Q9LMT9	Q657X6			Q6D087	Q8GXZ3			C6DDL7	Q9M9M4			Q8PHQ4	Q84JZ6			Q71E53	Q5XET5			B9N843	Q8J2R3
O31907				Q17ZY4	Q5XF06			A9KX17	Q65X23			A9KKU4	Q8GY55			A0JZ20	O04348			Q9C5Z1	Q84K47			Q93Y09	Q5XF36			Q4WV23	Q4KLU2
A6TM77				Q09MB7	F4I8Q7			Q69SG5	Q66GI9			B2RIV3	Q8GYC7			A8G9H7	Q9MA74			Q9FPQ8	Q84K79			P28240	Q5XPJ9			A4R0J5	Q4KLU7
Q92BA4				A5W983	Q5XF36			A4W5A6	Q66GN9			Q42534	Q8GYD9			Q1ACN5	Q9MB42			O13302	Q84LH3			Q8K9V4	Q5XV99			Q9P3K8	Q5F3V3
C6DBR1				A9KL72	Q5XIC4			Q6D454	Q66GP9			P46256	Q8GYE0			Q6CZH4	Q9MT28			Q9C5Y2	Q84LK0			Q42523	Q5XVA8			C0LGW6	Q4LDF9
C0ZC05				Q82ZJ1	Q5XPJ9			Q9WZC6	Q66GQ2			Q9HX91	Q8GYH7			B5R0Q9	Q9S752			P20649	Q84LM4			Q4WDN4	Q5XVC7			Q9S7Q2	Q4P9K9
O32075				Q05918	Q5XV99			P93841	Q66GR3			C6DCZ1	Q8GYM3			Q3AE90	Q9S7E9			Q6ICW6	Q84M24			Q9SS47	Q5XVF0			Q9SKD7	Q4R1I9
Q88EW5				B2I6B4	Q5XVJ4			B8F6M2	Q66LN0			Q87WL6	Q8GYN5			O34701	Q9S7G2			Q9FNG8	Q9ZUD9			Q04647	Q5YDB5			P32110	Q4TU14
P39043				A7GTT6	Q5YDB5			Q9KMG5	Q66PF2			Q38931	Q8GYR4			P39621	Q9S7P5			Q9XGW1	Q84ME1			P43504	Q5YDB6			Q9SAK8	Q4V3C1
A8GLI8				B4STV2	Q5YDB6			A1JKQ4	Q66PF3			O34996	Q8GYT9			Q66FN5	Q9S7P9			Q1KVR8	Q84MZ4			Q4WLN7	Q5YLB4			Q9ZSA2	Q4V3C7
A4XR55				Q8PIY5	Q5Z818			Q9HVW9	Q66PF4			A4XY40	Q8GYU3			P20964	Q9S7U5			O82243	Q84N37			O78328	Q5Z9J0			O65396	Q4VCM1
Q6CYR6				Q6D3B4	Q5ZI43			A6GZB9	Q9MB73			Q9ABY6	Q8GYY0			Q8Y447	Q9S7U9			P93162	Q84N64			O64477	Q5ZJ25			Q9FXA9	Q4W382
Q74JY6				Q4V0R7	Q5ZJ25			Q9XFS9	Q9LZR3			A4XY28	Q8GZ42			C0ZIJ0	Q9S7Y7			Q9SXJ6	Q84TD8			Q9C167	Q5ZLT0			Q9FG87	Q4WCV3
P0CP81				Q65DX5	A6QQ47			Q4KFW6	Q67XL4			A5W989	Q8GZ92			A4W6Q3	Q9S9Q9			Q9SAJ3	Q84TH5			Q5BB57	Q61211			Q9URY4	Q4WUA0
P0CP80				C6DCZ0	Q5ZLT0			Q88DV3	Q67XX3			Q4KCQ3	Q8GZA4			O05390	Q9S9U0			Q10RB4	Q84VG7			Q67ZU1	Q64MA3			Q9M2P2	Q500U8
Q46634				C6DBI8	Q61211			Q9HTV1	Q67Y83			C4Z2R7	Q8GZQ3			A7FCZ2	Q9SA00			Q10NX8	Q84VW5			Q49L09	Q653H7			Q42679	Q500W7
A7MP70				Q5KX91	Q651X6			C1KVS7	Q67YC9			A4XQ41	Q8H0P8			Q6D850	Q9SA23			Q9LRR9	Q84VX3			A1C6X5	Q653P0			Q9C8G4	Q501H5
A7ZRT7				Q02RW8	Q651X7			Q6D625	Q67YI6			A0KHG4	Q8H0T9			P0C021	Q9SAK0			Q9M817	Q84W55			P22178	Q9FGV1			Q9SCV4	Q51UJ9
Q835H3				P39610	Q9FGV1			P15688	Q67YI9			A8GAD1	Q9SF41			Q9SI18	Q9SB63			O23049	Q84WB7			Q6Z6K4	Q657X6			Q39128	Q53HY2
B7IM73				Q8RBA4	Q66EE5			Q9FM19	Q67YT8			Q2FWY9	Q8H0W3			B7GFF3	Q9SCJ9			Q6NQG7	Q84WN0			Q01356	Q66GI9			P83691	Q53NI2
P48372				Q8ZP84	Q66GI9			C6DFS6	Q67ZM7			C6DHR3	Q8H0Z6			P0ADA7	Q9SCP2			Q9LRZ5	Q84WP6			Q8RXK7	Q66GP9			Q4IER0	Q53PC7
B2VD91				Q839J7	Q66GP9			P0A0D0	Q680C0			A4WFC9	Q8H106			Q0ZJ29	Q9SCP5			Q1ACN5	Q84WQ5			Q56ZZ7	Q66GQ2			Q9LW50	Q53WJ1
A4XUX7				C6DFB8	Q66GQ2			Q93YW5	Q680Q4			A8G7M4	Q8H1F6			Q82Z40	Q9SCV9			Q0P3P4	Q84WU2			Q2MIG0	Q66GR3			Q9FGQ7	Q54D08
Q033M5				C6DBR0	Q66GR3			O64806	Q680U9			Q81E05	Q8H1G3			C5CA73	Q9SCW1			Q9M331	Q84WU4			Q4WG16	Q66PF2			Q9LJU7	Q54GS1
Q6CYR0				C6DCF6	Q66PF2			Q1R1I5	Q682D3			Q8ZDG6	Q8H1Q8			Q9SJL9	Q9SD04			Q3E9B8	Q84WU6			Q4WV23	Q66PF4			O48917	Q54I18
Q9LCQ5				Q8P709	Q66PF4			A8H733	Q682V0			Q5KYS1	Q8H1S4			P26853	Q9SD82			Q9M153	Q84WU9			Q8L4H4	Q67W65			A6R2K7	Q54M20
Q66AE3				Q6D9Z5	Q67MT5			Q928I0	Q8N2H3			Q9I5W9	Q8H1U5			Q05918	Q9SE43			Q9HFE1	Q84WW1			Q9MUT9	Q67YC9			Q94CH5	Q54QA6
A1JJT0				Q9I471	Q67UC7			P0AF08	Q69JZ7			B6YR61	Q8H2D5			A9WSW5	Q9SEI4			P36842	Q84WW6			B8MDC1	Q67YI9			Q9FHF1	Q54R62
Q43594				Q6D8J7	Q67XX3			Q5WKY5	Q69L19			A8GKI5	Q8H329			Q5WLN5	Q9SEX2			Q6Z2T3	Q851Q6			Q4WQJ5	Q67ZM7			Q9SK87	Q54S77
P42293				Q5GZ80	Q67Y69			A2QAN3	Q69UZ3			Q6D7W4	Q8J1U9			Q6D3B4	Q9SF29			Q9FYG3	Q9E7N7			Q9S7Q2	Q67ZU1			Q00075	Q54SA1
P39332				P93276	Q67YC9			Q1QY63	A2YQ56			Q47162	Q8L3W1			A8GAV7	Q9SFE9			Q40531	Q86134			Q9SKD7	Q680C0			O74633	Q54T85
Q6D209				O52593	Q93YP4			B4S1G4	Q69VD5			P0A2D4	Q8L493			A8LWI0	Q9SFU6			B0Y5C3	Q9DIC6			Q1E878	Q680K8			P16313	A1U669
C5C7X4				Q2P3K3	Q67YI9			C6DJE0	Q6A333			A4W5A6	Q8L586			C6DCZ0	Q9SFX2			P46011	Q869L3			Q9SAK8	Q680Q4			Q9C6Z2	Q54TT4
B2VF08				Q87DR1	Q67YT8			Q03P57	Q6A332			Q9SVG4	Q8L5R3			C6DBI8	Q9SFX3			Q9FYE1	Q875S0			Q9ZSA2	Q682D3			Q7S7C0	Q54W07
B2VGA5				A7Z6M2	Q67ZB3			Q6GE90	Q6AVI0			Q65FX8	Q8L5U0			A0JY58	Q9SGH6			Q5JK32	Q8C5N3			Q2U561	Q84WU9			Q94JW8	Q55680
P42182				P34199	Q67ZM7			C6DHT5	Q6AWW5			Q8LL05	Q8L5Y5			Q8ZP84	Q9SGN6			O48661	Q8CGC6			Q9FXA9	Q6A332			Q9LPV5	Q55DL2
C5C2F6				P23189	Q67ZU1			Q5QWA3	Q6AWX0			Q4KFT3	Q9LIE4			C6DFB8	Q9SGP2			Q9SI18	Q8CGS5			Q92407	Q6A333			P11515	Q05B30
P13382				Q3BP12	Q680Q4			O34153	Q6BDA0			Q6D454	Q8L5Y6			B2K518	Q9SGQ0			Q9FXH1	Q8GAW0			P07921	Q6AVI0			Q9SMV7	Q02981
A8GKG3				Q6D3J7	Q680U9			A1C987	Q6BE25			Q9FY64	Q8L5Z7			C6DBR0	Q9SGY2			Q4WVG8	Q8GRL7			Q2UBM3	Q6AWX6			Q84VQ1	Q55GS2
A4WG67				P58582	Q682D3			A4XQS6	Q6CZK0			Q8UKE4	Q8L633			C6DCF6	Q9SGZ5			Q6LA42	Q8GS71			Q4WLU1	Q6BDA0			Q5AWI5	Q569Z2
B1JS28				C6DKT6	B1A978			Q74M26	Q6CZK1			Q4KI58	Q8L6H7			C6DIH9	Q9SHS8			Q56YN3	Q8GSJ1			Q00248	Q6BE25			Q9C866	Q56W64
A8GDJ0				C6DFR9	Q69Q02			P93400	Q6CZK2			A8G9N8	Q8L6Y4			A8G9Y3	Q9SI52			Q9STP4	Q8GTR4			B8NP78	Q08953			Q4WU12	Q56X46
P96593				Q6D9D7	Q69VD5			B9DP25	Q6D074			A8GAC8	Q8L725			Q8ESL3	Q9SI62			Q9C8K2	Q8GU88			Q9M2P2	Q6CC39			Q872T7	Q56XJ7
Q5BD89				P46317	Q6A332			P07346	Q6D0E6			B1ZX46	Q8L733			Q6D8J7	Q9SII8			Q9FMX3	Q8GUG9			A1C5V3	Q8TGK9			P43254	Q56XM9
A0AJU0				P39810	Q6A333			A5VJK4	Q6D238			A8GDR7	Q8L735			P93276	Q9SIM9			Q4IBN1	Q8GUH1			Q02654	Q6CQE5			O13302	Q56XP4
Q66ES6				Q975R0	Q6AST1			P93281	Q6D2N9			B0RRB2	Q8L748			B4TK41	Q9SIV2			P0CI03	Q8GUH2			Q42679	Q6DBN5			Q9C5Y2	Q93VV5
Q6AD08				P0A4J2	Q9FYN7			Q3KAU3	Q6D3V0			A1JSE7	Q8L774			Q9ZF60	Q9SIV5			Q9FXB9	Q8GUI4			Q5B6C7	Q6DW73			P20649	Q56XR7
Q51363				Q6D1H8	Q6AWW5			Q87XN2	Q6D454			P57956	Q8L796			B7VJM5	Q9SIW2			Q1SGF1	Q8GUK1			O14111	Q6DW74			P25819	Q56XU4
Q2HA14				O54435	Q6AWX6			C0LGF5	Q6D6A7			Q97IR8	Q8L7A9			A9WNC6	Q9SJ04			Q9SJL9	Q8GUM4			Q4I7F9	Q6DW76			P00455	Q56XX3
P96674				P42014	Q08641			Q5QWR6	Q6D7D0			Q6D625	Q8L7E5			Q6D3J7	Q9SJ40			Q9C912	Q8GUM5			Q10085	Q6ESI7			Q6ICW6	Q56Y52
A4W871				P39128	Q6BDA0			C6DEP1	Q6D8Y0			P15688	Q8L7E9			P58582	Q9SJ41			O24540	Q8GUP1			Q9FGQ7	Q6ESZ9			Q9FNG8	Q56Y74
B8DHJ5				Q6D9J0	Q6CQE5			P23620	Q6D9I7			Q8GU87	Q8L7F9			P57486	Q9SJE1			Q39547	Q8GUU2			Q4IJ11	Q6EU10			Q9XGW1	Q56YA5
P37765				C6DJU6	Q6CYJ9			Q07423	Q6DAA8			Q8XP76	Q8L7G0			C6DKT6	Q9SJG9			Q9ZS88	Q8GVE8			O13820	Q29L43			O82243	Q9FWR2
P32521				C6DAH5	Q6CZK1			Q5FJT2	Q6DBN5			B2K0R4	Q8L7I1			C6DFR9	Q9SJL6			Q92250	Q8GW19			P07506	Q6GQT9			P93162	Q570C0
B2VF45				Q3BWY2	Q6CZK2			P24686	Q0VC13			C6DFS6	Q8L7I2			A4WAB7	Q9SJM0			Q9C507	Q8GW20			Q00075	Q6H442			Q9SXJ6	Q570P7
A7FD11				Q0CVU1	P0ADA4			Q2SCE5	Q6DR03			A8GFF9	Q8L7L1			B8HCX5	Q9SJQ6			O23553	Q8GW43			Q872I5	Q6IMT1			Q8GZM7	O08575
Q6FXI5				Q9I472	Q6D1I4			P05491	Q6DR04			P0A0D0	Q9SNB9			A0K1I7	Q9SJT1			Q8GXG1	Q8GW72			A1CRI1	Q6IMT0			Q9SNV9	Q58FY4
Q6D5U5				A8GCE0	Q6D1T4			Q9CFY8	Q6DW74			P35673	Q8L7M0			Q6D9D7	Q9SK66			Q9ZVD5	Q8GWB7			O74633	Q6K641			Q0UPV4	Q58G01
A0AMC5				C6DF90	Q6D238			Q9SCV8	Q6DYE4			B1KQ88	Q8L7M1			Q949G3	Q9SKB2			Q651X6	Q8GWE0			P15181	O23034			Q66GR0	Q5AF03
C5BV40				Q8PJK5	Q6D273			Q3K3A6	Q6DYE5			P58627	Q8L7M4			Q5WKB6	Q9SKH2			P34800	Q8GWE6			C5FBW2	Q9FGT7			Q9LRR9	Q5AK62
P38993				B2FU49	Q6D275			Q1R0C0	Q9MA74			Q1I5F9	Q8L7R3			A1JJI5	Q9SL03			Q93Y06	Q8GWI5			O80961	Q6KAE5			Q9M817	Q5AK66
P40857				P31711	Q6D2N9			A8YUY2	Q6EWX0			B4RD11	Q8L7S0			Q6D1H8	Q9SL76			P18661	Q8GWK2			O43123	Q6LA42			Q06886	Q5AKA5
Q6D7C2				Q6D1H0	Q6D7Z6			Q0V0B0	Q6EWX1			Q39090	Q8L7S3			C0ZIK5	Q9SM57			Q9LHS7	Q8GWR1			Q5AWI5	Q6LA43			Q52T38	Q5AZC9
A8GDU4				P37482	Q6D990			Q4K5U4	Q6F6B5			P0AF08	Q8L7W1			O54435	Q9SMP5			Q39202	Q8GWT4			A1DJ58	Q6LA54			Q9LRZ5	Q5B1Z0
P57015				P19817	Q6D9I7			O80988	Q6GQT9			A8GAV2	Q8L7W2			A8GH82	Q9SMV6			P08770	Q8GWV5			Q4INS6	Q6MEE7			Q4HTS9	Q5BD89
A1JLF1				Q3BQI6	Q6DAN0			A6UZI0	Q6HF02			C1DHW2	Q8L7W8			A1R8T2	Q9SMX9			Q5AW32	Q8GXA4			O13302	Q6MV78			O59953	Q5BH69
P16657				B2IA72	Q6DBN5			Q7PC81	Q8S9G8			A6L5G8	Q8L850			Q6GJB8	Q9SMZ4			Q8LC30	Q8GXC7			P20649	Q6MVH7			Q8VZJ9	Q5BPL5
Q87K77				Q5GYV8	Q6DW73			A8H6X2	Q6ICY4			P0AG68	Q8L9J9			Q01555	Q9SN23			Q8D653	Q8GXJ1			P25819	Q6NKX5			Q3E9B8	Q5BQN5
P39805				Q3BVJ3	Q6DW74			Q48449	Q6IMT1			A4XVW1	Q8LAN3			Q724B0	Q9SN74			Q9SR40	Q8GXJ4			P15325	Q6NKZ9			Q9M153	Q5CCK4
Q9X2T1				Q3IZ66	Q6DW76			Q1QVH3	Q6J9Q2			C6DJE0	Q8LAZ7			P0AED4	Q6R0E3			O74197	Q8GXN9			P00455	Q6NLV4			O13418	Q5D869
P47204				A6TWK9	Q6DYE4			Q8E611	Q6K687			B4SQS2	Q8LB17			Q1WSH9	Q9SNC6			Q500Y9	Q8GXP1			Q00298	Q6NPL9			Q9C566	Q5E915
A9KSW9				Q8PKQ2	Q6DYE5			A5W9Z6	O23034			A8GCM8	Q9LJG8			Q6D9J0	Q9SP32			Q9LTQ0	Q8GXP4			P03795	Q6NPN9			Q9FYE1	Q5F3U9
Q1DHX9				A1JR25	Q6EU10			P21627	Q6K833			C6DHT5	Q8LBI9			Q8L868	Q9SQI2			C0LGU0	Q8GXU5			Q9S9X4	Q6NQ79			Q5JK32	Q5G1S8
A3LWX3				Q6D654	Q6EVK6			Q7XR91	Q9FGT7			A4XQS6	Q8LBL5			Q05001	Q9SR02			Q5W7F2	Q8GXV5			Q4WCX4	Q9FMP0			Q9SV01	Q5H7P5
Q9KA74				Q6D406	Q6EWX0			P23181	Q6K8X6			P93400	Q8LBZ4			C6DAH5	Q9SR66			Q94AS9	Q8GY23			Q9Y6Z8	Q6NQJ6			Q9FWQ5	Q5HZ00
P42913				Q7ANW8	Q6F2Y7			Q8NJS1	Q6K973			B9DP25	Q8LDL0			Q73S31	Q9SR79			Q1E2F4	Q8GY55			O22886	Q6NQJ7			Q9SI18	Q5HZ60
P53189				Q5GWQ2	Q6F6B5			Q1IBP0	Q6M9M7			Q05098	Q8LEB2			C6DF90	Q9SRE5			Q9SHZ3	Q8GY84			C5FEL7	Q6NQJ8			Q9FXH1	Q5IBC5
A1JPR8				B4SHI1	Q6GR35			Q0UPL5	Q6MEE7			P93281	Q8LEB6			Q6A9C3	Q9SRK7			P93276	Q8GYA4			O82243	Q6NUT3			Q4WVG8	Q5K654
A8GKC9				Q2P728	Q6ICY4			B7GJ73	Q6NKN9			P05695	Q8LEV3			P94431	Q9SRR0			Q9FNM5	Q8GYD7			Q10L32	Q6P2B1			Q9C9L5	Q5M757
Q9F2U7				Q6HE53	Q6IMT1			Q1DHE1	Q6NKX5			Q87XN2	Q8LFG1			Q9LVM0	Q9SRT0			Q9FF79	Q8GYD9			P39714	Q6P2Q9			P49132	Q5MAU8
P44873				P72192	Q6K973			Q8S8V7	Q6NLW5			Q1WSM9	Q8LFJ8			C6DIG9	Q9SRU2			Q9SIB2	Q8GYE0			P30602	Q6PDI5			O74489	Q5MIB5
Q6D5P8				B0RQU0	Q6KAE5			Q9C5U0	Q6NMC6			B1IE18	Q8LFN2			Q6D1H0	Q9SRX9			Q3EDG5	Q8GYL7			Q10RB4	Q6PDI6			O80494	Q9STM3
A6TAH6				Q82ZJ0	Q6L4L4			Q9KBV3	Q9M3A3			Q6D410	Q8LFS6			P37995	Q9SSA7			Q38873	Q8GYP3			Q4WDE9	Q6PIJ4			Q9C8K2	Q5NBT9
A7ML93				Q6D0J4	Q689G6			Q09G35	Q6NPD7			B2TX76	Q8LG03			A0JZ48	Q9SSE9			Q3B724	Q8GYU3			Q9FX31	Q6PQJ9			O64556	Q5PNU3
Q89S87				Q6D3B1	Q6NKN9			Q6D1X4	Q6NPN9			Q52966	Q8LGI2			A8GC31	Q9SSF9			Q7SAM0	Q8GYY0			Q4IP51	Q6Q1P4			Q9FMX3	Q5PNY6
Q9HUN4				P93311	Q6NKX1			Q5QV30	Q6NPT8			Q2NJZ2	Q8LGI3			Q09131	Q9SSJ8			Q9FJX0	Q8GZD4			O60008	Q6S5G3			Q4IBN1	Q5PP37
O68877				C0SPB3	Q6NKX5			Q3M9G1	Q6NQ79			A4VP82	Q8LGU1			Q27GI3	Q9SSM4			Q948R1	Q8H038			B9I666	Q6SSJ3			Q949X0	Q5QJC3
Q6C791				Q6D5P6	Q6NKZ9			A4XZ72	Q6NQ81			C0LGF5	Q8LGU6			Q8X714	Q9STN3			Q8H3C8	G7ID19			Q6Q487	Q6T3U4			P0CI03	Q9ZPI1
P32010				Q8P3N0	Q6NLC8			Q9LY50	Q9FMP0			C6DEP1	Q8LGU7			A1R996	Q9STX2			Q8TVE2	Q8H0T4			Q1ACN5	Q6USK2			Q9FXB9	Q5REU4
B4U0J7				B8FVI0	Q9M3A3			Q11207	Q8W4Y5			Q07423	Q8LIY0			P02906	Q0WQ57			Q93ZB9	Q8H0T9			O59953	Q6VAA5			Q1SGF1	Q5S2C4
O14351				B4SHV0	Q6NPL9			Q47587	Q6NQJ6			B8F858	Q8LJT8			B8HBH8	Q9SU29			Q949G3	Q9SF41			Q8VZJ9	Q6VAA6			Q9SJL9	Q5SMU7
A8GL96				Q8ZJ06	Q6NPN5			Q9FGS8	Q6NQJ8			P05491	Q8LK56			P96682	Q9SU58			Q9FKA5	Q8H0U8			Q9M331	Q6VAA7			Q01317	Q5SP90
Q6DAR0				A6LSV5	Q6NPN9			Q6CZG6	Q6NQK2			Q8R757	Q8LKS5			Q6D8S7	Q9SU71			Q01555	Q8H0V5			Q9M153	Q6VAA9			Q8L8Q3	Q5VQ09
P33416				C5D428	Q6NPP4			Q8S8X7	Q6NQL6			C4ZGF4	Q8LL04			A1JR25	Q9SU72			Q9FI40	Q8H0W3			Q86AS6	Q6WNQ8			Q8GXG1	Q6P4Y0
P85993				B0RS35	Q6NPT8			Q8LBL1	Q54QA6			A8GJU0	Q8LLD0			A9WPI0	Q9SUC9			Q8L868	Q8H0Y1			A7E471	Q6WWW4			P34800	Q5W274
A4XSZ1				Q6CZF1	Q6NQ79			Q2NZX1	Q6NU40			P35881	Q8LMR2			Q6D654	Q9SUG6			Q9LU14	Q8H106			Q5JK32	Q6YUL8			Q93Y06	Q5W770
B2VGN3				Q6DAH2	Q6NQ88			B5XZ52	Q5ZJH2			Q7MZ83	Q8LPF0			Q6D406	Q9SUG7			Q8GXN2	Q8H110			O60044	Q5Z627			Q9LHS7	Q5W9E7
P26901				Q834D0	Q6NQJ6			Q9M9W8	Q6P2B1			Q54T46	Q8LPG9			Q7ANW8	Q9SUK9			Q6QU67	Q69JZ7			P62162	Q6Z3U3			Q9UV51	Q8GT06
P52681				Q5WLU5	Q6NQJ7			Q1R1N5	Q9Y5L0			B7V7A2	Q8LPQ9			Q6CYJ1	Q9SUM4			O82363	Q8H112			Q9SI18	Q6Z4G8			Q39202	Q5XET5
Q9HT16				P26646	Q6NQJ8			C1KX21	Q99PV0			A8GAD2	Q8LPR8			Q9K888	Q10LZ9			Q5AUX2	Q8H124			Q754I2	Q9FHH2			Q9Y7G8	Q5XET6
Q668T8				B1YIP3	Q6NQK2			Q9C757	Q6PIJ4			Q5LGS1	Q8LPS1			A8GKH4	Q9SV15			Q68KI4	Q8H129			Q4WVG8	Q6ZI17			Q8GXJ4	Q5XEZ8
A9MF24				Q4UQT6	Q6NS23			Q56415	Q6PC62			B2VK44	Q8LPT9			A8AHD6	Q9SV21			Q570B4	Q8H183			A2RA63	Q6ZIX2			Q9SR40	Q5XF11
C6DJF7				Q6D1I4	Q6NUT3			P20966	Q6PQJ9			A4VRZ0	Q8LPU5			Q9C9R6	Q9SVH3			Q1IIJ5	Q8H184			Q0ZJ29	Q6ZY51			Q42667	Q5XPJ9
Q6D7B3				C6DF64	Q6P2B1			Q1QVR0	Q6Q1P4			O80988	Q8N6R0			Q6A5T5	Q9SVM0			Q4X0M4	Q8H1F2			Q2IJK7	Q8RY95			Q10M29	Q5XV99
Q6D7E7				Q3BZT1	Q6P2Q9			P26211	Q6R0E3			P05522	Q8R3Q2			Q82ZJ0	Q9SW08			Q9SMZ4	Q8H1F6			B8N122	Q700D2			Q0UWT7	Q5XVA8
C1DJ58				A6KZL6	Q6PDI5			A1JNT5	Q6R0H0			Q11Q26	Q8RV04			Q6D0J4	Q9SW11			Q5B058	Q8H1G3			A1CLD2	Q9FFH3			Q9LTQ0	Q5XVF0
A0AIJ9				B4SJS0	Q6PIJ4			Q9ZVH4	C0SVG5			Q48449	Q8RVL2			Q6D3B1	Q9SX20			P21775	Q8H1Q8			P30600	Q704U0			C0LGU0	Q5XVJ4
A7MFH4				B0RU58	Q6Q152			Q5B4Z3	Q6R0H1			P21627	Q6ZFZ4			P93311	Q9SX33			Q3ZJ93	Q8H1U4			Q9UTS5	Q709C8			Q5W7F2	Q5YDB5
Q9HTM1				A9KMD8	Q6Q1P4			Q9I2U8	Q6RVV4			Q6D2Q8	Q8RWA2			P37255	Q9SX83			P25096	Q8H1U5			Q9STP4	Q70DX9			Q9LW49	Q5YDB6
Q4WMS9				Q03IV3	Q6R0E3			Q15N18	Q6RYA0			Q55135	Q8RWD5			C0SPB3	Q9SXA1			Q42602	Q8H2D5			A1DE13	Q70GH4			Q7X660	Q5Z8P0
Q4WGK6				P0A9P1	Q6R0H0			Q8EK12	Q6S4P4			P51428	Q8RWD6			Q6AEE4	Q9SY60			Q9LVM0	Q8H960			Q6C6S3	Q71H73			Q9SHZ3	A2YH41
A6V1E4				C6DG71	Q6R2K3			Q1E7P0	Q6TAS3			Q4ZVY9	Q9MA55			Q839G8	Q9SYP1			Q8GXR9	Q8H965			Q4IBN1	Q71N54			P93276	Q5SN53
Q8ZEL9				Q6CYM1	Q6S4P4			Q1QSZ4	Q6TBX7			O33499	Q8RWE8			Q6D5P6	Q9SZ11			Q9LV10	Q8K1X1			P0CI03	C4YJQ8			Q9FNM5	Q5ZCI1
Q9EXN5				O86447	Q6S5G3			Q8ZAP0	Q6VAA5			Q1IBP0	Q8RWF0			Q9FWX7	Q9SZ30			Q9LW26	Q8L3Z8			Q1SGF1	Q754C8			Q75HE6	Q5ZI43
P04668				A5VXQ0	Q6S7B0			A4XPM5	Q6VAA6			Q4K3A8	Q8RWG1			Q94C11	Q9SZ67			O80933	Q8L493			Q9SJL9	Q75LL6			Q9SIB2	Q5ZJ25
Q9MUV2				C6DF00	Q6SJV8			Q88WD0	Q6VAA9			B0KR91	Q8RWH9			Q2VED2	Q9SZ83			O48686	Q8L4B0			Q4X161	Q75VR1			Q00659	Q5ZJX1
Q5HKF6				C6DIA2	Q6TBX7			Q0WQF7	Q6WNQ8			Q4KFV3	Q8RWK8			Q47087	Q9LVT1			Q9ZPY2	Q8L4J2			Q4WVM7	Q766Z3			A1SUY2	Q5ZLT0
Q74IR9				Q6D1A3	Q6TPH1			Q6D9G1	Q6WWW4			Q4KF90	Q8RWM2			Q5XF59	Q9SZL7			A8Y9C4	Q8L4M1			A1CS00	Q76CU2			Q9FIU7	Q5R9G4
Q03FT5				Q65NB0	Q6USK2			A2RLU5	Q6YFE4			Q02DD9	Q8RWM3			Q6YXP4	Q9SZL8			P29357	Q8L5R3			Q01317	Q76PD2			Q8H3C8	Q9H2T7
P32775				Q6D401	Q6V9I6			Q8YAC4	Q6YUL8			Q04UL2	Q8RWN7			Q8ZJ06	Q9SZT4			Q9FRS6	Q8L5U0			Q0CWQ2	Q7GB25			Q93ZB9	Q60E70
B2VF42				A3DHS8	Q6VAA5			O82628	Q6YZW0			Q3IEC6	Q8RWS6			C5CB88	Q9SZV5			Q10QL5	Q8L5Y6			Q9AXH0	Q7NL20			Q949G3	Q651X6
A8G8F0				O50635	Q6VAA7			B8NPT0	Q6Z3U3			P51074	Q8RWT8			P0C063	Q9T034			P56523	Q8L5Y9			Q92250	Q7PC79			Q7S5E7	Q653H7
Q6D036				Q06GX2	Q6VAA9			Q2TXB8	Q6Z4G8			Q8S8V7	Q8RWU3			A7QJG1	Q9T041			O48651	Q8L607			Q9C507	Q7PC84			Q7S2Z9	Q9FGV1
Q6CYJ6				B8I7T5	Q6WFW1			A1W776	Q6Z7K5			Q47157	Q8RWU6			Q88XV1	Q9T070			Q09131	Q8L611			Q8L8Q3	Q8TGN0			Q9LU14	Q655R6
O05409				Q7U4L7	Q6WNQ9			Q9SIT6	Q6Z8C8			Q06903	Q8RWV3			A1JRU3	Q9URW6			Q27GI3	Q8L6Y4			Q0CC19	Q7RX33			Q8GXN2	Q94AT5
Q6V9D9				Q2RLY7	Q6WWW4			Q9FV46	Q6Z8D0			A8GAJ0	Q8RWV8			A8GFF7	Q9UUH4			Q9FGY1	Q8L733			Q0UIU6	Q4I5I4			Q6QU67	Q65X23
P75937				Q03235	Q6XJG8			P44099	Q6ZI17			A8G903	Q8RWW0			Q6D259	Q9XE58			Q94AA9	Q8L735			Q7SGZ5	Q7S7C5			Q9LFI1	Q66GI9
Q74Y93				P55901	Q6Y9P5			A4XPI7	Q6ZKL8			Q09G35	Q8RWY6			A8GIE2	Q9LEY4			Q9SYI2	Q8L736			Q8L805	Q7S8R8			Q7RZH4	Q66GN9
Q8ZBV7				Q3BVC0	Q9SY74			A4XZ25	Q6ZY51			Q02G02	Q8RX01			Q56956	Q9XF23			C0LGD7	Q8L748			P00852	Q7SA85			Q43240	Q66GP0
Q6DAE6				C6DKX8	Q6YXP4			B7UQK0	Q71DJ5			Q6D1X4	Q8RX22			Q6CZF1	Q9XFD1			Q9M9E9	Q8L7E5			A1VGB0	Q7SFB0			Q68KI4	Q6YPG5
A4XYE0				B4SPL6	Q6YXQ3			Q839G1	Q71N54			Q4L7L3	Q8RX28			Q0JLC5	Q9XFH4			Q01QW7	Q8L7G0			A6RRD4	Q7SGG0			Q0CVU1	Q66GQ2
Q7N3V2				C6D995	Q6Z2W3			Q96303	Q75HJ0			A4XZ72	Q8RX83			Q6DAH2	Q9XGR4			Q84KJ6	Q8L7I1			A1D855	Q7SQ98			Q9SN10	Q66GR3
B2VKT4				Q6D847	Q6Z3U3			A1JPV4	Q75LU8			P72161	Q8RXC8			A8GFM8	Q9XI90			Q9LVQ5	Q8L7L1			P25284	P03396			O82436	Q66PF2
P25132				Q81VQ7	Q6Z4G8			Q88PW6	Q75QN6			C4L7U0	Q8RXD6			Q9M4A2	Q9XID3			Q2JRJ5	Q8L7M4			P21240	Q7SXR3			P46643	Q66PF4
P24518				O93662	B8B4D0			Q6D9A3	Q75VR1			P25184	Q8RXD9			A8G8X6	Q9XIE6			P16928	Q8L7R3			O74197	Q7T0Q5			Q76FS2	Q67VS7
A1R8V3				Q4UXM2	Q6ZI17			A1JS57	Q75W54			Q6CZG6	Q8RXF8			A7MEJ8	Q9XIM0			Q9LT15	Q8L7S3			Q9P4W7	Q7TQK4			Q8W4Y5	Q67XX3
B2VEU3				C6DKF1	Q6ZL94			Q42652	Q766Z3			Q4K898	Q8RXK2			Q6D1I4	Q9XIN0			Q7S7R6	Q8L7W1			Q5W7F2	Q7X6Y7			Q40288	Q67Y83
O05408				Q2QD76	Q6ZQ08			Q8VYY5	Q76CU2			Q8S8X7	Q8RXL8			C6DF64	Q9XIN8			O80770	Q8L7W2			Q7X660	Q7X7H9			Q9SMZ4	Q67YC9
C6DBD0				Q9I4N6	Q6ZY51			P07344	Q76E23			Q15MU3	Q8RXR2			A1JKI0	Q9ZPH2			O22757	Q8L7W8			Q0ULD0	Q7XA40			Q00268	Q67YI6
C6D930				C6DIM5	Q700D2			P0AAL7	Q76PD2			Q3Z9L3	Q8RXS6			O05410	Q9ZPS4			P53697	Q8L831			Q94AS9	Q7XA39			Q7S5C0	Q67YI9
Q49KW6				B7LLX8	Q704U0			A4XPY6	Q7ADF8			A1RED1	Q8RY00			A1JK24	Q9ZPS9			Q42910	Q8L840			Q5BDP1	Q9LRR5			A2QL84	Q67YT8
Q6D961				Q2P3D0	Q709C8			Q6D8D4	Q7CQE0			A6VE11	Q8RY16			B2GF15	Q9ZPY6			Q9C6D2	Q8L8Q8			P93276	Q7XA42			P25096	Q67ZU1
P80563				A4XVW2	Q71DJ5			Q15RN6	Q39013			Q2NZX1	Q8RY18			P54559	Q9ZQ34			Q9LME2	Q8LAP6			P49313	Q7XA86			Q9LVM0	Q680C0
Q7N9X5				C6DAZ5	Q71N54			Q1R0F8	Q7FRS8			B5XZ52	Q8RY22			A7FHI1	Q9ZQ96			Q5N8F2	Q8LB72			A1DLN3	Q7XI08			Q8GXR9	Q680Q4
P22751				Q6DA74	Q72JJ7			Q6CZY5	Q7G8Y3			Q8KAG9	Q8RY25			O68935	Q9ZQ97			Q9C9R6	Q8LBA0			Q27527	Q7XJJ7			O48686	Q680U9
A1SJP8				C6DET2	Q754C8			Q6D622	Q9LK64			Q7MXR4	Q8RY60			P0A9P1	Q9ZQ98			Q67UL3	Q8LBV4			A0L7X0	Q7XJS0			Q9ZPY2	Q681N2
B7K4A4				Q6D5W0	Q75GT3			Q94B77	Q8VZZ4			Q7MUZ6	Q8RY67			Q5WAG4	Q9ZQC6			Q9ZUI0	Q8LC03			Q9SIB2	Q7XLC6			Q9FRS6	Q681Y3
P39691				B5XTK7	Q75HC2			Q1DLP2	Q7GB25			Q3IIJ1	Q8RYC8			A7FJS7	Q9ZQP1			B5VL27	Q8LC68			Q00659	Q7XLY8			Q6RHR6	Q682D3
C5C0J5				Q6CZL7	Q75IP6			Q03DZ2	Q7KWX9			A9NEN9	Q8RYE9			Q833Y6	Q9ZQP2			Q4HZ42	Q8LCU7			O14429	Q7XM16			Q09131	Q69JZ7
P38093				B0RVV0	Q9S7P5			Q837W3	Q99315			Q9I4N1	Q8S0J7			Q6CYM1	Q9ZQX6			P93311	Q8LCV1			B8NW36	Q7XPJ0			Q27GI3	A2YQ56
A9MNY5				P45183	Q75LL6			Q2NXC7	Q7PC79			Q5L9P6	Q8S2T0			Q9KFH7	Q9ZR39			Q9C641	Q8LDL0			Q2URJ0	Q9LF50			Q9FGY1	Q69V23
Q721H8				Q6DB94	Q75QN6			A7FWQ5	Q7PC86			Q3KA85	Q8S307			O86447	Q9ZR72			Q67XX3	Q8LE47			Q3B724	Q1PEP5			Q94AA9	Q6A332
A4WFB3				C6DHK1	Q75VR1			B2K6Q9	Q7SQ98			Q9C757	Q8S3D1			A9WL07	Q9ZRZ8			P37255	Q8LE58			Q96VB6	P93825			P48479	Q6A333
Q81GZ2				Q82ZW3	Q766Z3			Q6D552	Q6FEJ4			Q56415	Q8S3U9			Q5WLS2	Q9ZS97			Q4WG11	Q8LE59			A1AXY8	Q7XYY2			A6S3R7	Q6AST1
Q36450				Q8PP24	Q76CU2			Q9L4K3	Q7T0Q5			P20966	Q9ZSM8			B1YJ39	Q9ZSK1			Q9FWX7	Q8LEB6			Q7SAM0	Q7XZF5			Q9SYI2	Q6AWW5
Q6CZQ9				Q6DAL2	Q76E23			Q9LV11	Q6DKG0			P26211	Q8S4P4			A0JZ26	Q9ZSY2			P0C0M2	Q8LES0			Q948R1	Q7XZU0			C0LGD7	Q6AWX0
P20681				Q4UVY7	Q76PD2			Q4ZQY7	Q7X999			P47773	Q8S8M5			C6DF00	Q9ZSY9			Q94A21	Q8LEV3			Q1DMX8	Q7XZU2			Q9M9E9	Q6AWY4
B1LHJ8				Q6D9B6	A4IPI2			Q9M1D8	Q7X9B9			A7Z0M5	Q8S8N9			Q6D7R0	Q9ZT42			P43292	Q8LEZ4			B8N5T6	Q7XZU3			Q84KJ6	Q6BDA0
Q839I2				A4J2A2	Q7ADF8			P36091	Q7X9I0			Q6D108	Q8S8S2			C6DIA2	Q9ZT71			Q43077	Q8LFA9			Q5I2J3	Q7Y1W1			Q9LVQ5	Q6CBE4
C0Z832				Q7N1I2	Q7DM58			Q1QTE5	Q7X9V2			Q9CE93	Q8S949			P23446	Q9ZT82			Q94C11	Q8LFN2			C5PIC1	Q7Z6K3			O45687	Q6CC39
P22515				B7GJ63	Q7F9W2			C6DC58	Q7X9V3			A2YPX3	Q8S9G8			Q65NB0	Q9ZTP3			Q8GUI4	Q8LG03			Q4WRB8	Q6DFC6			Q9S7C9	Q8TGK9
Q4K7D5				Q834N3	Q7FRS8			Q8AAG5	Q7XBQ9			B0SE82	Q8S9K3			A1R7V4	Q9ZTX8			Q2VED2	Q8LG95			Q8TVE2	Q7ZZ00			Q7S7R6	Q6DBN5
P42257				A5D5G9	Q7GB25			A4WEJ6	Q7XA42			A1JNT5	Q8S9K7			Q6D401	Q9ZTX9			Q8L4H0	Q8LGU6			Q9LHG8	Q8HY87			O80770	Q6DW74
A5CPY3				C6DA85	Q7MVL1			Q93Q55	Q7XA39			A6H1R1	Q8S9K8			A3DHS8	Q9ZU11			Q8L7M4	Q8LIY0			Q949G3	Q91PP5			P41090	Q6DW76
A6WFJ3				B2SJV1	Q7PC79			Q9FL25	Q7XA40			A8GGZ0	Q8S9L6			O50635	Q9ZUF6			Q653V7	Q8LJT8			Q494P0	Q83034			O22757	Q6DYE4
Q02FT1				C4ZGY6	Q7PC86			P59697	Q9LRR4			Q15N18	Q8S9M1			A8GLI0	Q9ZUG9			Q10M00	Q8LK56			Q7LKT3	Q84J78			Q42910	Q6ESI7
Q837V3				Q9L5D6	Q7RVI1			Q837C9	Q9LRR5			A6LEI8	Q8SAB7			Q06GX2	Q9ZV06			C0LGI2	Q8LKS5			Q01XA0	Q84JB8			Q9C6D2	Q6EU49
A8GFJ0				Q6D8Y5	Q7T0Q5			Q1QVQ7	Q7XI14			A4XPM5	Q8VWF1			A9WSR1	Q9ZV25			Q6YXP4	Q8LL04			Q01555	Q84JF4			Q4WQ14	Q6EVK6
Q0CGY7				A4J2L3	Q7X6P3			Q7PC88	Q9XIN0			Q38WH3	Q8VWF5			P27547	Q9ZV56			Q9SE45	Q8LLD0			Q7S2Z9	Q84JF7			A6SSM3	Q6F6B5
C6DEJ2				B4SKV4	Q7X8C5			Q4X1I8	Q9SA05			Q6D9G1	Q8VXV4			Q2K284	Q9ZV85			Q9FF99	Q8LMR2			Q9LU14	Q84JG2			Q9LME2	Q6GQT9
C6D9P6				C6DKD2	Q7X911			P53535	Q7XM16			Q5WHG5	Q8VXX9			B1JJ01	Q9ZVC9			Q84TH5	Q8LPF0			Q5BB35	Q84JT7			Q9C9R6	Q15155
P27725				Q6DAE7	Q7X9A0			Q6D4B6	Q7XTQ5			Q00512	Q8VXY7			P94522	Q9ZVD0			P00877	Q8LPG9			Q6QU67	Q84JU6			O48837	P69849
B2K3F8				Q8ELK1	Q7X9V2			Q6CZB1	Q7XUR3			Q9ZPV9	Q8VXZ5			Q7MYG3	Q9ZVH7			Q5E930	Q8LPK0			Q9C0Y9	Q84JZ6			Q96250	Q6GQV7
A1JJN7				Q6GH69	Q7XA06			Q2PCF1	Q7XYY2			O22137	Q8VY00			Q8EL04	Q9ZVX1			P26565	Q8LPK5			Q5AUX2	Q84K47			Q9ZUI0	Q6H6Q7
Q4JV79				Q8DRY7	Q7XA39			Q38VQ9	Q7XZF5			Q9K7C3	Q8VY10			Q820U0	Q9FFH3			Q0JLC5	Q8LPL5			Q68KI4	Q84K79			P53780	Q6IMT1
Q4ZMR8				C6DFZ6	Q7XA40			Q6D3B2	Q7XZU3			Q9SIT6	Q8VY16			Q9XES1	U3KRF2			Q9FY99	Q8LPQ8			P16496	Q84LK0			Q9SKC2	Q6K641
Q12176				Q82Z41	Q7XA42			Q43463	Q7Y1C4			A4XZ25	Q8VY81			P45702	O64982			Q3MAN6	Q8LPR8			Q96UI1	Q84LM4			Q4HZ42	Q6KAE5
C6DC10				B5BJT4	Q7XA86			Q4WLG1	Q7Y1I7			Q3K440	Q8VY89			Q6D847	Q9ZNT0			Q00834	Q8LPR9			Q4X0M4	Q84M24			Q8VXU6	Q6MDD0
Q4KKP5				A8ALC1	Q7XBQ9			Q6D3B0	Q7Y1W1			B7UQK0	Q8VYC8			O32238	Q9FLD5			Q1ILY2	Q8LPT9			Q40288	Q84MZ4			P93311	Q6MV78
Q7MYI5				Q4UQW8	Q7XI08			Q45604	Q7ZVR1			Q839G1	Q8VYD3			Q93Z08	Q9FN75			P49042	Q8LRK9			Q9SMZ4	Q84N64			Q9C641	Q6MVH7
C1KZ32				Q9WXE8	Q7XJJ7			Q85WX0	Q7ZZ00			A1K1J9	Q8VYH6			Q9FIT7	Q0ZIV6			P20447	Q9H2J4			Q5B058	Q84P17			Q99172	Q6NKN9
A6TE36				Q6CYJ3	Q7XJU0			Q6F059	Q8HY87			Q96303	Q8VYJ7			Q2NT05	P54774			B6V867	Q8N0Z6			Q5B1X5	Q84RK2			Q9FWX7	Q6NKX5
P29369				A3DK17	Q7XLC6			Q9BBQ9	Q8CGS5			P58934	Q8VYN6			Q6D8I7	Q94BQ2			Q56XI1	Q8N2H3			Q4IJ56	Q84TD8			A2Y4G9	Q6NLA5
Q6D4E3				Q6D945	Q7XLY8			Q0UMB9	Q91PP5			Q6D9A3	Q8VYR5			A6T5F5	Q8VZG2			Q2UN12	Q8N6R0			A2QL84	Q84V83			P0C0M2	Q6NLB1
Q6CZL3				Q1WUK1	Q7XM16			P28299	Q83KW2			Q7PC69	Q8VYR7			C6DKF1	O64948			Q94KL5	Q8N806			Q7S9I1	Q84VY2			Q94A21	Q6NLV4
A0JYK8				Q6CZY9	Q7XPY2			Q5QWB6	Q84J37			Q1H0R4	Q8VYR9			Q5PL31	Q9SZD4			Q9M8J2	Q8NK92			P25096	Q84W55			Q43077	Q6NLW5
A6TNZ5				Q6D3R0	Q7XQP4			Q02E31	Q84JB8			P07344	Q8VYT5			Q9S2N4	B7PXE3			P82412	Q8R3Q2			Q2V3H2	Q84WB7			Q2VED2	Q6NMB6
O94469				P94418	Q7XU38			A9MLK7	Q84JD5			A8GAB1	Q8VYU4			A8AL34	Q9LH84			A7QEU4	Q8RUS5			Q9LVM0	Q84WN0			Q8L4H0	Q6NMC6
Q59654				A7Z0Q9	Q9FGW5			O34863	Q84JF4			Q97EL4	Q8VYU6			Q2QD76	P46466			Q93V99	Q8RV04			A7EFY0	Q84WQ5			Q96551	Q9M3A3
P55720				Q8Y551	Q7XYY2			Q6D0I9	Q84JF5			A4Y0M0	Q8VYW1			A8GL99	Q503W7			Q9LY84	Q6ZFZ4			Q9LV10	Q84WU4			Q10M00	Q6NPL9
Q66EQ7				P0A0Y0	Q7XZF5			B0KNW8	Q84JM4			A1B047	Q8VYY5			C6DIM5	Q6H6R9			B9HQZ6	Q8RVL2			C1F408	Q84WU6			C0LGI2	Q6NPN9
A8AFP5				Q3BWU8	Q7XZU0			Q2NS22	Q84JT7			P0AAL7	Q8VYZ0			B1JI59	Q655S1			Q8S9D1	Q8RWA2			Q84M94	Q84WV8			Q5XF59	Q6NQ79
Q03151				Q70Y08	Q7XZU3			Q1IEX2	Q84JU6			Q650B4	Q8VZ40			A7MJ63	Q9M3B9			Q9LS72	Q8RWD5			P46057	Q84WW6			Q6YXP4	Q6NQ81
Q6DAJ5				P00645	Q9M4A2			P29365	Q84JZ6			Q38799	Q8VZ59			B7LLX8	Q9FNU2			Q6C3V7	Q8RWD6			A1D3V4	Q86134			Q9FF99	Q6NQ88
Q5WFQ0				Q6D7M8	Q7Y1I7			Q9M0Y8	Q9FY82			P76275	Q8VZ79			B1XG69	P0A9V4			Q32RQ3	Q8RWE8			Q09131	Q86IX1			Q84TH5	Q9FMP0
A6THH3				Q5KW09	Q7Z6K3			C6DAI3	Q84K11			Q6D8D4	Q8VZA0			Q250M2	Q8H0V6			Q94AZ2	Q8RWF4			Q9FGY1	Q86UA1			Q06327	Q6NQG7
Q3K6Q4				Q6D5V1	Q7ZVR1			Q837V2	Q84K47			B8FPU4	Q8VZC0			B7LMY4	Q9C8T1			Q2QM47	Q8RWG1			Q1E3S4	Q870W1			Q5E930	Q6NQJ6
Q5BFU7				C6DCP9	Q7ZZ00			O07012	Q84K79			Q15RN6	Q8VZD4			A4IJZ2	Q9FJH6			O30973	Q9SIY5			P48479	Q96Q15			Q0JLC5	Q6NQJ8
Q47RU9				Q65L57	Q83034			C5BFB3	Q84M24			Q1WSA2	Q8VZF3			Q9XID3	Q9M1H3			O80809	Q8RWH8			Q2NVN4	Q8BWQ6			Q1DY54	Q6NUT3
A7FE78				P77851	Q83KW2			Q5KW28	Q84M91			A4VIT1	Q8VZH2			P0AAT7	Q8GU89			Q9SSL9	Q8RWH9			A7F080	Q8CGS5			Q9FY99	Q6NV83
Q9L4K1				Q5WNX2	P0ABH0			P40713	Q84MA5			A6LIF7	Q8VZJ0			A9WV65	Q2PCF1			Q06GX2	Q8RWL6			C0LGD7	Q8GAK6			O49169	Q6P2B1
Q9SRK7				Q9KGE6	Q2QZ80			C6DAJ5	O64759			C6DF54	Q8VZJ7			C6DAZ5	Q9M1Q9			O22218	Q8RWM2			Q84KJ6	Q8GAW0			Q00834	Q6P2Q9
Q9SCV9				C6DEP6	Q84JB8			P45359	Q84MB6			Q6CZY5	Q8VZK0			A4TPD5	O80725			Q7XAS7	Q8RWM3			P48537	Q8GS71			P43279	Q99PV0
P61844				A1JQW7	Q84JF5			C6DIQ2	Q84MZ4			Q487R3	Q8VZL4			Q6DA74	Q8A853			B7K329	Q8RWN7			Q7SA06	Q8GT66			P49042	Q6P2Z6
A8AE07				O05251	Q84JL2			Q9CAL3	Q6PUA2			Q6D622	Q8VZL6			C6DET2	A7KVC2			Q9SAK4	Q8RWT8			A6RG85	Q8GTR4			P14187	O60294
B5Z1I3				P05718	Q84JM4			Q42485	Q84RR0			A8AZI2	Q8VZP6			Q46845	Q6DB87			Q9XES1	Q8RWV3			A9B689	Q8GU83			Q9M4A2	Q6PC62
P38736				C6DJH0	Q84JU6			Q57SN1	Q84TD8			B2K6Q9	Q8VZR7			Q6D5W0	Q76CU2			P13240	Q8RWV8			Q5B6K3	Q8GUH1			Q38821	Q6PIJ4
Q03FK2				A8MLM9	Q84JZ6			Q20ET5	Q10422			Q6D552	Q8VZV9			A8GB41	P77737			P0C954	Q8RWW0			P16928	Q8GUH2			Q2UN12	Q6PQJ9
B8HGW7				P0CD56	Q84K47			Q1WUF0	Q84V03			A4VFR3	Q8W0Z6			Q7N2A3	Q8LPT1			Q2JJ17	Q8RWY4			O80770	Q8GUI4			Q9M8J2	Q6Q1P4
A9WSX9				Q1IC12	Q84K79			A7ZAH8	Q84V22			Q0TI22	Q8W1X2			B5XTK7	Q9LZ98			Q9FT74	Q8RWY6			P38714	Q8GUK1			A7QEU4	Q6QGT3
Q6A655				C0ZA63	Q84LK0			A8FCX3	Q84VW5			A6GZ82	Q8W207			Q6CZL7	P10907			Q9SRR1	O13532			Q9C6D2	Q8GUL1			P35055	Q6R0E3
Q9SYG9				Q67MP0	Q84LM4			P50304	Q84WF6			Q4ZQY7	Q8W2F1			Q836W6	Q9SIT6			Q43111	Q8RWZ5			Q4WQ14	Q8GUM4			Q7RZQ3	Q6RHR6
B2VEI9				Q9XBQ3	Q84M24			A1D1E6	Q84WG0			Q5L3P0	Q8W3L1			Q57GJ9	Q9LZJ5			Q9ZV71	Q8RX01			Q1E7G6	Q8GUM5			Q9MAM3	Q6S7B0
C6DFD6				O33422	Q84MA9			Q1EBD3	Q84WN0			A4SRC1	Q8W3M4			P12627	Q9AT00			Q93Z08	Q8RX22			O13444	Q8GUP1			Q7SDZ1	Q6T3U4
Q6D6D3				Q838A9	P59833			Q6D826	Q84WS8			A8A6G4	Q8W3M7			P0A9F9	Q9FLX5			Q9LXC9	Q8RX28			A5AB13	Q8GUQ8			Q9ZR72	Q6USK2
A6W815				C6DFD4	Q84MD8			Q6D8E7	Q84WU4			A4XYW1	Q8W3P8			A8G8T8	Q9XIE2			Q08655	Q8RXA7			O59832	Q9LN71			Q9LNQ4	Q6V9I6
A1JRJ8				B0RMR2	Q84ME1			B8GUR7	Q84WU9			Q03DX9	Q8W3Z1			C5CC56	Q6QBP2			Q8W4J3	Q8RXD3			B2AXG6	Q8GUU2			Q93V99	Q6VAA5
Q8FKE3				Q6D160	Q84MZ4			Q04050	Q84WV6			Q8RPQ2	Q8W3Z4			Q6DB94	Q9SM09			P92934	Q8RXD6			Q9C9R6	Q8GVE8			Q9LY84	Q6VAA7
P49939				B1I3J6	Q84N37			Q837R3	Q84WW6			Q3K539	Q8W468			C6DHK1	P0A295			Q5K4H9	Q8RXD9			O48837	Q8GW20			Q7S8J7	Q6WFW1
P55180				Q8PG07	Q84N64			O07051	Q84XI3			C6DC58	Q8W471			A5UVR8	A0JY64			P85076	Q8RXE7			Q4WJS4	Q8GW43			Q2H6M8	Q6WNQ8
C6DJF9				P45745	Q84P17			Q38UV3	Q86134			A4QLP8	Q8W485			Q5W274	Q0G9X7			C0LGD6	Q8RXF8			Q9ZUI0	Q8GW57			Q8L5Y9	Q6WWW4
C6DKM0				C5BF29	Q84R21			Q5QXI5	Q9E7N7			A6WDT9	Q8W490			Q680C0	Q46IW4			P48981	A3KPE8			Q7PS24	Q8GW96			E0CTF3	Q6XJG8
Q48409				A9KL35	Q84RK2			C6DHM6	Q869L3			Q2FEX1	Q8W4C3			A9WT66	P46280			Q8NKF4	Q8RXK8			Q9SKC2	Q8GWB7			Q8S9D1	Q6YUL8
A6VF38				Q6D989	Q84TD8			A1S5J3	Q896Y2			Q8ZHG8	Q8W4G3			Q5JNC0	A4VTQ7			Q9LU02	Q8RXL8			O80738	Q8GWI5			Q0UMB6	Q6YVM4
P46154				Q6D4S2	Q84TH5			Q28D01	Q8BWQ6			Q9FL25	Q8W4I6			Q6DAL2	A5FIJ9			P26858	Q8RXN0			Q4HZ42	Q8GWK2			Q9S7L2	Q6Z2W3
A7MH81				Q2RKS7	Q84TI3			P20772	O60294			A4VS73	Q8W4I9			Q65JQ6	A4W5A0			Q9SS94	Q8RXS6			P93311	Q8GWR1			Q94AZ2	Q6Z358
C5CB68				Q39M82	Q84V03			P45703	Q9UP83			Q43007	Q8W4J2			Q81I05	Q03LX0			Q7W1E4	Q8RY16			Q9C641	Q8GWW8			Q9FIF5	Q6Z3U3
P17853				A9KMW7	Q84VG7			P19072	Q8GRL7			Q9FK93	Q8W4J9			Q6D9B6	Q2SU25			P23577	Q8RY18			Q4WG11	Q8GX84			Q9FUY2	Q6Z4N3
P35145				Q6CZ45	Q84VW5			B9E7E5	Q8GS71			Q5LI95	Q8W4L5			Q9FG72	P33165			C1F4W9	Q8RY22			Q653H7	Q8GXA4			O80809	Q94C37
A0RB61				P00467	Q84VX3			P0C2V4	Q8GSJ1			A6UYU5	Q8W4N3			Q834N3	A3CP09			O23404	Q8RY25			Q9FWX7	Q8GXF0			P48627	Q6ZI17
Q31XF6				B5R287	Q84W55			A7Z575	Q8GT66			Q89ZV7	Q8W566			C6DA85	P33170			Q2QD76	Q8RY46			Q94A21	Q8GXH3			Q8H5N9	Q6ZLD3
Q9P8P3				Q8GR70	Q84W91			A4XNB9	Q8GT75			Q7PC88	Q8W5R2			Q6D662	Q00251			O65020	Q8RY59			O59801	Q8GXJ1			Q9SSL9	Q2QTC2
Q57M59				C6DBE0	Q84WG0			Q4WT84	Q8GTR4			Q6D4B6	Q8ZHG8			A8G8E5	Q65QG6			Q9LJU0	Q8RY60			Q4WJA1	Q8GXP1			Q9ZRR5	Q6ZY51
P22255				C6DHQ6	Q56XP4			Q837A7	Q8GU87			Q6CZB1	Q8ZMX2			B2G8V7	P0A1H5			Q5YF91	Q8RY65			Q5B2Q3	Q8GXP4			O22243	Q700C2
A8GLB8				P15644	Q84WN0			Q59418	Q8GUG9			A4Y044	Q91QN9			A9R466	O49169			O81970	Q8RY67			Q653V7	Q8GXU5			Q9HE88	Q700D2
Q9M2Z1				Q4UXF8	Q84WU4			Q48NT7	Q8GUH1			A8GKT5	Q91X78			Q6D8Y5	P15170			A3BI11	Q8RY73			B3ELN8	Q8GY42			Q06GX2	O22759
Q884I3				Q6D2R1	Q84WU9			P22360	Q8GUH2			Q2PCF1	Q93V58			P69824	I1K0K6			P47735	Q8RY95			Q4X180	Q8GYA4			O22218	Q704U0
Q6D2N5				P21879	Q84WV6			Q1QZ91	Q8GUI4			A6KZL1	Q93V84			A5CD21	Q9ASR1			Q9FLP0	Q8RY99			Q4IM48	Q8GYD7			A7F5K4	Q99NF8
Q6D3Q6				Q8PCQ9	Q84WV8			Q11QA5	Q8GUK1			Q6D3B2	Q93VV5			P63767	Q7N9B1			Q06364	Q8RYC8			C0LGI2	Q8GYD9			Q9C9H9	Q71N54
A4XZ75				A9KTE6	Q84WW1			Q1QYX9	Q8GUL1			A6TFM6	Q93VY3			Q9LKR3	Q9C641			Q9LJW0	Q8RYE9			Q6YXP4	Q8GYH7			P13240	Q06344
P17160				P11671	Q851Q6			Q6D258	Q8GUM4			Q8A1M1	Q93W28			Q5SH15	Q4QMT6			Q5BAX7	Q8S0J7			Q9SE45	Q8GYM3			P0C954	O74828
P27726				B2UYW3	Q9E7N7			P37985	Q8GUM5			A0LZ51	Q93W93			C6DKD2	Q03033			Q5BE65	Q8S2T0			Q4WTT7	Q8GYP3			Q9LJ64	Q75HE6
Q1LT59				Q6D2A2	Q86134			Q6D691	Q8GUP1			Q9LHP4	Q93WC9			A8GKI7	O07631			A1CRG9	Q8S307			Q9FF99	Q8GYU3			Q9ZVX1	Q75QN6
P10125				A1JPK8	Q869L3			Q87WY5	Q8GW20			Q6D3B0	Q93WU6			Q94IR2	B9RUN8			P81393	Q8S3D1			Q94CH6	Q8GZ42			Q9FT74	Q94KI8
P28581				Q6D656	Q86RN8			Q38UE9	Q8GW43			P52686	Q93WV0			A4WEI9	P09953			Q9M8M3	Q8S3U9			Q4WVE5	Q8GZ92			Q43111	Q75VR1
B2VL53				C4ZD30	Q88X05			B7KHH9	Q8GW96			C5C9T9	Q6H7U2			Q5NN23	A6LEJ3			O82485	Q8S4P4			P00877	Q8GZA4			Q9LVG4	Q75W54
Q5WFC9				Q8PPB0	Q898E6			Q6D2E4	Q8GWB7			A8GH40	Q93XX5			O81155	P43926			P26300	Q8S8F2			Q6EE23	Q8GZA6			P27323	Q766Z3
P08245				Q6D2M4	Q8BFQ4			Q9LFW3	Q8GWE6			Q4VCM1	Q93XY5			A4FBM5	B8HD12			Q9SX22	Q8S8F8			Q06327	Q8H0T9			A2QG68	Q76CU2
C6DJN2				O31339	Q8BV79			O07609	Q8GWI5			B7GGE3	Q93Y16			Q5JK35	O64937			P93194	Q8S8M5			Q2UHC1	Q9SF41			Q93Z08	Q76E23
Q5WKY8				B9DIP1	Q8DJ40			B0TR22	Q8GWR1			A9MH07	Q8W425			C6DFZ6	Q9ZT91			Q9FHI0	Q8S8N9			Q9ZQ99	Q8H0V5			Q9LXC9	Q76PD2
Q2NS86				C6DGU9	Q8DLB8			Q65PA4	Q8GWR3			B4S010	Q93YS2			A0JYI6	P32186			Q8LG95	Q8S8S2			Q9FY99	Q8H0W3			P00369	Q7DM58
E1W822				Q8PLZ7	Q8FUX0			B1JF19	Q8GWW4			B0KJY5	Q93YS4			A7FKP6	O22768			O48927	Q8S8Y8			Q00834	Q8H0Y1			P92934	Q7G188
P0CK99				B2FMX5	Q8GRL7			A2RMT1	Q8GX78			A6V0W4	Q93YU2			Q9WXE8	Q39204			Q5YPG1	Q8S905			Q9C467	Q8H102			P85076	Q7GB25
Q02HZ4				Q14FG1	Q8GS71			Q4WX43	Q8GXA4			A8GGN0	Q93YU5			A8GA20	Q9FH37			Q8L829	Q8S949			Q1DY01	Q8H106			Q9S795	Q7KWX9
A9VPH9				Q6D838	Q8GSJ1			C3KTK0	Q8GXH3			Q83PC5	Q93YW0			A8GFD8	Q9C7T4			Q9SJK9	Q8S950			Q1ILY2	Q69JZ7			C0LGD6	Q7LHG5
Q68RV6				Q8P5Q4	Q8GT66			P75969	Q8GXJ1			Q9M5M1	Q93Z01			Q6CYJ3	Q9T072			Q9ZRA4	Q8S9G8			Q5B714	Q8H112			P48981	Q7PC79
B5XNL4				C6DA49	Q8GTR4			Q4ZSS5	Q8GXP1			Q02E31	Q93Z24			Q6D945	Q9LSL1			Q5W274	Q8S9K3			P49042	Q8H1D6			P42760	Q7PC87
Q65D02				Q6D206	Q8GU83			Q8PK88	Q8GXP4			A9MLK7	Q93Z70			A8GLE9	Q9LSE2			Q680C0	Q8S9K8			P14187	Q8H1D9			Q7S4Z6	Q7S304
C0ZFP2				P20845	Q8GU88			Q6D5W3	Q8GXT7			Q6D0I9	Q93Z92			Q9KCL4	E3SXU4			Q9LJX0	Q8S9M1			Q01Q45	Q8H1F6			Q9SS94	Q7S8R8
B2HFV4				Q6D690	Q8GU92			Q839D5	Q8GXU5			C6DAI3	Q93ZA0			Q6CZY9	O80536			Q9FNE2	Q8SAB7			A7QEU4	Q8H1G3			O04504	Q7SA85
C6DKE8				Q6CZP6	Q8GUH1			Q4V0G3	Q8GXV5			Q2ITA9	Q93ZD7			Q6D3R0	Q9CAA4			Q1PSI9	Q8TB22			Q7SDZ1	Q8H1G5			P51613	Q9R1S3
Q46633				Q8P993	Q8GUH2			P81760	Q8GY23			Q3A9P1	Q93ZL5			Q9RC88	Q9LTC7			Q9ZR08	Q8TGA9			A2Q8R2	Q8H1Q5			O23404	Q7SB97
C5C5S5				Q6D3H7	Q8GUI4			Q9WYV0	Q8GYA4			Q3E8W4	Q93ZQ3			C5CBT8	Q336P5			Q9M8S6	Q8TGM6			Q93V99	Q8H1Q8			Q2QD76	Q7SBB6
A8G9K2				B1JLW2	Q8GUK1			Q7VCA3	Q8GYD7			A9NHX0	Q93ZQ5			Q6D7B4	Q95661			Q9C518	Q8TGM7			A2RAW3	Q8H1U5			O65020	Q4INZ9
B7LKA9				P23314	Q8GUL1			Q5QUS3	Q8GYD9			Q0TR21	Q93ZW0			A6W5S9	Q9SSQ8			Q9FG72	Q8VWF1			Q9LY84	Q8H2D5			Q9LJU0	Q7SGG0
O31449				A6LST9	Q8GUM4			C5BII1	Q8GYF7			P40713	Q940B8			Q795R2	P05478			A7PMY7	Q8VWZ8			Q2H6M8	Q8H7F6			Q5YF91	P03396
Q99189				Q1IW42	Q8GUM5			Q4X0W8	Q8GYH7			Q0ZJ19	Q940G0			P39914	P11890			Q75LL6	Q8VXV7			Q12634	Q8H8N3			O81970	Q7SQ98
P26477				O34691	Q8GUP1			P57681	Q8GYL7			Q1PDH6	Q940H7			O05412	Q38806			Q98C03	Q8VXX9			Q2U070	Q8H960			A3BI11	Q7T0Q5
Q2FZ29				B2JGJ7	Q8GUU2			O07620	Q8GYM3			Q830K2	Q940P5			Q82Z75	P13853			O64783	Q8VXY7			O81439	Q8JFV4			Q9SK99	Q5ZHV2
C6DC48				B5XQT8	Q8GVE8			C5B954	Q8GYP6			A8H995	Q940U6			A2XUA1	Q02028			P31686	Q8VXZ5			Q94AZ2	Q8KAR6			P51044	Q7X6Y7
C6DB34				C6DEV8	Q8GW19			A4XNY5	Q8GYT9			A8G7R9	Q08272			Q6D7M8	P22953			P54771	Q8VY00			A2Q9A9	Q8L493			Q9FLP0	Q7X9I0
Q7XA72				B4SJ70	Q8GW20			A4Y045	Q8GYX8			A6M1P1	Q940X9			Q2JLM3	P27322			A6YG90	Q8VY05			Q2U038	Q8L4D8			Q9XID3	Q7XA39
C6DED2				A7GK15	Q8GW72			Q6D000	Q8GYY0			P45359	Q940Y3			A0AIG1	Q08080			Q8S4Y1	Q8VY07			A7E8B6	Q8L4M1			Q06364	Q7XA40
A7KAM9				P64449	Q8GWB7			Q6D1S9	Q8GYY5			A8G827	Q940Y9			Q6D5V1	C6DF10			Q9LKR3	Q8VY10			P23901	Q8L540			Q9LJW0	Q7XA42
P95458				Q8P6X5	Q8GWE0			Q49KY4	Q8GZ42			Q4K6J4	Q940Z2			C6DCP9	Q9SAB1			O80832	Q8VY16			Q0CFY9	Q8L5R3			Q7S083	Q7XBQ9
A4W511				C6DGE7	Q8GWE6			Q9LW56	Q8GZA4			A4XVV4	Q941A6			A8GIS0	P09189			Q9SIT5	Q8VY74			Q1DZA6	Q8L5U0			Q5BE65	Q7XA86
P39265				B2KAC9	Q8GWI5			P63472	Q8GZD4			Q3KFE1	Q941D3			A0JXX7	B2GGP0			Q9FH05	P0DI13			A4QU31	Q8L5Y5			P81393	Q7XJJ7
C5BGI9				Q6DAI9	Q8GWK2			Q6D273	Q8H0S9			Q8A624	Q941D6			P20751	Q01233			Q9C6B2	Q8VY88			Q5B778	Q8L5Y6			P33629	Q7XJN0
P0ABD9				Q9PA69	Q8GWP5			Q9MB73	Q8H0T9			A9KMT3	Q941R4			P36947	P29357			Q94IR2	Q8VY91			B0XTU6	Q8L5Y9			Q9M8M3	Q7XJR2
Q06064				Q7W4E1	Q8GWR1			O42784	Q8SKU2			B4S1U9	Q942P9			Q82ZA5	Q9LKR3			Q5B4H8	Q8VYC8			Q9HE88	Q8L607			O82485	Q7XJS0
A8AQ54				A9KPF4	Q8GWT4			Q0A6V9	Q9SF41			Q8NZX0	Q944A7			A0JUI0	Q03685			Q4WID6	Q8VYD3			Q06GX2	Q8L612			P26300	Q7XM16
Q812J5				P0A9R2	Q8GWV5			Q929U3	Q8H0W0			Q9LQ12	Q944A9			A8GAR8	P40918			Q8H0Y8	Q8VYG2			Q9HGT6	Q8L649			Q40193	Q7XPY2
Q5WF30				O68006	Q8GXA4			B2AR91	Q8H0Y1			A9KL08	Q944B6			C6DEP6	Q9LHA8			Q4HYB8	Q8VYG9			O93845	Q8L6H7			P93194	Q7XQ88
B2GFK2				C6DG29	Q8GXC7			Q06SH0	Q8H0Z6			A6L083	Q944L7			B9MNC2	Q5B2V1			Q9ZVH3	Q9FGK4			A4DA84	Q8L6Y1			Q9ZQ95	Q7XU38
A4WAM3				Q839W3	Q8GXH3			Q5QXQ2	Q8H112			A8G840	Q944S1			A1JQW7	P26791			Q9SV84	Q8VYJ7			Q4HWQ2	Q8L6Y4			Q4WI16	Q7XUF4
C6DB75				P38947	Q8GXI9			P58792	Q9FM20			B8EN73	Q946Y7			P05718	Q9SKY8			Q20EZ8	Q8VYN6			A2R4K5	Q8L706			O48927	Q7XUR3
C5BWW7				A5D1U4	Q8GXJ1			Q42605	Q8H181			Q9AKT2	Q948T9			C6DJH0	P37900			Q5JK35	Q8VYP0			Q4WY07	Q2QKB4			O82660	Q7XZF5
A1JRK8				B0TDL0	Q8GXN9			A0AJM4	Q8H184			P77031	Q949G3			A8G8D3	Q39043			Q96247	Q8VYR9			P0C954	Q8L733			P93039	Q7XZU0
B7VB84				O52538	Q8GXP4			Q9P429	Q8H1F2			Q8Y5E6	Q949P2			O23755	F4HQD4			Q6QDC9	Q8VYU3			Q0U397	Q8L735			Q8L829	Q7XZU2
Q6CZ34				Q8PMB2	Q8GXV5			Q4FNX4	Q8H1G3			A5VIE7	Q949Q1			P24067	Q01899			Q9FMF4	Q8VYU4			A6SLT9	Q8L736			Q9ZRA4	Q7XZU3
B5YQE7				Q8PNU0	Q9CAH1			P27154	Q8H1Q5			A4ST01	Q949V6			C0ZA63	Q9SZH4			Q5IH13	Q8VYU6			A8M1E8	Q8L748			Q8NJM2	Q7Y1C4
A4XU74				A8FF87	Q8GXZ3			Q9K0K9	Q8H1Q8			Q833I9	Q949W6			A1JN63	Q9VR89			Q9SP02	Q8VYZ0			Q0CXI3	Q8L765			Q5W274	Q7Y1I7
P52662				Q5L411	Q8GY23			Q9XGM1	Q8H1U4			B8GZ33	Q949Y3			Q9XBQ3	Q9LZ82			O64730	Q8VZ20			Q0H8X8	Q8L770			Q680C0	Q7Y1W1
Q6D476				P37495	Q8GY55			Q88VK2	Q8H1U5			A5W5E1	Q949Y5			A8GAN7	Q8GWR3			P17818	Q8VZ40			A2QG68	Q8L796			Q9LDM5	Q7Z6K3
Q6D087				P54715	Q8GYA4			P02920	P52903			A8GF82	Q94A27			A0JUS8	P58223			Q9FLB5	Q8VZA5			Q09887	Q8L7A9			Q9FNE2	Q7ZZ00
P37831				P38942	Q8GYD9			P39879	Q8H2D5			B0TL85	Q94A28			C6DFD4	Q9SR13			Q4WMU9	Q8VZD4			O94343	Q8L7E5			Q1PSI9	Q2KHT3
C3KDM6				C6DFI3	Q8GYF7			Q9I5Y1	Q8H6B1			Q6D826	Q94A41			Q8ZK90	Q9ZVI3			P56311	Q8VZF3			P85076	Q8L7E9			Q9ZR08	Q80XC6
A9KKU4				P46337	Q8GYN5			Q1WRR9	Q8H960			Q6D8E7	Q94A51			Q6D160	A6YG96			Q0V340	Q8VZG8			O60113	Q8L7I1			Q9M8S6	Q84JA6
O93937				C6DKC9	Q8GYP3			Q928I2	O44476			Q64XF8	Q94A79			B2GJ23	Q05801			Q9SIS3	Q8VZH2			Q4WLP1	Q6R0E3			Q9C518	Q84JB8
Q03655				Q65DW5	Q8GYT9			Q940Q2	Q8JFV4			Q04050	Q94A94			O32806	Q9SAF1			P11634	Q8VZJ0			Q8NKF4	Q8L7M0			Q9FG72	Q84JD5
Q9HX91				A4XWU0	Q8GYU3			Q4WE68	Q9UI26			A4XVA3	Q94AA1			B2GI97	P81228			Q9SFU3	Q8VZJ7			Q7S4Z6	Q8L7R3			Q9LY23	Q84JL2
C6DCZ1				Q5H3X2	Q8GYY0			Q4WPF2	Q8K3A0			A8GIB4	Q94AD8			Q6D989	Q6ZJW9			P03883	Q8VZL6			Q9SS94	Q8L7S3			Q500W7	Q84JM4
Q6D1B9				Q4UP07	Q8GYY5			Q3K5E8	Q1IGL4			Q73EJ5	Q94AI4			A9WMF9	P53492			Q7SI16	Q8VZN9			P43256	Q8L7W0			Q8S4Y1	Q84JT7
B2VH06				Q8P857	Q8GZ17			A3D306	Q8L3Z8			Q5DZC0	Q94AI7			Q46127	P93371			P81370	Q8VZR0			C1F4W9	Q8L7W8			Q9FKM7	Q84JU6
Q2NWR3				A5D2U3	Q8GZA4			P94421	Q8L4H0			P0A138	Q94AP0			Q6D4S2	Q84M92			P92567	Q8VZV9			A4VIE6	Q8L831			Q9LKR3	Q84JZ6
A6T4W4				Q6D1I0	Q8GZA6			Q6D6A3	Q8L4M1			P19072	Q94AX2			Q10MN6	Q8L4Y5			O81641	Q8W0Z6			O23404	Q8L8Q8			Q9SIT5	Q84K11
B2VDA2				A4J592	G7ID19			O81283	Q8L4Y2			P0C2V4	Q94B55			P45499	A3C6D7			P93472	Q8W104			Q20EU6	Q8L936			Q9FH05	Q84K47
Q839G4				O32036	Q8H0Y1			A5WA59	Q8L540			A4XNB9	Q94B71			P0A0A3	Q39433			Q9LK35	Q8W1X2			Q2QD76	Q8LAL0			Q9C6B2	Q84K71
P54780				C5BHE0	Q8H0Z6			Q9K7E3	Q8L5R3			Q9S3J9	Q94BM7			A1R525	Q9LZD4			P81898	Q8W1Y3			O65020	Q8LAP6			Q94IR2	Q84K79
A4XY28				Q6D4Q8	Q8H102			O48766	Q8L5U0			Q9SHY2	Q94BP0			Q6D0J6	Q06396			O49048	Q8W207			Q5YF91	Q8LAW2			Q4WID6	Q84LK0
B2VBN5				Q6CYJ5	Q9LT75			A7MGT2	Q8L5Y5			Q59418	Q94BP7			C6DGY3	P51824			Q65L57	Q8W3L1			C5JRK2	Q8LAZ7			Q8H0Y8	Q84LM4
Q57RN1				C0ZIJ1	Q69JZ7			P33014	Q8L5Y6			A9CK03	Q94BZ1			Q6CZ45	Q55AD9			Q58P69	Q8W3M4			Q0V6W0	Q8LBA0			Q4WRH9	Q84M24
P0A901				C6DGD4	Q8H184			Q6CYZ1	Q8L607			Q8CPC2	Q94BZ5			B5R287	Q8H156			O04341	Q8W3P8			Q6H8D5	Q8LBH2			Q9FWX2	Q84M91
A4XP75				P11461	Q8H1D3			P34202	Q8L611			A9KPQ3	Q94C12			C6DBE0	Q96361			Q4WP57	Q8W3Z1			Q9LJN4	Q8LC03			Q9SV84	Q84MZ4
Q65ED8				C6DFG2	Q8H1D6			Q1E076	Q8L612			Q6YRD4	Q94C59			C6DHQ6	O04266			Q36837	Q8W3Z2			Q9Z2R9	Q8LCV1			Q5JK35	Q84N64
P37212				Q8ZIV4	Q8H1G3			P06453	Q8L633			Q6D258	Q94C70			Q6D2R1	Q40191			Q4WJU8	Q8W3Z3			P51044	Q8LEA8			Q96247	Q9LMA8
P60083				A6TCC2	Q8H1G5			Q6D2M6	Q8L649			C4L814	Q94C95			A8GIE5	P31582			Q20F12	Q8W488			P47735	Q9SJG2			Q9CAG8	Q84RK2
A6TCD4				P0C7I7	Q8H1Q5			Q88VG6	Q8L6H7			Q6D691	Q94CH6			Q9FM85	O48920			Q8LBZ4	Q8W490			A7E4H3	Q8LED9			Q9FMF4	Q84RR0
A4XQ41				A4IMD7	Q8H1Q8			B7GFA1	Q8L6Y4			Q6F2U9	Q94CH8			A7Z6E9	P51823			P54968	Q8W4D0			Q9LJW0	Q8LF20			O64730	Q84RR2
B2VK65				Q5L3E1	Q8H1U5			Q1QS97	Q8L733			A8GB62	Q94EJ2			A1JS71	O23657			O49726	Q8W4J2			Q5BE65	Q8S9J8			Q7RYI0	Q84TD8
A5CUB4				Q8P9S9	Q8H2D5			Q6CZZ5	Q8L735			A6GZF3	Q94EJ6			P0AFW0	Q40193			P05718	Q8W4J9			P33629	Q8LG03			Q9ZPJ8	Q84V03
Q8VPF2				Q3ZXG0	Q8H7F6			Q1DUF5	Q8L748			Q6D2E4	Q94F30			Q6D2A2	Q01474			Q9SIJ9	Q8W4R9			O82485	Q8LG76			P27783	Q84VW5
Q88XY8				A5FH28	Q8H960			Q42546	Q8L7D2			A6LA97	Q94F39			A1JPK8	O24466			O23755	Q8W4S5			P93194	Q8LG95			Q9STN5	Q84VX3
P69962				Q8P9J7	Q8IWF6			Q1R0E9	Q8L7E5			A4XYF5	Q94FB9			Q6D656	P49076			Q9FF10	Q8W4Y5			Q1ISX7	Q8LGU6			Q9ZSV1	Q9C8E7
Q8ZDG6				Q3BVK6	Q8JFV4			Q4K8C3	Q8L7F9			B8ZNX6	Q94FL5			Q73F66	P31583			Q9LVE0	Q8W5R1			Q0CXD0	Q8LJT8			Q943F3	Q84W91
Q9I5W9				C6DF65	Q9UI26			Q6DA73	Q8L7L1			Q65PA4	Q94FN2			P21537	O04267			Q9C501	Q8W5R2			Q7SH33	Q8LK56			A6SL61	Q84W92
Q88B42				Q8PAC2	Q9NVP1			B7MY25	Q8L7M0			B1ZUD7	Q94FT2			P0A5T7	P84082			P24067	Q8W5S1			Q9ZQ95	Q8LKS5			A6S9N4	Q84WB7
Q47086				Q8PJL7	O31760			Q890I8	Q8L7M4			Q9M9Y9	Q94IA6			Q6D2M4	Q38922			Q0P3P9	Q91WU5			Q4WI16	Q8LL04			Q9SFU3	Q84WF6
Q9ZCW3				C6DF35	Q8L493			B4RUJ5	Q8L7R3			B1JF19	Q94IB8			C6DGU9	P92963			Q6ZJJ1	Q91X78			O48927	Q8LLD0			P03883	Q84WG0
A8GHY4				Q8RGD7	Q8L4B0			B6HEM2	Q8L7S3			A9NEU5	Q94ID7			Q9SCY5	Q05737			Q5QMN3	Q91YE6			Q9P768	Q8LNZ2			P81370	Q84WN0
B7LRJ2				Q6DAP8	Q8L4H0			Q38954	Q8L7W2			B6YRV5	Q94IW5			A8GGT5	O80501			P06704	Q92215			Q9ZRA4	Q8LPF0			P92567	Q84WS8
Q66FP3				Q4UV84	Q8L4S2			Q4WP12	Q8L7W8			Q48D59	Q94JL3			Q02Z55	Q9ZRE2			Q9T051	Q92247			Q8NJM2	Q8LPG9			Q9FXA4	Q84WU4
Q03516				C6DBY6	Q8L586			Q5QW89	Q8L7Y9			Q3T4F3	Q94JM3			A1JRR3	O65390			Q9C5Y0	Q93V84			Q5W274	Q9STT5			Q941Q3	Q84WU9
P56739				Q6D1Z4	Q8L5R3			Q1QT18	Q8L831			Q3SGL1	Q94JU3			Q14FG1	P40782			Q9ZNS0	Q93VB2			Q1ISS4	Q8LPL5			P93472	Q84WV6
A8GKI5				B4SQH0	Q8L5U0			Q9FWS9	Q8L840			O34918	Q94K01			Q6D838	O60020			Q9M439	Q93W28			Q4WYS1	Q8LPQ9			Q9LK35	Q84WV8
P03797				Q56878	Q8L5Y5			Q6D1T5	Q8L8Q8			P77915	Q94K18			Q03RK0	Q9LHE3			O50061	Q93WJ9			B8N4G0	Q8LPR8			P81898	Q84WW1
Q6D7W4				A3M6K4	Q8L5Y6			Q03UE1	Q8L970			A8GB34	Q94KE0			A7MH23	O04057			Q0UY53	Q93WT0			P15565	Q8LPS6			O49048	Q84WW6
Q1ICL4				A6TEK4	Q8L5Z7			Q1QZP3	Q8L9J9			Q9Z999	Q94KE2			C6DA49	Q9LS40			Q6NLC1	Q6H7U2			Q1ISJ1	Q8LPT9			O82587	Q84XI3
C6DFD9				Q74DN5	Q8L611			Q9FM64	Q8LAP6			B0KRA8	Q94KI8			A9WNI9	Q766C3			Q9ZU35	Q93XX5			A1CCL9	Q8N0Z6			Q9LZC5	Q851L6
P0A8D1				Q3BWY4	Q8L612			Q9CGJ4	Q8LAW2			Q9A262	Q96372			Q6D206	Q8VYL3			Q9SNY3	Q93XY5			Q1IMM7	Q8N6R0			Q8S2T0	Q86134
A4W5A6				Q3BQP8	Q9STW5			P14165	Q8LAZ7			Q6D5W3	Q96UB6			P20845	Q8L7Z0			Q12558	Q93Y06			Q9M8S6	Q8NBF2			O22901	Q9E7N7
Q6D454				Q88UT1	Q8L627			Q9CG80	Q8LB33			Q52QU1	Q9AR19			A9MRI5	P0ACK1			P41345	Q8L6H7			Q5BBM5	Q4WXV6			Q8LPL5	Q9DIC6
P60155				C6DK28	Q8L6H7			B1JIY2	Q8LB72			P77713	Q9AR73			P16430	Q8Z787			Q41346	Q93YN9			Q9FG72	Q8NK92			P24629	Q869L3
Q32EF4				P15754	Q8L6Y1			Q81K90	Q8LBL5			A6LEJ4	Q9ASS2			Q6D690	Q06445			Q10MN6	Q93YQ1			A4REU9	Q08272			O22285	Q12019
A1R700				Q9PB46	Q8L6Y4			Q82ZA2	Q8LCV1			A4WFB0	Q9ASS7			P48980	Q0JNR2			Q112Z6	Q93YR3			P35510	Q8RV04			Q8LBZ4	Q86C65
A1JKQ4				P39592	Q8L6Z7			Q6DA02	Q8LDL0			A8G7Q2	Q9ASU7			Q37622	Q8H0X6			P46310	Q93YS2			O32619	Q8RVL2			P54968	Q86UK7
A6TEB8				P25475	Q8L706			Q1QSZ9	Q8LDU5			A1JT80	Q9ASX5			Q6CZP6	Q41906			Q2H988	Q93YU5			Q3ZJ68	Q8RVL1			Q86UP3	Q870L2
Q9HVW9				P37945	Q2QKB4			P52711	Q8LE10			Q15T16	Q9ASX9			A8GA14	P29757			O48650	Q93YW7			C0LGU5	Q8RWA2			O49726	Q873E8
A8GAC8				Q8Y788	Q8L731			Q9SSF8	Q8LEA8			B1JAG3	Q9ATB4			A1R8N0	Q6EW21			A1C9W6	Q93YX4			B8MS24	Q8RWB8			P05718	O00410
Q9HU78				P39796	Q8L735			Q2NQL7	Q8LEB2			A1JJS8	Q9ATY5			Q6D3H7	Q7YJU8			Q9C5E7	Q93Z24			Q9UUG1	Q8RWD5			P93008	Q8BV79
P50852				C6DHF6	Q8L748			B2FJU4	Q8LEB6			A9NEF8	Q9AUE0			P37614	Q4VZI6			Q4HVU7	Q93Z79			Q9RSS6	Q8RWD6			Q9ZT29	Q8BWQ6
Q6CA86				Q8P7Z6	Q8L751			Q6D0B2	Q8LF97			Q6D000	Q9AV47			B1JLW2	P05718			Q9LU86	O22854			Q0CUP6	Q9MA55			Q9SIJ9	Q557H3
O88059				P45416	Q8L765			Q1WUA2	Q8LFA9			Q6D1S9	Q9AWL7			A8GKT7	P42792			P41945	Q93ZD7			Q9LKR3	Q8RWE8			Q8VYK6	A4VCH4
Q2NWV8				Q6CZ91	Q8L770			A7ZPH2	Q8LFD1			Q6D001	Q9AYT5			Q9KAG9	P56321			Q9FND7	Q93ZE2			O13828	Q8RWK8			Q9ZPN9	Q8BYR1
A7MIF0				Q3BZH2	Q8L7D2			A4XS43	Q8LG03			P07254	Q9BBN8			B5XQT8	Q9SKN2			Q94KD8	Q93ZE8			Q9SIT5	Q8RWL6			O23755	Q8BZW8
Q03330				Q9KA70	Q8L7E3			Q6D6F8	Q8LG53			A1R8U0	Q9C507			C6DEV8	Q0DKP4			Q8VZR2	Q93ZG7			Q6IDS6	Q8RWM3			Q9LVE0	Q8C0L8
Q9HDQ1				A7FJK3	Q8L7E5			C6DG74	Q8LGM7			Q8ER51	Q9C509			P64449	Q9LTQ0			P41151	Q93ZJ3			Q2TZG4	Q8RWN7			Q9SRU7	Q8CFE4
P18336				Q8P6N0	Q9SY89			O32086	Q8LGU1			Q886Z0	Q9C516			Q8YAA3	Q8LMR2			Q7SEK1	Q93ZL5			Q5B4H8	Q8RWQ4			Q9SVP7	Q8CN02
P20368				O08342	Q8L7I1			Q71E53	Q8LJT8			Q4K441	Q9XEC3			P40739	P41210			Q93VD3	Q93ZN9			P22302	Q8RWT8			P24067	Q8GAW0
Q6D625				Q6D9D3	Q8L7L1			Q1I648	Q8LJW3			Q6D273	Q9C533			A0K0C0	P27161			Q7PC80	Q93ZQ5			Q4HYB8	Q8RWU5			Q8LPR5	Q8GS71
P15688				Q2NWT4	Q8L7M0			B2VGJ0	Q8LK56			Q02KH4	Q9C552			A0JY64	P62201			P67748	Q93ZR1			P40906	Q8RWW0			Q2H922	Q9FY74
A8AH08				B0RPU7	Q8L7M4			B5XHX6	Q8LL04			Q4K3A7	Q9C585			C6DGE7	Q39016			Q7SB62	Q93ZT6			Q5JK35	Q8RWY4			Q9C5Y0	Q8GSJ1
C6DCY7				O34338	Q8L7S3			Q39022	Q8LLE5			A6L8S9	Q39013			B2KAC9	Q9FYE4			P52719	Q93ZY3			Q4WXQ7	Q8RWY6			Q9ZNS0	Q8GT66
Q8XP76				B9MER6	Q8L7W0			Q93Y09	Q94IR2			Q9CAA9	Q5SN53			Q6DAI9	P27164			Q9FM85	Q940A2			A6S7C7	O13532			Q9M439	Q8GT75
Q8EIL8				Q9PCE0	Q8L7W1			O22190	Q8LPF0			B7V659	Q9C5G0			Q48450	Q9Y7Q2			Q41364	Q940B8			Q5BDG7	Q8RWZ5			Q6NLC1	Q8GTR4
P35673				Q6D7G2	Q8L7W7			Q5QXV7	Q8LPG9			A0M345	Q9C5H4			Q6D8Y0	Q66LN0			P50287	Q940H6			P29790	Q8RX01			P28553	Q8GU87
B2VKS8				Q6WEG4	Q8L7W8			Q42523	Q8LPK4			Q03QA4	Q9C5J8			Q88WM6	Q9FQA3			Q9FNE1	Q940H7			O64730	Q8RX22			Q9SNY3	Q8GU88
B7LMD3				P53608	Q8L831			A5W6F5	Q8LPK5			A0JSA1	Q9C5J9			C6DG29	P32110			P52410	Q940H8			Q9XG54	Q8RX28			Q12558	Q8GUG7
P06987				C6DBN5	Q8L840			Q3IKE8	Q8LPL5			A4XYD6	Q9C5L3			P38947	Q03666			Q4WVD9	Q940Q1			Q4WT68	Q8RXA7			Q92396	Q8GUH2
A4WFH7				C6DDG2	Q8L8Q8			Q87L85	Q8LPR8			C1DPP2	Q9C5Q2			Q8ZAL8	P0A038			Q5BEY7	Q940U6			Q00714	Q8RXD3			Q9FKT9	Q8GUI4
Q08806				Q8VS50	Q8L9J9			Q04647	Q8LKS5			Q8ZGY6	Q9C5S1			A5D1U4	Q59309			Q19V92	Q940X9			Q8LE59	Q8RXD6			Q9SMH2	Q8GUL1
A6TCV9				P60498	Q8LB17			Q8X097	Q8LPS1			B5RFM6	Q9C5U2			Q6D0E3	P0C0G6			A7QC16	Q940Z2			Q4WMU9	Q8RXD9			P46310	Q8GUM4
Q1I5F9				C6DKC6	Q8LBA6			Q4WLN7	Q8LPT9			P02920	Q9C5U3			O52538	P50322			P21537	Q941A6			B1XP53	Q8RXE7			P27054	Q8GUP1
Q8FC87				Q5GWS4	Q8LBB2			Q2UTX5	Q8LRK9			A6LF29	Q9C5V6			O34882	Q9FX54			P32978	Q941D6			Q7U4D2	Q8RXF8			P11574	Q8GUU2
O31801				Q65JR6	Q8LBH2			Q39253	Q8LSN3			A9KIP3	Q9C5Y4			Q7Y211	P34921			Q9SIV9	Q942P9			B0XRG7	Q8RXK2			Q8RYD1	Q9LN71
Q8ZH37				C6DEJ0	Q8LBI9			A1TY14	Q8S8Y8			A8G7M2	Q9C658			C6DFI3	I2BA89			A7EIX7	Q943I6			Q0V340	Q8RXL8			Q4WWE9	Q8GW20
P0AF08				Q6D4W8	Q8LBV4			Q4ZM52	Q99LG4			Q9I5Y1	Q9C680			Q8ZA86	Q5E924			B8HT34	Q944A6			B2X1Z4	Q8RXR2			Q9LZU9	Q9FL07
Q6D984				Q8PMU8	Q8LC03			Q9HTW3	Q8N6R0			A4IJJ8	Q9C6R9			A8GL81	Q39123			C5FPR9	Q944A7			C1CV26	Q8RXS6			Q9LU86	Q8GW43
Q3K426				P14953	O22755			Q0IQU1	Q9NVG8			Q928I2	Q9C6S5			A9WNU3	P46665			A6S8E7	Q944B6			P11634	Q8RY18			Q9FND7	Q8GW96
A2QAN3				C6DAJ9	Q8LCV1			Q9FND9	Q8RUS5			A4XTF3	Q9C717			P46337	Q8LC03			B2J384	Q944I4			P03883	Q8RY22			Q94AX5	Q8GWB7
A4XVW1				Q9PA89	Q8LDL0			C6DH14	Q8RV04			Q64PM9	Q9C744			A8FB45	P46604			Q14FG1	Q944S1			C1F3Y1	Q8RY25			Q9SCX8	Q8GWE6
Q8Z9E1				C6DCR1	Q8LE58			P00960	Q8RVL2			Q46130	Q9C776			Q8Y6T4	Q02283			P28583	Q946Y7			Q70Y08	Q8RY60			Q94KD8	Q8GWI5
A1JPP4				Q6CZ44	Q9M9F9			Q5BB57	Q8RWA2			Q9F5X1	Q9C793			A1JKQ0	F4HY56			P48980	Q948T9			Q2U5T5	Q8RYC8			P41151	Q8GWR1
C6DJE0				Q4K552	Q8LEB6			Q7WEA9	Q8RWD5			A9NGW4	Q9FFY9			C6DKC9	P46667			O80765	Q949N0			Q84M24	P93022			Q93VD3	Q8GWW4
Q03P57				C3K2Y7	Q8LEV3			Q49L09	Q8RWD6			Q3SF60	Q9C7B1			A9WSV6	P46668			Q0AF54	Q949P2			Q0CW30	Q8S0J7			Q7PC80	Q8GX69
Q30ZD3				P0A0T1	Q8LEZ4			Q6Z6K4	Q8RWE8			B7UPD9	Q9C7N2			A1R0S5	Q6X7J9			Q9FNA2	Q949Q1			P81898	Q8S2T0			Q9FVC1	Q8GX78
A8GCM8				C6DCH7	Q8LFA9			P06723	Q8RWF4			Q03QT5	Q9C7R6			Q83S25	P17505			P48513	Q949T8			Q4WTN5	Q8S307			Q7SB62	Q8GX84
C6DHT5				B0TI71	Q8LFD1			A1CUF9	Q8RWG1			C6DFR6	Q9C7S5			Q5XVA8	O48905			O22161	Q949W6			A1CB55	Q8S3D1			P52719	Q8GX93
Q5BDU4				C6DKV2	Q8LFG1			Q6D8X4	Q8RWH8			Q6D6A3	Q9C810			B5XY87	P61897			Q339D2	Q949Y5			P49609	Q8S3U9			Q9FM85	Q8GXA4
O34153				C6DIK7	Q8LFN2			Q8RXK7	Q8RWH9			A8GJX3	Q9C811			Q6D1I0	P46488			Q9B6E7	Q94A21			A2R472	Q9ZSM8			P02723	Q8GXH3
P0AE43				Q49XD7	Q8LFS6			A6LEH5	Q8RWL6			B1JS47	Q9C813			Q8FJN9	P46487			Q7SB97	Q8RW97			Q4WP57	Q8S7E1			Q2UD74	Q8GXJ1
A4XQS6				A5USR7	Q8LG03			Q2MIG0	Q8RWM2			Q5HEL7	Q9C865			Q6D4Q8	P17783			Q39M92	Q94A27			Q36837	Q8S8M5			Q9SV20	Q8GXP1
Q74M26				Q8P999	Q8LGI2			B1KK02	Q8RWM3			A9NEP1	Q9C884			A6QEJ9	F4K0A6			Q9FH99	Q94A28			P54968	Q8S8N9			A6SDA8	Q8GXP4
B9DP25				Q4URD2	Q8LGM7			A8A4L0	Q8RWN7			O48766	Q9C895			Q6CYJ5	Q0WPU1			Q8RX55	Q94A38			Q9MUL9	Q8S8Y8			P50287	Q8GXR9
P07346				B8J2K3	Q8VZZ4			Q4K545	Q8RWT8			B7V637	Q9C8D1			P64630	F4I507			Q948T6	Q94A41			Q2UC64	Q8S950			Q9FNE1	Q8GXT3
Q6D4T9				A6TXC7	Q8LGU6			Q88LF9	Q8RWU5			A7MGT2	Q9C8G9			C0ZIJ1	Q2QYH7			Q9S7T7	Q94A43			Q5KVB5	Q8S9G8			Q18BQ3	Q8GXU5
A5VJK4				Q8PFZ3	Q8LGU7			A7FD32	Q8RWU6			Q6D1G1	Q9C8H0			Q03EQ8	O65790			Q9C7T4	Q94A51			Q9FWS4	Q8S9K3			O04478	Q8GXV5
Q05098				B8I6D9	Q8LJT8			Q4WV23	Q8RWV3			Q6CYZ1	Q9C8J7			C6DGD4	P24465			P83344	Q94A73			Q4IR09	Q8S9K8			Q2VF18	Q8GXX0
B7LNX3				Q02EC7	Q8LJW3			Q75TC9	Q8RWV8			P50842	Q9C8N5			Q2NQ85	Q9T093			Q94F39	Q94A79			Q5XHY5	Q8S9M1			P14228	Q8GXZ3
P93281				B7GFU2	Q8LK56			Q6D636	Q8RWW0			Q8CX48	Q9C8S9			Q65KT8	H2DH17			O82703	Q94A94			P41756	Q8SAB7			A7QC16	Q8GY23
Q9AKT8				A9KNU8	Q8LPS1			Q5QZB4	Q8RWY6			Q6YQV9	Q9C8Z4			Q9ZPS9	O81117			P42751	Q94AI1			Q2UDH2	Q8TB22			A6S3N2	Q8H0T4
A7MQB0				B9E8Y0	Q8LL04			P31380	Q8RWZ5			Q6D2M6	Q9C8Z9			Q9LEQ3	Q9SRQ1			O81974	Q94AI4			A2QHQ3	Q8TEQ8			O48551	Q8GY97
Q07878				A1JRQ2	Q94IR2			C0LGW6	Q8RX01			A6L1H8	Q9C950			A1JSH7	Q9SZ46			P93834	Q94AI7			Q4WD81	Q8VDM4			Q6R3L0	Q8GYA4
Q6D410				Q92AG1	Q8LPF0			Q9S7Q2	Q8RX22			B1ZP17	Q8L731			Q8ZIV4	H2DH22			Q5N9N2	Q94AQ6			Q9C196	Q8VWF1			Q9SIV9	Q8GYA6
A8GB09				Q9YAH7	Q8LPG9			O31982	Q8RX28			A8GA13	Q9C9F4			Q65G70	Q05047			Q9SVS0	Q94AS9			O23755	Q8VWZ8			A6S8E7	Q8GYD9
C0ZBW6				P31738	Q8LPJ4			A1TZ47	Q8RX71			P35489	Q9C9Z1			A5CV36	Q93VK5			Q70DX9	Q94AT5			Q9FF10	Q8VXV4			Q9FKK2	Q8GYE0
B2VC73				Q09X29	Q8LPK0			P44321	Q8RXA7			A8GGN3	Q9C9Z7			Q9SCP4	Q8VWZ7			Q9MAM1	Q94AX4			Q4IA62	Q8VXV7			P29024	Q8GYF7
A4VP82				Q65D03	Q8LPL5			Q2U561	Q8RXD6			A1RJ56	Q9C9Z9			C6DF65	O64637			P27168	Q94AY3			Q0UIR3	Q8VXX9			Q14FG1	Q8GYL7
C6DCC6				P58896	Q8LPL6			O65396	Q8RXD9			A4XP18	Q9CA42			Q84YK8	Q949P1			Q9M9W9	Q94B55			Q9LVE0	Q8VXY7			P28523	Q8GYM2
C6DEP1				O07643	Q8LPN7			Q9FXA9	Q8RXE7			Q9CGS5	Q9CA67			A0JY68	H2DH20			Q03FR6	Q94B71			P22944	Q8VXZ5			Q9LMX8	Q8GYN5
B2GL41				Q6DB75	Q8LPQ6			Q60E60	Q8RXF8			Q6CZZ5	Q9CA68			Q41144	Q9FG65			Q8LBW3	Q94B74			A1CL59	Q8VY16			Q851L5	Q8GYP3
A8MFV5				Q6DAN2	Q8LPQ9			Q6D2R8	Q8RXH2			A8GAT9	Q0V842			P71000	Q9LIP4			P0C957	Q94B78			A2QGD9	Q8VY74			P28583	Q8GYU3
Q07423				Q9EZI1	Q8LPR8			Q7N2T7	Q8RXK1			C6DDL3	Q9LF80			C6DF35	Q9FVS9			P04045	Q94BP0			P24067	Q8VY88			O94637	Q8GYX8
Q5FJT2				C6DB54	Q8LKS5			P38104	Q8RXK2			Q4K8C3	Q9CA83			B2GIZ9	Q9LHA1			P93732	Q94BP7			Q8GWK2	Q8VY89			P48980	Q8GYY0
Q4WP03				A7GUA0	Q8LPT9			P13708	Q8RXL8			B0T2A6	Q9CAD5			Q6DAP8	Q9SAA9			Q0J932	Q94BU1			Q1EA54	Q8VYC8			A7EGK5	Q8GZA4
B0Y6H2				B2I621	Q8LPU5			Q59692	Q8RXN4			Q6DA73	Q9CAF4			Q9ZPI1	P93147			P29402	Q94BZ5			Q5QMN3	Q8VYD3			Q94JW0	Q8GZA6
A0JX88				C3L9G1	Q8LRK9			Q6DAT7	Q8RXS6			B7MY25	Q9CAG5			A8ALQ2	O64636			Q8L9A9	Q94C95			Q75BV4	Q8VYD6			Q7SBB6	Q8GZD4
C5B7H9				C0ZF43	Q8N2H3			Q9FEF8	Q8RXT4			B7V2Q4	Q9CAH1			Q6D1Z4	O49858			Q3ZJ19	Q94CG0			Q9M439	Q8VYD9			Q9LYX1	Q8GZQ3
P05491				Q3BPJ7	Q8N6R0			B8NP78	Q8RY00			Q6YR75	Q9CAJ9			Q9KA63	Q04468			Q9T053	Q94CU5			Q08295	Q8VYP5			Q8VZQ3	Q8H0P8
C4ZGF4				Q47084	Q8P6A0			Q1QXV6	Q8RY18			Q4JL84	Q9CAN3			Q1CFR7	Q42602			Q05855	Q94EI9			O74493	Q9M1P7			Q9FNA2	Q8H0S9
A8ADP7				P96690	Q8RV04			Q94IG7	Q8RY22			Q6D1T5	Q9CAR3			Q56878	P48419			O49006	Q94EJ2			Q12558	Q8VYR9			O64635	Q8H0Y1
P25548				C6DEQ3	Q8RVL1			A0KN18	Q8RY25			C5D324	Q9CAV6			A6TEK4	O48922			Q5XVA8	Q94F00			Q7RZD3	Q8VYT5			P38673	Q8H0Y8
Q9X6Z2				C6DKX3	Q8RVL2			Q6DAQ7	Q8RY46			B1ZPB7	Q9DCD2			A1R7V5	Q9SD85			Q8DM25	Q94F30			Q9UVD6	Q8VYU4			O22161	Q8H100
B5RE25				Q3BNB6	Q8RWA2			Q9C827	Q8RY60			Q4G2J3	Q9E7N8			Q97JE4	Q9FI39			Q84TQ7	Q94FT2			O59833	Q8VYU6			Q339D2	Q8H103
Q3K3A6				C6DGW9	Q8RWD5			Q9I5U4	Q8RY65			P14165	Q9FE17			P15754	Q9STK8			Q9M9E1	Q94G17			Q5BFG8	Q8VYZ0			Q4WJE9	Q8H112
A9KIA5				Q3BVL6	Q8RWD6			B7LKK8	Q8RY67			Q71X61	Q9FE20			Q03HI6	O65784			Q9FJL0	Q94IB8			Q0JKM9	Q8VZ14			Q4WCL1	Q9FM20
A5WAF9				Q6D9I5	Q8RWE8			Q8ZH59	Q8RY73			Q1C4N1	Q9FE59			Q9KEI9	Q42600			O24461	Q94JM3			Q1MTQ5	Q8VZ20			Q7F1X5	Q8H184
A8GFI7				Q8PHR3	Q8RWF0			C6DB43	Q8RY95			A8G9R1	Q9FEA2			B1NWJ5	Q40778			Q9FZ76	Q94JU2			Q2H988	Q8VZ40			B0XTS1	Q8H191
A7MHG8				Q6D1Z0	Q8GYA6			Q1QY27	Q8RYC8			Q6DA02	Q9FEW2			C6DHF6	A6YIH8			Q4R1I9	Q94JU3			A1C9W6	Q8VZ67			Q0WMY5	Q8H1F6
A1JTC8				Q8PBV1	Q8RWG1			A6VDW7	Q8S2T0			Q7CWX2	Q9FF46			P61517	P48418			Q949P3	Q94K73			Q4WWE9	Q9SHC8			P93768	Q8H1F9
B7V7A2				C5D4Z2	Q8RWH9			O50008	Q8S307			Q6FA66	A0A023PXC2			P45416	Q94IA6			Q9LFB2	Q94K75			Q4HVU7	Q8VZA0			Q9S7T7	Q8H1G3
A8YUY2				Q6D2N1	Q8RWK8			P85988	Q8S3D1			Q9SSF8	Q9FF75			A1JRT9	Q9SBQ9			Q0WM29	Q94K80			A4QS18	Q8VZC0			Q9SXC8	Q8H1Q5
B2VK44				Q6CZV1	Q8RWL6			C6DET1	Q8S8F2			Q2NQL7	Q9FFC6			C6DJ80	H2DH24			Q8W487	Q94KD0			P39888	Q8VZC3			Q9C7T4	Q8H1Q8
Q5AK24				P45705	Q8RWN7			O49722	Q8S8M5			B0T2E3	Q9FFF9			A7FJK3	O49394			Q9ZPS9	Q94KE2			Q7PC80	Q8VZD4			P83344	Q8H1U4
A4VRZ0				C6DGH6	Q8RWQ4			C0MBS9	Q8S8N9			P35485	Q9FFH1			Q9SD39	Q9STK9			Q9LEQ3	A0A023PZI9			P38360	Q8VZF3			Q850K7	Q8H1U5
Q9T074				B2FIV8	Q8RWU3			A2WWU2	Q8S8S2			Q6D0B2	Q9FFJ3			O08342	B9DFU2			Q42962	Q96328			Q7SB62	Q8VZG8			Q7SA44	Q8H2D5
A4IMD9				A4XLD7	Q8RWU5			P07506	Q8S905			A7ZPH2	Q9FFK3			B1YGV6	Q9LIP3			Q8S9S4	Q96DM3			P52719	Q8VZI2			O68006	Q8H7F6
A4W6X5				P05495	Q8RWU6			B4TFC6	Q8S9K8			Q02EW4	Q9FFK6			P09553	O81973			P22195	Q96UL8			Q7D9K0	Q8VZJ0			Q42064	Q8H859
A6UZI0				B7GIU0	Q8RWU7			Q00075	Q8S9L6			Q6D6F8	Q9FFK8			Q6D9D3	Q38872			Q9SJ12	Q96V64			Q9FM85	Q8VZJ7			P42751	Q8H8U0
A4W899				P42963	Q8RWV8			Q5QZH3	Q8S9M1			C6DG74	Q9FFW5			Q81CG8	Q9SRH7			P51419	Q99PK0			P02723	Q8VZL4			Q9C888	Q8H960
Q2UCL6				Q6DAT0	Q8RWW0			Q9HXF7	Q8SAB7			Q71E53	Q9FFZ1			A1R550	Q41328			Q7SDX3	Q9AR19			P81373	Q8VZN9			O81974	Q8K1X1
A4W6H6				Q6DB87	Q8RWY4			A1CRI1	Q8TB22			A8GLL0	Q9FG37			A8G7M3	Q8W490			P47829	Q9AR73			Q940V4	Q8VZP6			Q9SVS0	Q9BZH6
Q66AF7				Q8EPP8	Q8RWY6			Q71WV6	Q8TEQ8			O67055	Q9FGD7			A8GIS1	P51566			Q06611	Q9ASS4			Q2UD74	Q8VZV9			Q9LSE8	Q8L4D8
Q48449				P25771	Q8RX01			Q82YX0	Q8VWF1			P42797	Q9FGH9			Q6D7G2	Q7XUF4			Q9C9I3	Q9ASX5			A6SDA8	Q8VZZ4			Q9MAM1	Q8L540
Q9KD65				P37728	Q8RX22			P15181	Q8VWG7			Q88K27	Q9FGI1			Q6WEG4	Q8LEB6			Q4WG05	Q9ASX9			Q9FNE1	Q8W034			Q4WYK1	Q8L5U0
Q8E611				Q834R0	Q8RX28			Q2NRK8	Q8VXX9			P0CAU4	Q9FGK0			C6DBN5	Q8RWZ5			Q9M115	Q9AT54			O14154	Q8W0Z6			Q9M9W9	Q8L5Y5
P33880				C6DF09	Q8RX55			C6D9J8	Q8VXY9			P44224	Q9FGK8			C6DDG2	Q9LEU7			Q9SCP4	F4K5X6			Q4WVD9	Q8W1X2			Q8LBW3	Q8L5Y6
Q9KGJ3				C6DHY1	Q8RXA7			A4SS26	Q8VXZ5			Q6D0I1	Q9FGK9			P60498	O61122			Q84YK8	Q9ATB4			A7QC16	Q8W1Y3			Q8LAA6	Q8L5Y9
Q7N197				Q9Z9L1	Q8RXD3			P34750	Q8VXZ7			Q3IKE8	Q9MAC5			A1R665	Q5HZ38			Q2UBF1	Q9ATY5			P21537	Q8W207			P93732	Q8L611
B2VEH7				Q6D990	Q8RXD6			O70230	F4IJV4			A8GJ33	Q9FGM0			P10346	Q9SCU5			O99010	Q9AV47			Q4WXX4	Q8W234			P29402	Q8L633
C5C0I1				Q6D6K0	Q8RXD9			Q1DM35	Q8VY07			Q04647	Q9FGN3			A8GIQ4	Q39027			O81983	Q9AWL7			P32978	Q8W3L1			Q9T053	Q8L6H7
Q65D01				B0RP10	Q8RXK2			Q98CB9	Q8VY10			P0A8F6	Q9FGN8			A1JLS2	O22932			Q41144	Q9BZJ0			Q4X1X0	Q8W3M4			O49006	Q8L6Y4
B7V0F9				P54545	Q8RXL8			Q5AWI5	Q8VY16			B8DTT6	Q9FGR0			C6DKC6	Q9FX43			Q6DBM8	Q9C0Z7			Q9SCY5	Q8W3P8			Q38914	Q8L6Z7
C5CN84				B0S1N3	Q8RXN0			Q9C866	Q8VY74			A8GCL5	Q9FGU3			Q65JR6	O65554			Q93XX5	Q9C509			Q9SIV9	Q8W3Z1			Q4HZQ1	Q8L731
C0ZCX3				C6DE12	Q8RXR2			Q6D554	Q8VY78			C6DHG3	Q9FGV1			C6DEJ0	Q08467			Q39265	Q9C516			A7EIX7	Q8W3Z4			Q0WUI9	Q8L733
O33499				Q6DB60	Q8RY00			A1DJ58	P0DI13			Q9HTW3	Q9FGY9			Q6D4W8	Q9CAD5			Q9MA60	Q9C522			B8HT34	Q8W468			Q7XR60	Q8L748
Q49XJ8				Q6D0B1	Q8RY16			O13302	Q8VY81			O64477	Q9FH32			Q8ZGB4	Q39193			Q9ZPI1	Q9C533			C5FPR9	Q8W486			Q5XVA8	Q8L751
O34984				P0C7I8	Q8RY18			P20649	Q8VY88			Q9FND9	Q9FH36			P14953	Q8VZJ9			Q5XQC7	Q9C552			Q9FKK2	Q8W4A7			Q8DM25	Q8L7A9
B7GJ73				Q3BVL4	Q8RY22			Q9LFL0	Q8VY89			C6DH14	Q9FHD7			A1JRB5	Q9C958			B2VTT3	Q9C585			P36333	Q8W4D0			Q652P4	Q8L7C2
Q3KI17				C0Z7Z5	Q8RY25			B2FTD1	Q9FYB7			B7VHR3	Q9FHE4			O23826	Q9LFP7			O22436	Q9C587			Q14FG1	Q8W4G3			Q9M9E1	Q8L7E3
Q9LCR5				Q6D624	F4ID16			Q1QX78	Q8VYC8			P54716	Q9FHH2			C6DCR1	Q86HW6			P17340	Q9C5E5			Q09921	Q8W4J3			Q9LTL2	Q8L7E5
Q8S8V7				P0CC61	Q8RY60			B9EBD3	Q8VYF4			P77252	Q9FHH5			Q6CZ44	Q6TGC6			Q9FKF7	Q9C5G0			Q4I7L0	Q8W4J9			Q8RUN2	Q8L7G0
Q5KVK2				Q6D0J5	Q8RY65			Q839U9	Q8VYG2			Q7WEA9	Q9FHK9			Q9FWA6	Q54Y26			O74196	Q9C5H4			P48980	Q8W4S5			Q9FJL0	Q8L7I1
Q1I7L3				A9KMP0	Q8RY67			Q9S9X4	Q8VYH6			A6VDJ1	Q9FHN8			C6DCH7	C0LGP4			Q9M7I7	Q9C5H6			Q37622	Q8W4Y5			O24461	Q8L7L1
Q09G35				Q6D7M7	Q8RY73			Q9FNG8	Q8VYP0			Q49L09	Q9FHQ1			C6DKV2	Q5W736			Q9SII7	Q9C5J7			P87015	Q91TW9			Q4R1I9	Q8L7M0
Q02G02				B2IA67	Q700C2			Q02U62	Q8VYP5			A8G9R9	Q9FIG9			O59413	Q9Y2H1			Q9SDD6	Q9C5J8			P35694	Q91YE6			Q949P3	Q8L7M4
Q8KU55				Q4UWS6	Q8RYC8			Q53W92	Q94AS5			Q6D8X4	Q9FII1			C6DIK7	Q9LT35			B1NWJ5	Q9C5J9			Q2ULU6	Q92236			Q9LFB2	Q8L7W0
A6TH53				C6DKH1	Q8S0G4			C6DHN7	Q1PET6			O50633	Q9FII2			C5CBS3	Q9LZM4			Q8L785	Q9C5Q8			A6RJA2	Q922K7			Q8LI34	Q8L7W1
Q88V61				P52131	Q8S0J7			O82243	Q8VYR5			Q56ZZ7	Q9FII7			Q839Y9	Q5RKH1			P38679	Q9C5U2			A7EGK5	Q92887			Q9ZPS9	Q8L7W8
B2VH10				Q8P448	Q8S2T0			Q5B1X8	Q8VYR7			Q8ETM7	Q9FIM9			P0A1L6	Q6QNM1			P34094	Q9C5V6			Q43636	Q93V84			Q4WVH5	Q8L7Y8
A4XZ72				Q8PMX2	Q8S307			Q6D1X5	Q8VYR9			A6LEH5	Q9FIN7			A4F710	Q9LYU7			P51137	Q9C5X9			Q9LYX1	Q93VK5			Q9LEQ3	Q8L7Y9
Q6DAP5				Q04520	Q8S3D1			P0ABS4	Q9FGN3			Q2MIG0	Q9FIT9			Q9SCT4	Q9LDI3			Q84WV2	Q9C5Y0			P38673	Q93VM9			Q42962	Q8L831
P72161				A4IJM0	Q8S3U9			Q15PR4	Q8VYU4			Q4K545	Q9FIX3			A1JNY1	Q940H6			Q9SRW9	Q9C5Y4			O22161	Q93W28			Q8S9S4	Q8L8Q8
Q6CZG6				Q6D469	Q8S8F2			C6DI77	Q8VYU6			B7V3F9	Q9FJ40			C5CC68	Q1PEM5			B0C929	Q9C5Z3			Q4WJE9	Q93WK5			P22195	Q8L936
Q4K898				B9JZN5	Q8S8L9			P30602	Q8VYW1			P0C2H3	Q9FJ57			A8G8D0	Q9SIT1			Q7RVA8	Q9C660			Q4WCL1	Q93WT0			B8A7A3	Q8L970
Q5B7Q7				Q5H503	Q8S8M5			C6DJ78	Q8VYZ0			Q02UC5	Q9FJ74			Q7XU38	Q9M0G7			Q9FI99	Q9C671			Q4WKB5	Q6H7U2			O04886	Q8L9J9
Q8S8X7				A9VUB0	Q8S8S2			Q10RB4	Q8VZA0			A4WE42	Q9FJ75			Q2RKH8	Q9STJ8			Q0UUE1	Q9C6S5			P51691	Q93XX5			Q9LPC1	Q8L9Y2
B2GKJ1				A1JTQ2	Q8S905			P38448	Q8VZA5			B1J5D7	Q9FJD4			Q9YAH7	Q2V452			Q0WVN5	Q9C6S7			A2QEW2	Q93XY5			Q8GUM3	Q8LAP6
P08153				B0RNZ3	Q8S950			A4TQK1	Q8VZD4			P55278	Q9FJD5			Q09X29	P53683			Q9SD39	Q9C6Z0			Q5RLY7	Q93Y16			Q9SCY3	Q8LBH2
P0AFF6				A4IS22	Q8S9G8			Q1R0H2	Q8VZF3			P23694	Q9FJH9			O33980	P53681			Q7XKA8	Q9C717			Q25BW4	Q8W425			P59668	Q8LBH4
Q87TH1				P31742	Q8S9K3			B4SNN0	Q8VZG8			Q6D636	Q9FJL0			A8LVI6	Q9FN37			Q9SRX9	Q9C718			B0XTS1	Q93Y91			Q06611	Q8LBI9
P34200				A3DFH7	Q8S9K7			Q8EAY1	Q8VZH2			C0LGW6	Q9FJR0			A4QKY2	F4IB81			Q56YU0	Q9C723			A1DE24	Q93YN0			Q9C9I3	Q8LBV4
P03006				C6DI80	Q8S9K8			Q1QZ69	Q8VZI2			A4XNL3	Q9FJT8			Q45538	O80396			Q9SCY0	Q9C744			Q0UP11	Q93YN4			Q6Z8B9	Q8LDL0
Q9I4N1				A9KMP5	Q8S9M1			C6DDL7	Q8VZJ0			A8GDX9	Q9FJT9			Q6DB75	Q8W4I7			A7ETB3	Q9C774			Q9C7T4	Q93YP4			Q9M115	Q8LE10
P20966				Q05174	Q8SAB7			Q9LRZ5	Q8VZJ7			Q8A012	Q9FJW6			A8GDA2	Q96SB4			O82248	Q9C7N2			P83344	Q9FRL3			Q9SCP4	Q8LE94
Q88QT6				C6DH15	Q8T673			Q5BBK4	Q8VZL4			Q9SKD7	Q9FJX0			A7FNN2	Q39008			P34055	Q9C7R6			A6SJ85	Q9LZW9			Q8RUN1	Q8LEA0
Q3BXJ3				Q5KYK0	Q8TGM7			Q1WSL8	Q8VZM7			A9KSM5	Q9FJX6			Q38XW7	Q40517			Q8W104	Q9C7T4			Q6MY91	Q93YQ1			Q84YK8	Q8LEA8
P26211				Q830B5	P56701			Q6CZH4	Q8VZN9			Q9SAK8	Q9FJZ3			A5EJY3	Q9LX66			Q0WRX3	Q9C7Y2			Q7SA44	Q93YR3			A2Q8B5	Q8LEB6
Q6D108				A9KT78	Q8VI02			Q949Y3	Q8VZQ6			P23034	Q66GN9			A8GCT6	Q9SPK4			P25803	Q9C801			Q7RZT9	Q93YS2			O81983	Q8LED9
A1JNT5				B9DPU8	Q8VWF1			Q03MI2	Q8VZR0			Q9FXA9	Q9FK76			C6DB54	Q9SUQ3			Q94KT8	Q9C810			Q4WMR0	Q93YU5			Q41144	Q8LEE9
P77319				C6DG59	Q8VWF5			Q8EQ28	Q8VZV9			Q9CG41	Q9FKA5			A7GUA0	Q551H4			A1CWM3	Q9C811			P0CQ73	Q93YW7			O22229	Q8LFA9
A4WD84				B4SKW2	Q8VWG7			P36842	Q8VZY6			Q6D2R8	Q9FKE6			Q5BGR2	Q6I5Y0			Q9C6W5	Q9C865			P0CQ72	Q93Z01			Q9LDI3	Q8LFD1
Q9I2U8				Q65D04	Q8VWJ1			B7UYR6	Q8W034			A8GCH2	Q9FKI0			A6TBX3	A2VDV2			P60498	Q9C895			P42751	Q93Z24			Q9P8Q7	Q8LFG1
Q831W7				Q58533	Q8VXX9			P14937	Q8W0Z6			Q6DAT7	Q9FKK7			P59628	Q39023			Q5AW75	Q9C8E7			A1D624	Q93ZC9			Q4WJ21	Q8LFN2
A8AQH6				A9KNK6	Q8VXY9			O07549	Q8W103			B8H546	Q9FKP4			A8G8C0	A2ZMH2			Q07801	Q9C8G9			O81974	Q93ZD7			Q9FGD7	Q8LFP1
B2VJU9				C6DJD2	Q8VY00			P0A1V7	Q8W104			Q4KHS6	Q9LX99			C6D9M5	Q7XJR9			P80658	Q9C8H0			Q7Y211	Q93ZH0			Q9MA60	Q8LG03
A8GCA7				Q8PGE8	Q8VY07			A4W6Q3	Q8W1X2			Q6D009	Q9FKP5			A8G9Z5	O65468			Q38854	Q9C8J6			Q70DX9	Q93ZJ3			Q9ZPI1	Q8LG53
Q6D9G1				B2FMD6	Q9ZVX1			Q1WV25	Q8W1Y3			A4XQ64	Q9FKZ0			A8GH86	Q9SJG2			P22152	Q9C8J7			Q4HY90	Q93ZL5			Q5XQC7	Q8LG95
A8AQ77				Q6D958	Q8VY10			Q9AIU0	Q8W207			Q02JB8	Q9FKZ1			Q2JB14	P43293			Q5BH58	Q9C8Z4			P0C957	Q93ZN9			P12459	Q8LGB6
Q1C278				Q6D4H8	Q8VY16			P12460	Q8W234			Q6YQX7	Q8GW38			Q0ZIW0	Q9SYB9			Q6NLC8	A2XGQ1			P04045	Q940H6			P93788	Q8LGG8
Q00512				Q8VPZ0	P0DI13			Q9C566	Q8W3L1			Q6DAQ7	Q9FL12			A8G7M7	Q9FII5			Q2UL89	Q9C950			Q12618	Q940H8			B0YDT3	Q8LGU1
Q47827				C6DC08	Q8VY88			Q9HUM0	Q8W3M4			A3CMR5	Q9FL42			Q6D3S2	Q39010			Q33798	Q9C977			A1CJY4	Q940M4			P17340	Q8LJT8
B2VCE1				C6DJB7	Q8VY89			P0C021	Q8W3M7			A8G8W4	Q9FL69			C6DEQ3	O64816			Q9LMI0	Q9C9B0			Q7SHT5	Q940S3			Q8LHP0	Q9SJQ6
P00912				P67660	Q9FYB7			A8FEQ8	Q8W3P8			A4SR25	Q9FLD7			Q9F7D4	A8R7E6			Q2U513	Q9C9F4			Q4X1A4	Q940Y1			O48809	Q8LK56
C6DEU3				Q8PCN7	Q8VYC8			Q1QVF5	Q8W3Z1			Q9I5U4	Q9FLE8			A0AKM3	Q8VZD5			O23826	Q9C9U0			O24146	Q940Z2			Q9M9E0	Q8LL04
A4XPI7				Q2L902	Q8VYF4			Q4KGS0	Q8W468			A7ML90	Q9FLG2			C6DKX3	Q9LET1			Q4WVK5	Q9C9V6			P36136	Q941A6			Q5BA89	Q8LLE5
P0AG82				Q6DAD4	Q8VYH6			Q9I203	Q8W469			O69540	Q9FLG8			C6DGW9	P43288			Q9SRR7	Q9C9Z1			A2QH21	Q943I6			Q9M7I7	Q8LMR2
A4XZ25				Q6D4N0	Q8VYP0			Q9HYZ7	Q8W488			Q6D1X6	Q9FLH0			Q0WU02	Q6ICW6			Q84W41	Q9C9Z7			Q9LJF3	Q944A7			Q9SUR3	Q94IR2
Q3K440				A4WEW9	Q8VYP5			Q0ZJ29	Q8W490			A9KMB5	Q9FLN0			Q6D9I5	C0LGH3			P54970	Q9C9Z9			Q9HFR7	Q944B6			Q9SII7	Q8LPF0
P58934				C4ZBG1	Q8VYP6			Q0HDK5	Q8W491			P62437	Q9FLU1			Q6D1Z0	Q944A7			O24428	Q9CA67			Q5XVA8	Q944H2			Q9SDD6	Q8LPG9
Q6D9A3				Q5H2I4	Q8VYP9			Q1QZW9	Q8W496			Q8ZH59	Q9FLZ8			Q0WRJ7	P43291			Q9FFU7	Q9CAA7			Q2UBU2	Q944I4			A7EXE6	Q8LPL5
A1JS57				Q56887	Q8VYR7			Q56YN3	Q8W4A7			Q1IDH6	Q9FM19			A1JI37	Q8L899			Q8LEE9	Q9CAC4			Q652P4	Q944L7			Q8L7W2	Q8LPQ8
Q6D4L1				Q92B90	Q8VYT5			A1DE13	Q8W4C3			C6DB43	Q9FMA3			Q6D2N1	A2YNT8			Q9C554	Q9CAD5			Q029X9	Q949N0			B1NWJ5	Q8LPQ9
P07344				Q49YA7	Q8VYU4			Q82Z40	Q8W4G3			Q8Y0N2	Q9FME4			Q6CZV1	Q9SN43			Q9C944	Q9CAF4			Q9FJL0	Q949P2			Q4WZY1	Q8LPR8
A4XYY4				Q88XX7	Q8VYU6			Q09MB7	Q8W4I6			A9KP81	Q9FMF6			P45705	Q9P6P3			Q8RWS9	Q9CAF5			P15180	Q949Q1			P26563	Q8LKS5
Q6D117				B1MVW7	Q8VYW1			Q00934	Q8W4J9			A8GHX9	Q9FMJ0			C6DGH6	Q38772			P00303	Q9CAH1			O24461	Q949W6			Q9AV71	Q8LPS1
O13294				C4ZHB9	Q8VYY5			A5W9R5	Q8W4M7			O52532	Q9FMK9			Q1C1V0	Q9M077			Q8LAP6	Q9CAI3			P46934	Q949Y5			Q8GRI8	Q8LPT1
A1SNK8				Q034G9	Q8VYZ0			Q5QUD9	Q8W4R8			C6DET1	Q9FMP0			P05495	P85193			Q42539	Q9CAJ9			Q4R1I9	Q94A21			Q9FHQ1	Q8LPT9
A4Y0M0				A6TGA6	Q8VZ20			A4VJ40	Q8W566			Q831Z0	Q9FMT4			B1JHI2	Q9SCZ4			Q9SCT4	Q9CAN1			A6S146	Q94A27			P13228	Q9STV0
P0AAL7				Q8EPY0	Q8VZD4			Q9C912	Q8W575			B7UYW8	Q9FMV0			Q54277	Q5JK68			Q9C809	Q9CAN8			Q949P3	Q94A28			Q9XF98	Q8LST2
Q66C49				P00362	Q8VZF3			Q1QUL4	Q8W5B1			O49722	Q9FMX2			Q39YE5	O81833			Q9MAX3	Q9CAR3			Q9LFB2	Q94A38			P25083	Q8N0Z6
P76275				C6DKG9	Q8VZJ0			Q88V96	Q8W5R2			C6DBS2	Q9FN08			Q6DAT0	Q9M2S4			Q38802	Q9CAU7			Q7SBC5	Q94A41			Q9SRW9	Q8N2H3
Q6D8D4				Q5WF92	Q8VZJ7			Q8A6N4	Q8X097			Q9FHF1	Q9FN26			Q6DB87	Q9ZSA2			Q7X9V3	Q9CAV6			Q8LI34	Q94A51			Q7RVA8	Q8N6R0
B2VF18				A6LTU0	Q8VZL4			Q88MF7	Q8Z3G5			Q6VMN4	Q9FN48			Q1CC21	Q5AP53			C0LGR6	Q9CAZ0			Q2UK72	Q94A64			Q9FI99	Q8NK50
A4VIT1				Q6D1V5	Q8VZN9			Q9C507	Q8Z579			B4TFC6	Q9FN67			C6D9P9	F4JTP5			Q2TSC7	Q9CAZ7			Q96TJ5	Q94A79			Q0WVN5	Q8NKG9
C6DF54				C6DHB7	Q8VZP6			Q9I0N3	Q8ZRM4			C1DM65	Q9FN92			P37728	O04086			Q04903	Q9FE59			P53051	Q94A82			O49725	Q8R3Q2
B2VJ92				A8FSA3	Q8VZR0			Q8GXG1	Q91DM0			Q8Z334	Q9FNA4			Q6D4A2	O81292			Q6YW46	Q9FF46			Q7SDX3	Q94AA1			Q9SD39	Q8RV04
Q6CZY5				B0RXD7	Q8VZV9			Q6D3B4	Q91YE6			A8GII0	Q9FNA9			C6DF09	Q64FQ2			Q9SWI1	Q9FF61			Q7SF46	Q94AC1			Q42982	Q8RVL2
P0AD40				C6DFE2	Q8W0Z6			Q9R6X3	Q96P70			Q82YX0	Q9FNB0			O07592	B9DFG5			Q0WW26	Q9FF75			Q0CSC0	Q94AF0			Q9LIS3	Q6ZFZ4
P50352				O50305	Q8W0Z9			Q9M3E5	Q93V58			A8G9L7	Q9FNC1			C6DHY1	Q39012			Q09X29	Q9FF81			Q4WWR2	Q94AI1			Q1PFK0	Q8RWA2
Q042A7				Q4L978	Q8W103			C6DCZ0	Q93V84			Q2NRK8	Q9FNI6			Q8ZJ10	Q6ZLP5			Q7GCL7	Q9FFE3			Q4WKB9	Q94AI4			Q9SRX9	Q8RWB8
P47090				A4XXT4	Q8W104			Q1WRQ9	Q93VB2			Q3K7A9	Q9FNL7			Q8ZD12	Q9CAH1			Q9SF38	Q9FFF9			Q6Z8B9	Q94AI7			Q56YU0	Q8RWC5
Q837W3				Q4UQP3	Q8W117			Q8PEX9	Q93VK5			B7V419	Q9FNN9			Q93WV4	Q94AG2			Q9SJK6	Q9FFH1			Q4WG05	Q94AM1			Q4X1N4	Q8RWD5
Q6MPX9				P10996	Q8W1X2			C6DBI8	Q93VQ0			C6D9J8	Q9FNP1			A8GJ50	P51567			Q9M3H5	Q9FFJ3			Q8TFN1	Q94AP0			Q8W104	Q8RWD6
O81825				P16542	Q8W207			P0A106	Q9FGX1			P34750	Q9FNQ1			Q6D990	Q39019			A4QKY2	Q9FFK6			Q9M115	Q94AS5			Q0WRX3	Q8RWE8
B2GKH0				Q8D1Q8	Q8W234			P0CP93	Q93VY3			A8GID8	Q9FNY7			P13081	Q8LFN2			P28350	Q9FFK8			Q8RUN1	Q94AT5			Q94KT8	Q8RWF0
B2K6Q9				P58943	Q8W3M4			P0CP92	Q93W28			P35484	Q9FPW6			B8H6Q1	Q93ZS4			A2R5J1	Q9FFN1			A2Q8B5	Q94AU2			Q9C6W5	Q8RWF4
Q6D552				Q815S0	Q8W3P8			Q848I3	Q93W88			A8GDA0	Q9FQ03			C6DE12	Q5SN53			Q9FKS0	Q9FFT9			Q2UBF1	Q94B59			P60498	Q8RWG1
A4VFR3				Q8PI85	Q8W3Z2			Q1QZX3	Q93W95			Q50438	Q9FQ04			Q6DB60	Q9FID9			P55373	Q9FFU6			Q4WVM1	Q94B71			Q9LT96	Q8RWH8
A8GFJ7				Q8PPP9	Q8W3Z3			Q02RW8	Q93X23			A8GDW2	Q9FQ09			Q6D0B1	Q6Z808			Q948T9	Q9FFY9			O81983	Q94BP0			Q6C2Y6	Q8RWK8
Q59214				Q5H6D1	Q8W468			Q8ZP84	Q93XW7			P85191	Q9FR37			Q38X65	P29687			Q9LJ44	Q9FFZ1			Q41144	Q94BP7			B9RX57	Q8RWM2
P10880				Q8RDN5	Q8W486			C6DFB8	Q93XX5			Q9C866	Q9FR53			C0Z7Z5	P87027			Q3IX78	Q9FG08			Q12731	Q94BU1			P42056	Q8RWM3
Q87TR9				Q830B4	Q8W490			Q5QXN8	Q93XY5			Q9KNK0	Q9FRK5			Q6D624	Q9FJH0			Q9FUP0	Q9FG37			Q4WJ21	Q94BV7			Q9LMI0	Q8RWN7
Q4KIH0				O34441	Q8W4A7			C6DBR0	Q0DJA0			Q6D554	Q9FRL3			P0CC61	Q9C9U7			Q9M2E8	Q9M8R7			Q9MA60	Q94C12			Q2U513	Q8RWQ5
A4XYW1				Q7WZE5	Q8W4C3			C6DCF6	Q93Y39			A1S1J8	Q9FT45			Q6D0J5	P33723			P52423	Q9FG77			Q9ZPI1	Q94C95			O23826	Q8RWU5
C0ZFA7				B2SK75	Q8W4D0			C6DIH9	Q93YN0			Q8YI47	Q9FT73			A8G8T0	Q40220			B2VXY5	Q0JCU7			Q5XQC7	Q94CF0			Q9FHN6	Q8RWU6
C6DC58				Q831Y7	Q8W4G3			Q6D9Z5	Q93YN4			Q820F5	Q9FUY2			A8G928	Q6Z7L8			A7F1G7	Q9FGD7			O74628	Q94CG0			Q9FWA6	Q8RWV3
A1R898				C6DKR8	Q8W4I6			Q1QUR7	Q93YN9			Q6D238	Q9FV50			A5CRB9	P28186			Q39827	Q9FGF0			Q2UEA0	Q94CU5			Q9LN68	Q8RWV8
A4QLP8				Q36632	Q8W4K1			A4XQU8	Q93YS2			A8GB93	Q9FVQ4			Q6D7M7	Q38912			Q39219	Q9FGI1			Q9UU99	Q94E49			C0LGG8	Q8RWW0
A8GHF3				Q6D092	Q8W4R9			Q88Q16	Q93YT1			Q7MAV3	Q9FVR6			B8HG97	O04486			A7ESL7	Q9FGK0			P40900	Q94EJ2			A7EI75	Q8RWY6
Q93Q55				C6DBJ2	Q8W4Y5			Q6D8J7	Q93YU2			P32472	Q9FVS1			Q9FIT8	O49841			Q0ZIW0	Q9FGK8			Q7SF55	Q94F27			A6RJQ8	Q8RWZ5
A4VS73				P42793	Q8W566			P93276	Q93YU5			Q9I0K4	Q9FVV9			A7MLM9	Q38937			P41797	Q9FGK9			O74196	Q94F30			Q01559	Q8RX22
P25052				Q2RK33	Q8W575			Q9FNM5	Q93YW0			O22886	Q9FVW3			A1R7K0	O80366			Q9C552	Q9FGN8			Q9M7I7	Q94F62			Q9SRR7	Q8RX28
Q8ZPZ1				A4VNY2	Q8W5B1			O52593	Q93YW7			O86841	Q9FWA4			Q8ZC17	Q9SB04			Q5J907	Q9FGY4			Q10178	Q94FB9			O81210	Q8RXA7
Q837C9				Q6D0F8	Q8W5R2			P09795	Q93Z01			A4XYC6	Q9FWX2			P32685	P0A9Q4			P33623	Q9FH32			Q6BWA5	Q94FL5			Q84W41	Q8RXD3
C5CC70				P13604	Q8WSR7			Q4ZXI0	Q93Z92			C6DHN7	Q9FX08			C6DKH1	P66797			Q9FNB5	Q9FH36			B1NWJ5	Q94FN2			P55004	Q8RXD4
A8GA18				P55218	Q8X5X6			Q9SIB2	Q93ZC9			P0AFE9	Q9FX97			Q9C6M2	O81122			Q9C9U0	Q9FHB6			P38096	Q94G17			Q9SR00	Q8RXD6
Q7PC88				C6DJC5	Q8TGR8			Q6D3J7	Q93ZD7			P0ABS4	Q9FX99			B8HA33	Q2QXY3			Q9CAU4	Q9FHD7			Q8FWV9	Q94ID7			Q8LEE9	Q8RXD9
B7LC12				B1A926	Q8ZGC7			P58582	Q93ZJ3			Q9ABV3	Q9FXA4			Q6D469	O80365			Q10490	Q9FHE4			Q4WZY1	Q94JM3			Q4WI96	Q93ZX7
Q664W1				Q8PQV0	Q8Z814			Q1ID65	Q93ZM7			P45511	Q9FXB2			A1JTQ2	P62598			P12465	Q9FHG4			Q8L785	Q94JU2			P34946	Q8RXE7
Q6A8U3				Q4US42	P0ACV6			Q38873	Q93ZQ5			C6DI77	Q9FXD8			Q43314	A2XE31			P36181	Q9FHH2			Q9AV71	Q94JU3			Q9SIQ7	Q8RXF8
Q6D4B6				Q8CUY0	Q8ZHG8			Q3B724	Q93ZT5			Q9I138	Q9FXF2			A1JRY4	Q9ZWJ9			Q6NM73	Q9FHH5			Q9C2D4	Q94K01			Q9FX08	Q8RXL8
A1JJ89				C5D337	Q8ZKB8			C6DKT6	Q93ZX7			C6DJ78	Q9FXG3			P59754	O80678			Q9FE67	Q9FHH8			A2QYN2	Q94K75			Q9SCT4	Q8RXN0
Q6CZB1				P31744	Q8ZRW9			A1AXY8	Q940B8			B1JDW1	Q9FXT6			Q8ZRN1	Q9ZR40			Q9SYQ1	Q9FHK9			A2QV36	Q94KD3			Q9C809	Q8RXR2
A4SPX2				Q834Q9	Q90YS3			Q7SAM0	Q940M4			Q6CZ80	Q9FY48			P59324	Q5M9F1			Q84W55	Q9FHN8			Q4WQ08	Q94KD8			Q96UB1	Q8RY00
A4Y044				A4IP74	O74892			C6DFR9	Q940N9			Q10RB4	Q9FY61			Q03PA8	Q9FJN9			Q9FVI1	Q9FHS6			P49365	Q94KE2			Q7X9V3	Q8RY16
Q6BLS5				Q6D263	Q5RCJ9			Q948R1	Q940P5			P38448	Q9FGB0			C6DI80	Q9LQI9			Q9LS08	Q9FHW9			Q4WP02	Q96282			C0LGR6	Q8RY18
A8GKT5				A5CZ68	Q91YE6			Q84RR0	Q940Q3			A4TQK1	Q9FY69			C6DH15	Q9SV09			P50303	Q9FI14			P13228	Q96328			Q94BU1	Q8RY22
Q2PCF1				Q82YV1	Q93V61			A9KUL1	Q940Y1			Q0TTQ7	Q9FY82			Q5KYK0	Q10M00			A5B4D2	Q9JJ11			Q9SRW9	Q96JB2			Q2TSC7	Q8RY25
B0XVP0				Q6D138	Q93V84			Q8H3C8	Q940Y3			Q1R0H2	Q9FYC8			Q92AI9	Q9AST1			P48720	Q9FIB6			Q0UUE1	Q96TJ5			Q39033	Q8RY46
A4W527				C6D970	Q93VJ2			Q893H9	Q940Y9			A8G8E6	Q9FYJ6			Q01VN6	Q0WW84			Q6YSA9	Q9SCZ4			O49725	Q96UL8			Q39191	Q8RY60
A9MQ82				P0C7J4	Q93VK5			Q6D9D7	Q940Z2			P37766	Q9FYL8			C6DG59	Q94EH8			Q0WU02	Q9FIG9			Q9SD39	Q96V52			Q04903	Q8RY82
B2VDK3				Q5WHD3	Q93VQ0			P46317	Q941A6			Q6NQG7	Q9FYR6			P0A1H7	O04425			Q02854	Q9FII1			D4AIF1	Q96V64			Q7XU38	Q8RY95
P78589				Q6D3R5	Q93VR9			Q93ZB9	Q941D6			Q2NVX3	Q9FZ22			A1JMG0	Q8W034			Q9SKC4	Q9FII5			Q9SRX9	P81301			Q40255	Q8S2T0
Q6D3B0				Q8PG21	Q93VV0			Q8PUE7	Q941F1			C6DDL7	Q9FZ33			Q65D04	Q9FYB7			Q9C7A8	Q9FLR5			Q56YU0	Q96X45			Q6YW46	Q8S3D1
Q88R12				Q8P4F9	Q93W28			Q1QXW4	Q941R4			B0TLV4	Q9FZ45			Q6MDQ9	Q9FGL9			Q0WRJ7	Q9FII7			A7ETB3	Q99P91			Q9SWI1	Q8S8F2
P94453				Q8P8H3	Q93WJ9			Q6D1H8	Q942P9			A8G9H7	Q9FZ47			A1JI47	Q9SEE9			A7EJL9	Q9FIJ0			Q0UK12	Q9DCD2			Q0WW26	Q8S8M5
Q45604				C6DGV8	Q93WT0			O54435	Q944A6			Q6CZH4	Q9FZ89			Q66AF8	Q9LPI5			Q9M4A1	Q9FIN7			A1CRE5	Q99PV0			Q20EW7	Q8S8N9
P46943				Q8EM84	Q93WU6			P32426	Q944A7			Q11Z03	Q9FZ99			Q9SX20	B5DGI7			Q9FUM7	Q9FIT9			Q9P7L5	Q9AR19			Q09X29	Q8S8S2
A9MH07				O53021	Q93WV0			Q2RM86	Q944A9			Q4KFX0	Q9FZD4			Q8RX77	Q0DKM4			P05495	Q9FIU5			P34055	Q9AR73			Q7GCL7	Q8S949
Q6F059				A4XR34	Q93X23			Q01555	Q944H2			B1J266	Q9FZH5			C6DJD2	Q93ZV7			O82178	Q9FIV6			Q0WRX3	Q9M156			Q9SF38	Q8S950
B0KJY5				B0TAD7	Q93XX4			Q3IL10	Q944I4			Q9M153	Q9FZK1			Q66FY7	A2RVS6			Q9FGB8	Q9FIZ7			Q94KT8	Q9ASR4			A8MRX0	Q8S9G8
C1DED8				A4XPI5	Q93XX5			Q9LTR2	Q944K3			Q8XAD2	Q9HCS7			A8AXH8	Q8VXZ9			O48790	Q9FJ13			P0C2P3	Q9ASS2			Q9SJK6	Q8S9H7
B2VKI2				Q03FW5	Q93XY5			Q1QX69	Q944L7			A6VXH3	Q9I426			A7FNG6	Q8L773			Q9SY29	Q9FJ57			P60498	Q9ASS7			A4QKY2	Q8S9K3
P27810				A9KMV0	Q93YN0			Q9I3D1	Q944Q0			A4W6Q3	Q9I6Z2			A8GLE1	Q54PB2			Q9SJB3	Q9FJD4			Q5AW75	Q9ASU7			Q8RU95	Q8S9K8
Q9BBQ9				B2FHY8	Q93YN4			Q4ZZW4	Q944R7			Q9HW04	Q9JIC3			Q03T54	Q9LKA4			Q7RY68	Q9FJH9			Q9ZVX8	Q9ASX5			O65709	Q8S9M1
Q02E31				Q4URL3	Q93YQ1			Q1WSH9	Q945L4			Q87TT0	Q9LD37			C0Z9C7	P92965			P54770	Q9FJK8			P22152	Q9ASX9			P15001	Q8SAB7
A9MLK7				B0RY89	Q93YS4			P39128	Q9LXV5			P12460	Q9LD40			A0JZ68	Q42404			O80568	Q9FJL4			Q5BH58	Q9C168			Q9FKS0	Q8SKU2
Q6D0I9				A3DH61	Q7XP59			Q6D9J0	Q946J8			Q9C566	Q9LD43			Q664Q8	Q7XTT4			Q9BBS5	Q9FJR0			Q4WRE2	P78574			Q56ZN6	Q8TCB7
C5FW30				Q4UXL7	Q93YU5			Q8L868	Q948T9			Q6M0B4	Q9LD44			Q6D958	O22315			P52579	Q9FJT8			Q6NLC8	Q9C1W3			P58905	Q8TEQ8
B2VJU2				C6DFS2	Q93YW0			A4VHG8	Q949P2			Q5JK32	Q9LD95			Q6D8S6	P42731			P75028	Q9FJT9			P42938	Q9C1W9			A1D122	Q8TFZ1
O34760				B1HPA1	Q93Z24			Q5QWC7	Q949V6			A6L8H3	Q9LDD1			Q6D4H8	Q15427			Q9M1I2	Q9FJV7			Q9UT59	Q9C1X1			P46259	Q8VWF1
C6DAI3				A7FGD3	Q93Z66			A6VBJ9	Q949W6			P0C021	Q9LDE3			C6DC08	Q8LPQ9			Q39070	Q9FJX0			Q2UL89	Q9C3Z6			Q948T9	Q9C865
C3PBF0				Q6D1T4	Q93Z92			Q6QU67	Q949Y5			A8FG66	Q9LDH0			C6DJB7	Q8VWF5			A6RAY2	Q9FJX6			Q7S3C4	Q9C516			Q9LJ44	Q8VWJ1
Q8KAE4				Q3BP14	Q93ZA0			Q9I6Z2	Q949Z1			Q0ZJ29	Q9LDX1			P67660	O60506			Q9SC19	Q9FJZ3			Q9LMI0	Q9C519			Q564G7	Q8VWZ7
Q837V2				P0ABU3	Q93ZD7			P72157	Q94A27			A4XWS9	Q9LES3			A8GBY8	P34909			Q1PFC5	Q9FK07			Q2U513	Q9C533			Q9M2E8	Q8VWZ8
O07012				P64044	Q93ZJ3			Q3KD51	Q94A28			Q88EH6	Q9LEU7			Q9LQN6	P49310			Q9FMY1	Q9FK13			Q5B833	Q9C552			P09799	Q8VXX4
B1YK95				Q6D882	Q93ZL5			C6DAH5	Q94A40			O64556	Q9LEX0			Q6DAD4	Q9M1S3			Q93WV4	Q9FK27			P33282	Q9C585			P52423	Q8VXX9
Q88YK3				Q9K6A4	Q93ZN9			Q488J7	Q94A43			A4VN86	Q9LEZ3			Q6D4N0	Q9ZQW8			Q9SBA5	Q9FKA5			P41947	Q9LUC3			Q5BGR2	Q8VXY7
P0A2J6				Q48UD3	Q93ZQ5			Q1QU77	Q94A51			Q9A2L1	Q9LF38			Q837X8	Q2R0Q1			Q9XI23	Q9FKB6			A4QXV8	Q9LJX4			Q9LQ81	Q8VY00
P40713				Q9HWC4	Q93ZT6			P21628	Q94A64			Q6D221	Q9LF41			Q03684	Q9LEB4			Q1E2D2	Q9FKI0			O23826	Q9C5G0			Q39219	Q8VY07
Q4L321				Q7VM19	Q940G6			O82436	Q94A79			Q00934	Q9LF50			Q6D8I6	O81126			Q9XF19	Q9FKJ0			P22644	Q9C5H4			Q0ZIW0	Q8VY10
Q0ZJ19				Q6DB52	Q940H7			C6DF90	Q94A94			P48027	Q9LFA5			Q9LSW9	Q9M427			Q9ZU29	Q9FKK7			Q4WVK5	Q9C5H6			Q9LZT4	Q8VY13
A4WDW1				C6DHS7	Q940H8			P53652	Q94AA1			P0CI03	Q9LFD1			Q9SIC9	Q1PDV2			Q9C8S6	Q9LX99			Q85A72	Q9C5J7			A7E7B3	Q8VY16
P44502				O07107	Q944R1			Q4X0M4	Q94AA4			Q30Z69	Q9LFD5			Q56887	Q9SX80			Q3ECB8	Q9FKR3			Q4WUV8	Q9C5J9			Q5J907	Q8VY74
Q9XHM5				P71479	Q940Q1			P46643	Q94AC1			A4VJ40	Q9LFG8			P08997	Q9ZUU4			Q9LHF1	Q9FKS4			Q4I6S5	Q9C5U1			Q9C9U0	Q8VY88
Q4WAH4				Q4UZF8	Q940Q3			Q1IDN5	Q94AD8			A9KIG5	Q9LFH6			P0C1A4	O94432			P42752	Q9FKV1			A6RJQ8	Q9C5U3			Q8RY89	Q8VY89
A7MJ69				Q88UV2	Q940U6			P48631	Q94AF9			A5W983	Q9LFM6			Q5WES5	Q9FMG4			Q94CD1	Q9FKW0			Q6MPZ6	P24226			Q9CAU4	Q8VYC8
B5XRN5				Q8PN36	Q940X9			A1U459	Q94AI4			A8GIR9	Q9LFP7			C0ZW79	P19682			Q941F1	Q9FKZ1			B0XR88	Q9C5W3			Q9LUN2	Q8VYP0
A8G827				Q2P5V2	Q940Z2			Q2SLT4	Q94AR8			Q88EI4	Q9LFQ3			Q9ZUT8	Q6NV83			P14862	Q9FKZ0			Q9SRR7	Q53NI2			Q92249	Q8VYR0
Q4K6J4				Q6D4C8	Q941A6			Q5B1X5	Q8VYP9			Q9HYG4	Q9LFS4			A4T1E2	Q9SAB3			P0CC61	Q9FKZ2			Q84W41	Q9C5X3			P36181	Q8VYR7
Q9CAL3				Q6D074	Q941R4			Q8ENX4	Q94AX4			A1JIN7	Q9LFV5			Q9LHZ7	Q84TH4			Q9C7G0	Q9FL07			P33284	Q9C5X9			Q6NM73	Q8VYR9
C6DIC6				Q8Y6Q3	Q944A6			P31711	Q94B55			A0AIW1	Q9LFW3			P0A1Z7	Q7SQ98			Q9LPR4	Q9FL12			Q5B787	Q9C5Y0			Q9SYQ1	Q8VYT5
A4XVV4				Q03EL7	Q944A7			C6DIG9	Q94B59			A7ZAH3	Q9LG26			Q8FAG0	Q04095			Q9FIT8	Q9FL17			Q9C2M6	Q9C5Y2			P80022	Q8VYU4
Q3KFE1				P39408	Q944B6			P21175	Q94B71			A6V2R4	Q9LHE9			A1JSS6	Q9S7T8			A0M585	Q9FL54			A7ELE2	Q9C671			Q84W55	Q8VYU6
A4XNV3				B4SJC0	Q944I4			Q886N9	Q94BP0			A6LR07	Q9LHI0			B7M0T7	P23345			Q9SHV1	Q9FL92			B2W791	Q9C6D2			A1CFY8	Q8VYW1
Q9HYC7				A5G8J9	Q944L7			Q6GBT7	Q94BP7			Q2S9P7	Q9LHN7			Q034G9	O49044			Q38867	Q9FLB0			Q8LEE9	Q9C6S7			Q9LS08	Q8VYW2
A4WBF9				Q4L6V0	Q944Q0			Q1QSR0	Q94BU1			O23553	Q9LHS7			O32449	O65199			P49040	Q9FLE8			Q4WI96	Q9C6X2			A5B4D2	Q8VYX0
P77031				P0A3U0	Q9SCP2			Q6D1H0	Q94BV5			Q8GXG1	Q9LI74			A8GLC2	A2QMY6			Q93WN0	Q9FLG2			O35945	Q9C6Z0			Q9FMP5	Q8VYY5
Q06004				A9KLM3	Q946Y7			Q5QYR6	Q94BZ1			Q6D3B4	Q9LI89			A8GIF9	Q9C0N4			Q9SRX4	Q304A0			Q1DME8	Q9C6Z2			P48720	Q8VYZ0
P0ADQ0				Q57060	Q948J9			Q9FRS6	Q94C11			A0KID0	Q9LIA4			Q8NT57	P85978			Q9LPT1	Q9FLG8			P34946	Q9C717			O59905	Q8VZ40
B4TQL6				A1JSK7	Q949P2			P19817	Q94C12			Q4KFI6	Q9LIB6			A8G8W7	P53651			Q4WI01	Q9FLH0			Q8LAP6	Q9C744			Q6YSA9	Q8VZ52
A8FCX3				Q6D277	Q949Q1			Q186N3	Q94C48			A0KL53	Q9LIE5			C6DKG9	Q838I4			Q9SZW4	Q9FLU1			Q9SCT4	Q9C7B1			Q0WU02	Q8VZ67
B2GIJ4				P54576	Q949Q5			Q831V2	Q94C77			Q39202	Q9LJD8			A0JXB1	P35017			A7HBM2	Q9FLZ8			Q4WPW2	Q9C7R6			Q8LCG7	Q8VZA0
A1JR24				Q6D4A8	Q949W6			B4SQQ3	Q94CD5			C6DCZ0	Q9LJK3			P42412	Q9SM64			Q5BG98	Q5NBP9			C0LGR6	Q9C7T4			P48979	Q8VZA5
A5VX76				C6DBV6	Q949Y3			Q9FGY1	Q94CF0			C6DBI8	Q9LJN2			B1X6J2	P27084			P0C883	Q9FME4			Q39191	Q9C801			Q0WRJ7	Q8VZC3
B4TFI5				Q6D402	Q949Y5			Q7XPJ0	Q94CG0			Q9I2W7	Q9LK09			Q94EJ6	O64481			Q43314	Q9FMK9			P56859	Q9C810			Q6YS30	Q8VZC7
B4TKG5				Q2SZ20	Q94A27			C1DHE5	Q94KE0			P0A106	Q9LK21			Q6D1V5	Q9LVJ1			Q9M1C7	Q9FML2			Q7XU38	Q9C811			Q9FUM7	Q8VZD4
A8GF82				Q8PN59	Q94A28			Q8EQG0	Q94CL6			Q03L77	Q9LK22			C5D8U1	O49607			O22644	Q9FMV0			C7ZC16	Q9C813			O82632	Q8VZD5
Q4WM08				P23355	Q94A41			P11155	Q94CU5			Q2NKC3	Q9LK27			C6DHB7	Q9FHA4			Q944P7	Q9FN02			Q09X29	Q9C835			P05495	Q8VZF1
Q6D8E7				A4WEY5	Q94A43			C0LGD7	Q94F00			A6GXW3	Q9LK64			A8GAY2	Q93Y91			P04670	Q9FN48			Q7XUR3	Q9C857			P25818	Q8VZF3
Q04050				O34154	Q94A51			Q84KJ6	Q94F08			Q02RW8	Q9LKA5			C6DFE2	Q8GW61			P56317	Q9FN69			P28344	Q9C865			O82178	Q8VZG1
Q837R3				Q3BXQ3	Q94A79			Q6D8S7	Q94F30			Q6D4M2	Q9LKI5			Q4L978	A1CPX0			Q8GXV7	Q9FN92			A6RMZ2	Q9C895			O48790	Q8VZH2
B4F1I3				Q898E8	Q94AA1			C5BCE8	Q94F88			Q8ZP84	Q9LKR4			Q6DAY3	P93051			Q93VK0	Q9FNA4			Q9SJK6	Q9C8E7			Q9SY29	Q8VZI2
Q38UV3				Q5KU57	Q94AC1			Q11WA1	Q94FB9			Q9X0Y8	Q9LL84			Q2QD43	Q0WUU6			Q8S7W9	Q9FNA9			P20945	Q9C8J7			Q54UG3	Q8VZJ0
Q92BV8				B4SSV1	Q94AD8			A1JR25	Q94FN2			C6DFB8	Q9LLL8			O81916	Q8VZR6			Q00081	Q9FNB0			C5FEJ4	Q9C8Z4			P54770	Q8VZN9
Q56886				P94419	Q94AI1			Q6D654	Q94FT2			Q9LTQ0	Q9LM18			P14090	P49374			Q2HE71	Q9FNC1			Q2TZH2	Q9C911			P18616	Q8VZR0
C6DHM6				Q48F59	Q94AI4			Q6D406	Q94IA6			Q5W7F2	Q9LM76			Q8D1Q8	Q9FRL3			Q0UJF3	Q9FND8			P78611	Q08916			O80568	Q8VZR2
Q390V3				B2V184	Q94AI6			Q7ZAM4	Q94ID7			Q27710	Q9LMA1			B8HAY9	Q94AZ2			A2QLK4	Q9FNF8			Q39U97	Q9C950			Q39086	Q8VZV9
A1R5F5				C6DEK5	Q94AI7			A5URA7	Q9C6S7			C6DBR0	Q9LMG8			B2K2P2	Q9C757			O49545	Q9FNI7			P55373	Q9C952			P52579	Q8W034
P45703				A0Q2E1	Q94AM1			Q7ANW8	Q94J16			C6DCF6	Q9LML2			Q1AZ25	Q8VZ80			Q9XE98	Q9FNQ1			Q948T9	Q9C9C0			P38675	Q8W0Z6
P19072				Q6DB58	Q94AS9			Q4WQ14	Q8GXT3			C6DIH9	Q9LMP7			A8GCC2	Q56ZZ7			Q8VZR7	Q9FNY0			Q3IX78	Q9C9U0			Q9M1I2	Q8W104
A7MI18				Q2RJU3	Q94AT1			Q1E7G6	Q94JL3			Q6D9Z5	Q9LMX4			C6DKR8	O34718			Q6FW50	Q9FPT1			A7F1G7	Q9C9V6			P59187	Q8W1X2
Q65P97				Q3BYF4	Q94AT5			A5AB13	Q94JM3			B4R906	Q9LN49			Q47S98	Q93YP9			Q9CA75	Q52JK6			Q1KTF2	Q9C9Z1			Q9SIT7	Q8W1Y3
Q5YPL7				C4ZAS2	Q94B55			P28844	Q94JU3			C1DN48	Q9LNC4			Q36632	Q0WVE9			Q9STX5	Q9FPW6			P49374	Q9C9Z9			Q1PFC5	Q8W207
Q1J9U0				Q830B9	Q94B71			A1S572	Q94K73			Q6D8J7	Q9LNG5			Q6D092	Q9FYG3			Q9SX20	Q9FQ03			Q2R1M8	Q9CA63			Q9FMY1	Q8W250
P0C2V4				Q2NXE2	Q94B78			Q9C9R6	Q94K80			C6DFR3	Q9LNJ9			C6DBJ2	Q9SD00			Q8RX77	Q9FQ04			A7ESL7	Q9CA67			Q93WV4	Q8W3L1
O33506				A1JTP8	Q94BP0			O48837	Q94KE2			P93276	Q9LNQ4			P42793	Q0WWW9			Q93WT0	Q9FR53			Q0ZIW0	Q9ZS34			Q84WG1	Q8W3M4
A7Z575				Q8PR33	Q94BP7			Q9ZUI0	Q96242			Q11VM1	Q5QNA6			Q6D0F8	Q94KE0			Q9ZT07	Q9FRK5			A7E7B3	Q9CAD5			Q9FG85	Q8W3M7
A4XNB9				Q7VSU7	Q94BR5			Q6A5T5	Q96287			Q7N589	Q9LPC5			Q9WZ23	Q8LDI5			Q9M9P0	Q9FT72			Q8WZM0	Q9CAE3			Q9SBA5	Q8W3P8
Q59418				Q6D694	Q94BU1			Q6D0J4	Q96303			Q8LC03	Q9LPC6			A1R383	Q8VWG7			Q9SEA0	Q9FUY2			Q9MB95	Q9CAF4			Q9XI23	Q8W3Z4
A8GFL7				Q6DAQ5	Q94BZ1			Q6D3B1	Q96328			Q9SIB2	Q9LPD2			A8G9S8	P38661			Q6YXH8	Q9FV50			Q9C9U0	Q9CAI3			Q9ZP54	Q8W425
A7MGA8				Q88FW9	Q94BZ5			Q926T3	Q96329			P61470	Q9LPM8			A1JQQ3	Q9XF61			Q941L0	Q9FV52			Q9HFC7	Q9CAJ9			Q9SCR0	Q8W469
P64543				Q3BYC8	Q94C12			P93311	Q96DM3			B3DQQ9	Q9LYK2			Q038M5	O64654			P49364	Q9FV71			Q9LUN2	Q9CAN1			Q9LHF1	Q8W486
B4U1C2				A9KJJ5	Q94C95			P46336	Q96P11			Q8ZLZ9	Q9LPV9			Q9KA16	Q93YX4			Q9M171	Q9FVE6			A2Q7E0	Q9CAP8			Q9LYG9	Q8W490
Q07959				Q8PML8	Q94CD5			Q02G03	Q99089			Q6D3J7	Q9LPZ1			B1A926	P38558			Q9SU63	Q9FVQ4			Q5BCU8	Q9CAZ0			P48826	Q8W496
Q6D258				Q57PS7	Q94CG0			P37255	Q99090			P58582	Q9LQ10			Q9LJH5	P12459			A2XFB7	Q9FVS1			Q6NM73	Q9DIC6			Q9C6Y3	Q8W4A7
Q6D691				C1CIK5	Q94CH8			Q6D5P6	Q8N0Z6			Q3B724	Q9LQK7			P46353	P37392			Q9LUL8	Q9FVV9			Q9SYQ1	Q9E7N7			Q9SKB3	Q8W4C3
Q87WY5				Q6D836	Q94E49			Q99172	Q99NF8			A3CK68	Q9LQV2			Q7CIS2	P33629			Q6FDP8	Q9FVW4			P28668	Q9EPK7			A6RIB9	Q8W4G3
Q6D2E4				P71318	Q94EJ2			Q9FWX7	Q5BH69			C6DKT6	Q9LRP2			P0A912	P29515			Q8X034	Q9FW03			Q4WAH2	Q9FE20			P0CC61	Q8W4I6
A8GDA3				C6DKX0	Q94F09			A1K323	Q9AR73			B6YQS7	Q9LRR4			Q6D263	P33623			Q9LQN6	Q9FWA4			Q9FVI1	Q9FE59			Q9SA52	Q8W4J9
O07609				C6DKP5	Q94F27			Q43077	Q9ASR1			Q9HZK6	Q9LRX8			Q1C0A2	P46265			Q4IAK7	Q9FWS1			O60090	Q9FEA2			Q9C7G0	Q8W4K1
Q65PA4				B1ZWL2	Q94F30			Q94C11	Q9ASS2			C6DFR9	Q9LRZ0			A0JZ51	O22349			Q03684	Q9FX08			Q9LS08	Q9FF75			Q6H3Z9	Q8W4Y5
Q9I2N4				P0ACK1	Q94FL5			Q87VK8	Q9ASX9			A8GHQ9	Q9LRZ3			B2A157	Q6VAF4			Q75CH3	Q9FX97			B0TI09	Q9FFE3			Q5B8L2	Q8W566
Q9ZDI9				A4J5Q0	Q94FT2			Q10M00	Q9ATB4			Q8H3C8	Q9LRZ5			Q2NVZ0	Q40106			Q0UHL8	Q9FXH1			Q02854	Q9FFF9			O22263	Q8W575
Q5WLT9				Q04596	Q94G17			A4Y0K9	Q9ATY5			Q48E64	Q9LS25			Q6D138	P45960			Q9LSW9	Q9FXT6			P48979	Q9FFH1			Q9FIT8	Q8W5R2
Q48D59				A4XYB5	Q94IA6			Q47087	Q9AUE0			Q6D9D7	Q9LS42			B1HMX5	Q9ZPP0			Q9LPL4	Q9FY48			Q1IKG7	Q8VYG9			B8N316	Q8W5S1
A4XQR6				A4GGF9	Q94IB8			Q1IKJ1	Q9AWA5			Q949G3	Q9LS90			C5CC50	Q8NIW7			Q9SIC9	Q9FY61			Q0U6E8	Q9FFK3			Q6C783	Q8X097
Q0TFI5				Q8PJR6	Q94ID7			C0LGI2	Q9BIB3			Q9A2A3	Q9LSB1			A0JX57	P26985			Q5ZM36	Q9FY69			Q6C4G1	Q9FFK6			Q9C6M2	Q91QN9
B2VG94				P27219	Q94JL3			Q5R041	Q9BX63			A0KQY9	Q9LSE7			C6D970	P16031			Q8GAW0	Q9FGB0			Q9C1C2	Q9FFN7			Q9SRX4	Q91TW9
A8GB34				Q8P9N5	Q94JM3			Q5XF59	Q9C509			P39199	Q9LSF1			Q6D3R5	Q9LTV6			A2QNQ5	Q9FY74			Q7S332	Q9FFT9			Q9C8H1	Q91YE6
A1JMW8				P37983	Q94JU2			Q03036	Q52RG7			Q819K2	Q9LSF5			A9WLN5	P0DKI3			Q9XIN1	Q9FY75			Q5B020	Q9FFU1			Q9SZW4	Q93V58
B0KRA8				Q8CXN0	Q94JU3			Q5BDW4	Q9C512			Q6D1H8	Q9LSK9			Q9Z528	Q9LHT0			Q9SAJ7	Q9FY79			A7EJL9	Q9FFW5			Q9SS80	Q93V61
A4XP32				Q6D280	Q94K73			Q9SE45	Q9C516			A1JIK1	Q9LSS5			C6DGV8	Q94KL8			Q9SKI2	Q9FYC8			Q1IKC9	Q9FFY9			P49210	Q93V66
Q6D5W3				P15704	Q94K75			Q8ZJ06	Q9C522			O54435	Q9LSW9			A9WSR2	F1SWA0			Q19V98	Q9FYG2			A1DDX0	Q9FFZ1			O74227	Q93V84
Q839D5				P77795	Q94K80			Q4WTT7	Q9C552			Q2NIP6	Q9LSX7			P94489	Q9M2E2			Q4WTC4	Q9FYH7			A1CHC3	Q9FG08			Q7SGW5	Q93V85
Q8Y6X8				Q56686	Q94KE2			Q9FF99	Q9C585			C1DQ36	Q9LT02			A4WBH9	A7DY56			Q1W2L8	Q9FYT6			Q0CKU1	Q9FG37			P0C883	Q93VB2
Q82MJ7				Q8CS77	Q96247			Q84TH5	Q9LUC3			A9MRI4	Q9LT17			A1JJQ1	Q8FHD2			Q9FJ90	Q9FZ33			Q0CI32	Q9FGD7			O04204	Q93VH2
B2VHS8				Q6YXM8	Q96282			B3EKG9	Q9C5E5			A5WBA4	Q9LT67			Q9LJR6	Q949M3			Q9ZUT8	Q9FZ45			B0JGK8	Q9FGF0			Q9M1C7	Q93VK5
O07620				Q8PEQ6	Q96287			Q9FKI0	Q9C5G0			A4IRA1	Q9LT75			O53021	P0A2C9			Q9LXA8	Q9FZ70			Q1DU75	Q9FGH9			O22644	Q93VQ0
Q6D000				A8GHX6	P51091			Q8CR71	Q9C5H4			Q8L868	Q9LT96			P0AEQ5	A2RVM0			O59945	Q9FZ89			Q54P13	Q9FGI1			Q944P7	Q93VY3
Q6D1S9				A4J8E6	Q96328			Q6CZF1	Q9C5H6			A6LBX7	Q9LTB0			A1JNE0	Q0WRJ2			Q9STT5	Q9FZD4			A7E7L8	Q9FGK4			P04709	Q93W28
Q9LW56				A7FFG0	Q96480			Q5QXY4	Q9C5I1			A4VHG8	Q9LTB2			A6T4P4	P40398			Q96558	Q9FZK1			P05495	Q9FGK8			A7EJY3	Q93W88
Q6D001				A8FFD4	Q54W07			P49466	Q9C5J8			Q8GXN2	Q9LTR2			A9WL08	Q071N0			Q0TWJ7	Q9G050			Q4X0C2	Q9FGN3			Q93VK0	Q93W93
P47203				Q6D5V2	Q96V64			Q1DY54	Q9C5J9			Q9I6Z2	Q9LTT8			C6DCC8	P80094			Q8LPB4	Q9H8Y5			P54770	Q9FGN8			Q9C9L0	Q93WC5
Q65G93				C6DKM5	Q97MC5			Q9FY99	Q9C5Q8			A4Y1A3	Q9LTT9			Q6NLS8	P47734			Q9FZD4	Q9DCD2			O81027	Q9FGR0			Q0DKP4	Q93X23
A1JMA4				Q6CZ46	Q7LHG5			Q6DAH2	Q9C5U1			Q3KD51	Q9LTX2			C5CC63	Q59I44			P51094	Q9JLC8			Q4WHP6	Q9FGY4			O49545	Q6H7U2
Q886Z0				Q3BTE6	Q99NF8			A4XT41	Q9C5U3			C6DAH5	Q9LTY1			C6DFS2	Q9ZRF1			Q9LUH8	Q9JM98			Q9M1I2	Q9FGY9			Q9XE98	Q93XW7
Q4K441				B2FQ58	Q99PV0			P43279	Q9C5V5			P13421	Q9LU72			Q9K895	Q9SLN8			Q1E2F1	Q9LCK0			Q5BF93	Q9FH18			Q8VZR7	Q93XX4
Q6D273				Q6D6C4	Q9AR73			A1SZR1	Q9C5V6			Q86K86	Q9LU91			A8GAV3	Q9SV68			A4RE85	Q9LD37			Q39070	Q9FH37			Q9CA75	Q93XX5
Q0BU54				B0RVK4	Q9ASR1			Q3KF38	Q9C5X3			Q4L3E5	Q9LU93			A7FGD3	Q0V7W6			Q1IVL5	Q9LDR2			P19212	Q9FH90			P22367	Q93XY5
A6T701				Q2RKZ6	Q9ASS2			P26646	Q9C5X9			P21628	Q9LUC3			Q839D8	Q39172			Q9FFI2	Q9LD43			P33723	Q9FHD7			Q43317	Q93Y16
P33202				Q3BUF8	O13532			Q4UQT6	Q9C5Y0			A8GCE0	Q9LUG9			C5D4A2	Q53FA7			Q4WLA7	Q9LD90			Q7S5R1	Q9FHE4			Q9SX20	Q93Y37
Q929U3				Q9PDF4	Q9ASX5			Q6D1I4	Q9C5Y4			C6DF90	Q9LUH2			Q6D1T4	P42865			Q41328	Q9LD95			Q93WV4	Q9FHH8			Q9S7N2	Q93YN0
C6DC59				C6D9J9	Q9ASX9			C6DF64	Q9C5Z1			P53652	Q9LUL2			Q6D882	Q8S4Y1			O49203	Q9LDC0			P02992	Q9FHK9			Q2GWZ4	Q93YQ1
Q4K3A7				A4IJV2	Q9AT54			Q15NL3	Q9C671			A4XZ68	Q9LUM0			Q9K6A4	Q05493			A4FPJ2	Q9LDD1			C0ZB87	Q9FI00			Q9M9P0	Q93YS2
Q889W8				A7ZAI0	Q9ATM3			Q2U3T4	Q9C6A9			A6W5W3	Q9LUQ5			Q7VM19	Q8LF48			Q94EJ6	Q9LDD4			Q9SBA5	Q9LV93			P37891	Q93YU2
P07014				Q6D7Q9	Q9ATY5			Q9P931	Q9C6D2			A1S7L7	Q9LUS8			Q6DB52	Q56WD9			Q2URM9	Q9LDE1			Q1E2D2	Q9FIB6			Q9SEA0	Q93YW0
Q72FW5				Q3BRK5	Q9SKN2			A1JNR7	Q9C6S5			Q1IDN5	Q9LV01			A3DK68	Q9C9P4			Q9S7T8	Q9LDH0			Q0CNZ5	Q9FIG9			Q941L0	Q93YW7
C6DAJ6				B4SS80	Q9AWA5			O05410	Q9C717			Q48FB4	Q9M9V7			A8GKH9	P0AAI8			Q93VR4	Q9LDI3			O14057	Q9FII5			P49364	Q93Z79
Q7N9W4				A4WP35	Q9AWL7			Q1QTP9	Q9C718			P25096	Q9LV17			C6DHS7	P52410			P35336	Q9LDY9			Q7SDU5	Q9FII7			Q9SU63	Q93Z92
O05389				Q8PJ17	Q9AXA6			Q9LY84	Q9C788			C6DIG9	Q9LV37			P68207	P27788			O48905	Q9LE20			Q7RY59	Q9FIN7			Q42556	Q93ZA0
C1DPP2				Q7N1I3	Q9C509			Q5QVW0	Q9C7A2			A6LEG5	Q9LV48			A8G961	Q8S904			Q42262	Q9LE59			A4R5B8	Q9FJ57			Q9LUL8	Q93ZC9
Q0AVU6				Q03QH0	Q9C516			C6DG71	Q9C7B1			A1JJF7	Q9LV66			Q9ZUU3	O65493			Q2QD43	Q9LES2			Q9ZWQ8	Q9FJ62			Q5H7P5	Q93ZJ3
B2VIH1				Q8PLQ8	Q9C533			Q9LS72	Q9C7N2			B7V1E4	Q9LVA0			A0JV91	P43296			Q5JJY4	Q9LES3			P48826	Q9FJ72			Q9LQN6	Q93ZL5
Q180C9				C6DHY7	Q9C552			B1HPJ4	Q9C7R6			Q9HXK5	Q9LVG9			B1YGW0	Q8KNX9			P93257	Q9LEU4			Q1E432	Q9FJD4			Q4IAK7	Q93ZN9
P02920				A9KSS1	Q9C585			Q6CYM1	Q9C7T4			Q6D1H0	Q9LVI4			Q9LVC8	Q42971			P42055	Q9LEZ3			Q9P5N4	Q9FJH6			P25011	Q93ZQ3
P0AG22				A9KK94	Q9C587			O86447	Q9C7W2			P37995	Q9LVI6			Q6D4C8	Q5M561			Q9FF78	Q9LF41			Q4WVH3	Q9FJH9			Q9FHX5	Q93ZQ5
P39994				Q82ZD5	Q9LUC3			A5VXQ0	Q9C7Y2			C6CFY1	Q9LVJ0			Q0WT31	Q9LEJ0			O04716	Q9LFA5			Q941F1	Q9FJK8			Q8LDW9	Q0JAW2
A8G7M2				Q5H0H5	Q9C5C0			A4VMV0	Q9C810			Q84M94	Q9LVQ7			Q20EX0	Q9C9C4			A4R1D5	Q9LFJ8			P14862	Q9SRT2			Q03684	Q93ZS1
Q9I5Y1				A4GYX4	Q9C5C4			Q1QZ34	Q9C811			A8GF86	Q9LVV3			Q6D074	B4EUF7			P22953	Q5UL10			Q9C1A4	Q9FJN7			Q4HYI0	Q93ZT5
Q928I2				Q893Q9	Q9C5E5			C6DF00	Q9C835			P19817	Q9LVX1			C6DK36	P60621			Q9SK52	Q9LFN6			P0CC61	Q9FJP6			Q9LSW9	Q93ZT6
Q6D0J2				P23630	Q9C5G0			Q5K654	Q9C865			Q6YR94	Q9LVY0			Q2QMG2	P07506			A2WNM0	Q9LFP7			Q9C7G0	Q9FJR0			Q9SIC9	Q940B8
A4XTF3				Q6D178	Q9C5H6			C6DIA2	Q9C8C1			A8GFG0	Q9LVZ6			Q65KX8	Q05143			Q9SSR6	Q9LFQ3			Q8NJP6	Q9FJT8			Q94B71	Q940H6
Q46130				B2FRX1	Q9C5J7			P23446	Q9C8E7			Q9X2N2	Q9LW26			Q6DB14	P26856			Q3EB08	Q9LFS4			A2R9P4	Q9FJT9			P37832	Q940J9
C6DE43				A5D2W7	Q9C5J8			Q6D1A3	Q9C8G9			Q2NR28	Q9LW29			Q1GID1	P50547			P55231	Q9LFS8			Q9FIT8	Q9FJW6			A7E4K0	Q940M2
P25776				Q8P8E4	Q9C5Q8			Q52376	Q9C8H0			A8GF83	Q9LPW7			Q6D277	Q6D181			Q9XEB5	Q9LFT8			Q4X136	Q9FJX6			Q940Q3	Q940T9
Q3K5E8				C0ZA40	Q9C5S1			Q6D401	Q9C8J6			Q02PF8	Q9LW84			Q6D4A8	C6DDJ6			Q36632	Q9LFV5			C1F6A5	Q9FK29			Q6Z4K6	Q940U6
A8FHS4				A1JLD7	Q9C5U1			Q9I5U3	Q9C8J7			B8D093	Q9LX30			C6DBV6	P08926			Q9SHJ5	Q9LHE4			Q4WYA1	Q9FKA5			Q9SY89	Q940Y9
Q6D7L6				Q03SF4	Q9C5U3			A3DHS8	Q9C8W3			Q9LX73	Q9LX73			A1JHV9	P21239			P42793	Q9LHE9			Q0UI56	Q9FKI0			Q1W2L8	Q940Z2
B2VBI9				C4ZEG8	Q9C5V5			Q06GX2	Q9C8Z4			Q9M9E9	Q9FLF4			Q6D402	Q940P8			Q38898	Q9LHF5			Q9C6M2	Q9FKJ0			Q9FJ90	Q941A6
C6DFR6				Q8P767	Q9C5W3			Q889Y6	Q9C8Z9			A8GKG0	Q9LXE3			Q2SZ20	P28769			P26301	Q9LHI0			Q9LPT1	Q9FKK7			Q9ZUT8	Q941D3
Q6D6A3				C4L0T7	Q9C5X3			Q0TPH4	A2XGQ1			A1RG29	Q9LXF4			Q8FNH2	P08927			Q9LYD3	Q9LHS0			Q4WI01	Q9FKL6			Q9STT1	Q941D6
O81283				Q6D4U0	Q9C5X9			Q82ZW4	Q9C977			A4VNX0	Q9LXN4			P03736	Q94K05			Q4WAQ9	Q9LI74			O74227	Q9FKP4			Q9STT5	Q943I6
A8GJX3				Q2RFS8	Q9C5Y0			Q9C9H9	Q9C9H7			Q6D8S7	Q9LXT9			Q898E8	Q9LV21			Q9MAJ7	Q9LI83			Q5BG98	Q9FKP5			Q9FID8	Q944A7
Q0TJ20				Q1G817	Q9C5Y4			P0C954	Q9C9L0			Q48AL2	Q9LXU9			Q9M156	Q05046			Q69L19	Q9LIB6			Q7SGW5	Q9FKQ1			Q67UF5	Q944B6
Q1WSB5				Q8CPC9	Q9C5Z2			Q9FT74	Q9C9Z1			A3DIF0	Q9LXV4			C6DAG1	Q84WV1			Q9LN49	Q9LIE4			P0C883	Q9FKV1			Q9C626	Q944H2
Q9K7E3				B7LVA1	Q9C660			C6DKX8	Q9C9Z7			Q11WA1	Q9LXW7			A8G925	Q9SF16			Q0P3M7	Q3EBQ3			Q01Q43	Q9FKW0			Q9LDA7	Q944I4
Q88KX9				B1GZC0	Q9C689			B2VSU4	Q9SAF6			Q9LVQ5	Q9LY50			B7GGV3	A1V1Z9			Q9SSR1	Q9LIE5			Q9M1C7	Q9FKZ0			Q9ZWT3	Q944L7
A4WE72				O32117	Q9C6D2			Q87WY0	Q9CA54			Q48E77	Q9LY84			Q6DA21	Q9M888			Q0CJP9	Q6YYC0			Q9FJY7	Q9FKZ1			Q9M1V3	Q944R7
P18851				A4VTM4	Q9C6I8			C6D995	Q9CA67			Q2RUF7	Q9LII9			C5CAI7	A0JYZ5			Q84P21	Q9LIH7			O22644	Q9FL03			Q9LUH8	Q945L4
B1JS47				Q6D9D1	Q9C6S7			A8GJS8	Q9CA73			Q7NB88	Q9LYD8			C6DEK5	A1JIP3			Q9LJH5	Q9LIQ6			P10653	Q9FL07			Q42521	Q9LXV5
Q02931				Q8CWY4	Q9C717			Q6D847	Q9CAA4			Q42588	Q9LYG9			Q8FN37	O04450			A5JTQ2	Q9LIR4			A7EJY3	F4KHA8			A2QYE5	Q946J8
P52096				A6TWW9	Q9C718			Q6EPN8	Q9CAA7			A1JR25	Q9LYL9			Q6DB58	Q9F712			Q96X30	Q9LJD8			A6QTW5	Q9FL12			Q7SEF9	Q949N0
A7MGT2				Q6CYI9	Q9C723			B7IV32	Q9CAA9			Q6D654	Q9LYS2			A1JT32	Q3JPF6			P49045	Q9LJH8			B8NGT5	Q9FL51			A4RE85	Q949V6
Q5L0E5				Q5H4J1	Q9C744			Q5QUZ5	Q9CAD5			Q6D406	Q9LYS6			A8GA77	P21241			Q2H139	Q9LJK1			P28349	Q9FL54			O23708	Q949W6
P33014				B4EUW7	Q9C7N2			B4S284	Q9CAF2			A8G8Y7	Q9LYT3			Q8W0H5	C6DJG6			P49098	Q9LJK3			A9KMP5	Q9FL69			Q7G765	Q949X0
A8GCT2				Q9X670	Q9C7R6			Q8F6A0	Q9CAF4			O80770	Q9LYU7			P26185	Q0ZJ32			Q56YP2	Q9LJN2			Q5BBC5	Q9FL82			Q41328	Q949X9
P34202				Q81IU1	Q9C7T4			P92934	Q9CAH1			B8GW27	Q9LYV6			A1JTP8	Q4VZP5			Q08467	Q9LJP4			P32561	Q9FL92			A1CPX0	Q949Y5
A4TQH6				Q6DB47	Q9C810			Q2SN17	Q9CAJ9			Q83H94	Q9LYZ7			Q65GM7	B1NWD8			P93011	Q9LJX4			A1SRR5	Q9FLD5			Q94EJ6	Q949Z1
A8GCZ9				B0TF88	Q9C811			Q87Y79	Q9CAL2			P00885	Q9LZ03			Q6D694	P05500			Q9M086	Q9LK22			Q5BH63	Q9FLG2			Q9S7T8	Q94A21
P06453				Q8PIJ2	Q9C827			C0LGD6	Q9CAL3			Q0BTM0	Q9LZ08			Q8ZFU1	Q9M4S8			O48922	Q9LK64			Q1DP69	Q9FLH0			Q6BRY4	Q94A27
C1DRV2				C6DJL2	Q9C865			Q6D8I7	Q9CAR9			P76038	Q9LZ23			B4RRW0	P48495			Q6YZE2	Q9LKA5			Q0UJF3	Q9FLT4			C5FH26	Q94A28
C6DG41				C6DDM0	Q9C895			Q1QVW2	Q9CAT7			A8GAB2	Q9LZA6			O50174	Q9S7J8			O24164	Q9LKF9			Q8RXL8	Q9FLY5			Q9LUL5	Q94A38
Q6D2M6				A9KJG9	Q9C8H0			C5BUK2	Q9CAU7			A3QFY1	Q9LZB2			Q6DAQ5	Q08436			Q9CAN3	Q9LKI5			B6QLF0	Q9FLZ8			Q9FNZ1	Q94A40
B7GFA1				Q9K843	Q9C8J6			C6DKF1	Q9CAV6			B0K882	Q9LZD3			Q88FW9	Q08435			O22827	Q9LM18			Q9HG03	Q9FMA1			Q9FK59	Q94A43
P0A2P8				Q97SH4	Q9C8J7			C3K2Z1	Q9CAY1			A8GKK7	Q9LZD8			Q831N1	Q9LU41			Q9LIK7	Q9LML2			A2QLK4	Q9FMJ0			P15719	Q94A51
A8GA13				Q6D5N6	Q9C8L4			Q5QXY2	Q9CAZ7			A6H1R3	Q9LZR3			A9WPN1	Q12691			Q9LD83	Q9LMP1			O49545	Q9FMK9			Q42262	Q94A73
B2VF62				Q8PML1	Q9C8W3			O23404	Q9CI09			Q9ZUI0	Q9LZS7			Q8DWK8	Q9LIK7			Q0WVM4	Q9LMP7			Q4WZL8	Q9FMT4			Q5JJY4	Q94A79
B4SUY4				P54557	Q9C8Z4			Q2QD76	Q9DCD2			Q1CJW8	Q9LZW3			Q57PS7	Q2QMX9			Q94AI7	Q9LMU1			Q8VZR7	Q9FMV0			O81916	Q94A82
Q8U2A2				B0TC44	Q9C950			P31295	Q9DIC6			A1VZQ4	Q9LZX8			A0JV26	Q9SZW4			D1I234	Q9LMX4			Q1E9R5	Q9FMV4			P93257	Q94A87
A4XP18				Q6DAR2	Q9C9F4			Q5QU36	Q9EPK7			A3DDF6	Q9M086			C0LGU7	P09752			Q9FIJ6	Q9LN20			Q6C3K2	Q9FN02			Q2U2Y9	Q94AA1
Q6CZZ5				B1I1L3	Q9C9U3			Q5YF91	Q9H2T7			Q64P72	Q9M0C5			Q5FMG0	P41644			Q41247	Q9LN77			Q4WVK2	Q9FN05			Q9FF78	Q94AA4
A8GAT9				P64281	Q9C9U4			P31741	Q9ESJ0			B1ZZL8	Q9M0E1			Q6CZ92	P06006			Q9M5P2	Q9LNC4			Q9CA75	Q9FN48			B8AAM2	Q94AC1
Q6DA73				C6DBV4	Q9C9V6			C6DIM5	Q9FE20			A8GB71	Q9M0S5			C6DKX0	Q0ZJ25			Q6NLS8	Q9LNJ9			P0C0V3	Q9FNA9			O65472	Q94AI4
A4W9W0				Q6D453	Q9C9Y8			Q9LJN4	Q9FE59			Q6D0J4	Q9M0V3			C6DKP5	P56319			Q9SV68	Q9LNP9			P22367	Q9FNB0			Q9SYM4	Q94AI7
B7MY25				Q7N4H8	Q9C9Z1			B7LLX8	Q9FEE2			Q3IKQ1	Q6QNU4			P0ACK1	P35860			Q7PC86	Q9LNU1			P55250	Q9FNI6			A4R1D5	Q94AM1
B7V2Q4				B2V1U8	Q9C9Z7			P51044	Q9FEP7			Q6D3B1	Q9M0Y8			Q67RG2	Q14FG2			Q8LPS1	Q06364			Q00808	Q9FNL7			P22953	Q8VYP9
B2VBL4				Q63EK7	Q9C9Z9			Q9FLP0	Q9FEW2			P93311	Q9M158			Q5VQG4	A4QK85			O48538	Q9LP45			P0C2P1	Q9FNP1			Q42946	Q94AS9
B2VK11				Q8PK31	Q9CA28			Q9LJW0	A0A023PXC2			Q57594	Q9M1B0			Q04596	A0A315			Q4P914	Q9LP46			Q9SX20	Q9FNY7			Q9SK52	Q94AT1
Q5WD17				A9KLF9	Q9CA42			C6DAZ5	Q9FF66			B4EH54	Q9M1I1			Q00257	Q09G66			P46484	Q9LP56			Q1EBC4	Q9FPG2			Q9SSR6	Q94AU2
P0AD54				Q8PBW5	Q9CA67			Q6DA74	Q9FF81			Q02G03	Q9M1P7			P45470	Q1KVU8			Q05143	Q9LPM8			Q2GWZ4	Q9FPT1			Q3EB08	Q94AY3
A4IJG8				A0AF50	Q9CA83			C6DET2	Q9FFF9			C0SPB3	Q9M1R1			P03913	Q09X22			P45443	Q9LPV9			Q0UVG7	Q9FPW4			P55231	Q94B59
Q88XP4				Q8ZIQ1	Q9CAA4			Q9FPT1	Q9FFH1			Q6D5P6	Q9M1S8			Q837C7	Q71H73			Q9FZ06	Q9LPZ1			Q9SU63	Q9FPW6			A5ABH4	Q94B71
A8GD97				Q2NIN5	Q9CAA9			Q6D440	Q9FFK3			Q9FWX7	Q9M1W7			Q8LPQ6	O81826			Q8H038	Q9LQ02			A2R350	Q9FQ02			Q9XEB5	Q9SU14
A1JIH1				Q9PB02	Q9CAC4			O82485	Q0JQS5			Q3V7N3	Q9M1X0			B8HAC8	O23628			P49104	Q9LQ10			Q42556	Q9FQ03			Q7RY78	Q9LJR3
Q9HXZ1				B4SK03	Q9CAD5			Q6D5W0	Q9FFK6			Q2VED2	Q9M1Y3			P27219	Q8L4B2			Q9FN04	Q9LQL2			Q4WNC1	Q9FQ04			Q9SHJ5	Q94BM7
Q6D1T5				Q3BVL0	Q9CAE3			Q8MA01	Q9FFK8			Q47087	Q9M2J9			P37983	Q9C944			Q9SJL6	Q9LQQ8			Q6VAF6	Q9FR37			P42793	Q94BP0
Q6DA25				B8G1V3	Q9CAF4			B5XTK7	Q9FFR9			A9NE58	Q9M2N5			Q6D280	Q9M531			C6T1G0	Q9LQV2			Q8X034	Q9FR53			Q38898	Q94BP3
B3E2S1				C6DHB9	Q9CAI3			B4S278	Q9FFW5			Q882S0	Q9M2Q4			A8GLH9	Q9S9K7			Q9SWX9	Q9LRB0			Q39QP7	Q9FRK5			P26301	Q94BP7
Q9HTZ6				A7GXK2	Q9CAJ9			Q6CZL7	Q9FFY9			Q8ZJ06	Q9M2S4			C0ZII7	Q402E1			Q4IB50	Q9LRP2			Q5H7P5	Q9FT54			A7EEA6	Q94BU1
P0AGA4				Q6D0G8	Q9CAN3			Q836W6	Q9FFZ1			C6DCZ4	Q9M2S6			A8GFJ9	O22582			P15956	Q9LRR4			Q9LQN6	Q9FT72			Q9C2R2	Q94BV7
D4GEU4				Q6D159	Q9CAP8			P12627	Q9FG16			A8GKI0	Q9M2T1			P28736	P19177			Q84MP7	Q9LRR5			B8NKE9	Q9FUD3			Q9MAJ7	Q94C11
A0JZ78				Q71W03	Q9CAV6			B8DET2	Q9FG37			A8GFF7	Q9M2Y6			P77795	Q6CZK0			Q9SKX5	Q9LRZ0			Q03684	Q9FUY2			Q69L19	Q94C12
Q9CGJ4				P39616	Q9CAY3			P25840	Q9FGD7			O33947	Q9M310			A4QLC5	P0C1B3			Q6VQA8	Q9LRZ5			Q4WEH7	Q9FV49			Q4ICA8	Q94C48
Q7N987				Q6D4H2	Q9CAZ0			Q4WI16	Q9FGF0			B8I7D0	Q9M325			Q669I8	P0C1B4			Q9ZUT3	Q9LS08			Q0UHL8	Q9FV50			Q9LN49	Q94CH7
P14165				Q9KA23	Q9CAZ7			P42979	Q9FGI1			Q56956	Q9M353			A4W6R4	Q9FWR5			Q9C5L3	Q9LS25			Q9LPL4	Q9FV52			Q96372	Q94CH8
P0AC51				Q0ZIY1	Q9CGF7			Q6DB94	Q9FGK0			A1TZS9	Q9M354			A0JWP3	Q9FMV1			Q9ZUU3	Q9LS90			Q4WCJ7	Q9FVQ4			Q4I2W2	Q94CU5
Q1C4N1				A1JIY2	Q9DCD2			Q9I7C0	Q9FGK8			Q6CZF1	Q9M364			Q32AE3	Q9M2S0			O94221	Q9LSB1			Q8GAW0	Q9FVR6			Q56XJ7	Q94EI9
B2K7F1				Q01567	Q9DIC6			Q9SJK9	Q9FGM0			Q0JLC5	Q9M3B4			A8GHX6	P93736			O49312	Q9LSE2			A2QNQ5	Q9FVS1			Q9LJH5	Q94EJ2
A8G9R1				A0PXB6	Q9E7N8			Q1QV38	Q9FGN8			Q6DAH2	Q9M3B9			Q830L4	F4I116			Q8HHD2	Q9LSG3			A4R8N4	Q9FVV9			O74226	Q94F27
Q82ZA2				B8I3I1	Q9EPK7			Q9ZRA4	Q9FGR7			Q00834	Q9M3G7			O33873	Q64MG4			Q8S8P6	Q9LSI9			Q5BEQ0	Q9FVW3			A1DB13	Q94F30
Q6DA02				A1JJQ7	Q9F7B1			Q82ZW3	Q9FGS4			Q3IFT4	Q9M3H5			A9VGY7	Q9AS36			P56348	Q9LSK9			Q4WTC4	Q9FW03			O93794	Q94FB9
B8HAC4				C1KW64	Q9FE59			Q5W274	Q9FGS8			C6DDG0	Q9M548			Q5WE05	Q2QQS5			O64629	Q9LSN7			Q9FE83	Q9FWS1			Q9M1G3	Q94FN2
P56341				A7GV80	Q9FEA2			B4S2X7	Q9FGV1			P70981	Q9M643			Q6D5V2	Q5NUF4			Q12546	Q9LSS5			P38681	Q9FX08			P49045	Q94FT2
Q7CWX2				Q3BVK3	Q9FEE2			Q9FNE2	Q9FH51			A4WF55	Q9M658			P37959	Q940G6			Q9LD40	Q9LSX7			Q9PQM5	Q9FX97			P49098	Q94G17
Q2NQL7				B2A8L8	Q9FF46			Q9ZR08	Q9FHA4			A8GFM8	Q9M6E8			C6DKM5	Q9FX94			Q42806	Q9LT02			Q9LXA8	Q9FX99			Q9LDU6	Q94IA6
P41838				Q87DN0	Q9FF66			Q6DAL2	Q9FHD7			Q2SK70	Q9M7J4			Q830D0	Q0ZPV7			P12859	Q9LT17			Q9STT1	Q9FXB2			P12807	Q94IB8
B2VG25				P58291	Q9FFE3			Q6D9B6	Q9FHE4			Q3KF38	Q9M7Q5			Q6CZ46	O48901			Q9LFC5	Q9LT23			Q4HYR2	Q9FXF2			Q9M338	Q94J16
P0CY05				A4GYN8	Q9FFF9			Q834N3	Q9FHH2			A8G8X6	Q9M8D3			Q8XM84	Q96473			O65351	Q9LT25			Q0TWJ7	Q9FXJ2			Q9SRX3	Q9LPV5
P0CY04				Q5WKL3	Q9FFG8			P0A3E6	Q9FHH5			Q88BX8	Q9SRV1			Q6D6C4	Q9M345			Q8RX67	Q9LT31			Q55CW2	Q9FY48			Q5BDV3	Q94JL3
P0CY03				Q38V48	Q9FFH1			C6DA85	Q9FHK9			Q6D1I4	Q9M8R7			Q04G73	P35540			C0LGP9	Q9LT35			Q2U492	Q9FY61			Q8X0F1	Q94JM3
P0CY02				O06480	Q9SCQ6			Q6D662	Q9FHN9			C6DF64	Q9M8T9			A8F972	Q9SJZ2			P60407	Q9LT67			P07144	Q9FGB0			Q9CAN3	Q94JU3
A1JTD1				Q6D456	Q8VYG9			B2FUW1	Q9FHP1			A8GI46	Q9M8X2			C6D9J9	P22195			Q8RWZ5	Q9LT72			Q9FZD4	Q9FY69			Q9LD83	Q94K18
Q8SHP7				P39357	Q9FFK1			B2G8V7	Q9FHQ1			P51604	Q9M8Y0			Q9K8Z4	Q9LEH3			Q00770	Q9LT75			Q5BEP0	Q9FY74			B7F7K7	Q94K75
Q6D0B2				Q6D1I1	Q9FFK6			A5FD11	Q9FI00			Q94KL5	Q9M903			Q6D7Q9	Q9SZE7			Q4WDA4	Q9FXA4			Q9LUH8	Q9FYC8			Q0WVM4	Q94K80
Q1WUA2				A8FFB1	Q9FFK8			Q6D8Y5	Q9FI14			Q9M8J2	Q9M9E1			P0AC72	Q42592			Q9LVL5	Q9LT96			O94111	Q9FK27			Q9C291	Q94KD8
A7ZPH2				B0TC59	Q9FFN1			P35685	Q9FIA1			A7QEU4	Q9M9E8			O34542	A7NY33			O49840	Q9LTB0			Q9HEG2	Q9FYH7			Q00775	Q94KE2
A4XS43				Q4UUL5	Q9FFU1			Q9Z3Z9	Q9FID8			A4TGR7	Q9M9F9			Q73P71	A2Q7T1			P54967	Q9LTB2			A2QYE5	Q9FYR6			Q9ZPR1	Q96255
Q6D6F8				B0RSS7	Q9FFU6			Q2SBF4	Q9FII1			Q2SSW9	Q9M9Y4			Q88XZ3	P48534			A3BLS0	Q9LTC0			Q7SEF9	Q9FZ33			Q9FIJ6	Q96282
A1R516				Q3A9T2	Q9FFW5			A6QEK0	Q9FII7			A5GD93	O04348			Q7N1I3	Q42564			Q3E9B5	Q9LTR2			A4RMV8	Q9FZ45			B8NIX4	Q96328
B2VE90				Q6D4Y7	Q9FFY9			Q9SMQ4	Q9FIJ0			Q93V99	Q9MA15			Q9K8N1	Q96520			Q8RX88	Q9LTT3			O00093	Q9FZ47			P49691	Q96DM3
A5DT64				A7NG78	Q9FG14			Q8S4Y1	Q9FIK1			Q82VK1	Q9MA74			Q8Y9K8	Q57HA8			Q9LU77	Q9LTT8			Q1IVL5	Q9FZ70			O22864	Q96GS6
C6DG74				B2FM90	Q9FG37			Q9LKR3	Q9FIM9			A7FHI1	Q9MA98			C6DHY7	A9N0F0			Q9FZ87	Q9LTT9			Q07421	Q9FZ89			A4RM13	Q96VK3
O32086				Q8PCQ7	Q9FGC7			Q9SIT5	Q9FIN7			O68935	Q9MAG3			Q6MH12	Q9SB81			Q09MC0	Q9LTX2			Q4WLA7	Q9FZD1			Q9SV68	Q96X45
P45459				Q5HLU4	Q9FGD7			Q9C6B2	Q9FIV6			A8GKG5	Q9MAJ7			P19424	Q96518			P48268	Q9LTY1			Q7G765	Q9FZD4			Q7PC86	Q99090
Q71E53				C6DBG3	Q9FGI1			Q6DAE7	Q9FIX3			P38945	Q9MAQ3			A4FPG9	Q42580			Q9FV65	Q9LU68			Q0U1G2	Q9G050			Q8LPS1	Q99144
Q1I648				Q9PFJ8	Q9FGK0			Q4WRH9	Q9FJ40			B5FAD3	Q9MAU3			Q45515	Q24YU1			Q93XK2	Q9LU72			A1CPX0	Q9G055			Q9SNB8	Q99172
B2VGJ0				Q0SY16	Q9FGK9			Q56598	Q9FJ57			P0A9P1	F4HVA6			P46319	Q9FJZ9			Q39254	Q9LUD7			Q96UP6	Q6RVV4			O24554	Q99JW2
Q07904				Q2P5B0	Q9FGK8			O81155	Q9FJ72			Q8S9D1	Q9MBA3			C6DHF5	Q43872			Q9C6T2	Q9LUG9			Q6T412	Q9HCG8			Q39528	Q9AR73
B5XHX6				B0U5P8	Q9FGN3			Q88GW8	Q9FJD4			Q3IDN1	Q9MT28			Q6D178	C4LAS5			P27061	Q9LUM0			Q2URM9	P0C5S0			Q56X05	Q9ASQ6
C6DBC8				C6DKL9	Q9FGN8			C5D2N0	Q9FJH6			Q2NTB0	Q9MUK5			O34399	B5XPH2			P15731	Q9LUQ3			Q6BRY4	Q9JI38			Q9M9E2	Q9ASS2
A4XSQ1				Q92B02	Q9FGR0			P40906	Q9FJH9			A8GI73	Q9NZJ4			Q24NH4	Q01148			Q9ZSU4	Q9LUS8			Q9LUL5	Q9K864			P45443	Q9ASX5
Q4JT86				Q38YQ6	Q9FGS4			C6DFZ6	Q9FJL0			Q9ZN70	Q9P413			Q5L1B7	P92558			Q9SX52	Q9LUZ4			B9L5U7	Q9KGG1			Q8H038	Q9ASX9
Q815R9				Q5H401	Q9FGW9			Q82Z41	Q9FJN7			P35514	Q9P774			P13976	P31839			A2RAR6	Q9LV11			Q0CU66	Q9KGU2			O23470	Q9AT00
C5D8V2				C6DIC7	Q93ZB7			B5BJT4	Q9FJR0			Q6CYM1	Q9R0I7			C1D0H8	P06254			Q5AZC9	Q9LV37			O81916	Q9LD18			Q66GQ3	Q9ATY5
C3K2W1				Q3AB78	Q9FGX1			Q9FMF4	Q9FJT9			O86447	Q9R1S3			Q1WTU6	P00466			Q9SIY8	Q9LV52			P93257	Q9LDR2			Q9FN04	Q9SAC6
Q9K6H5				Q6D828	Q9FGY9			A8ALC1	Q9FJV0			A5VXQ0	Q9S3R8			P69793	Q9SHS7			Q9FFZ2	Q9LV66			Q4I8B6	Q9LD37			Q9SWX9	Q9LUG5
Q5AXH1				A9KKU0	Q9FH32			A1DMJ3	Q9FJW6			A8GI21	Q9S713			Q6D4U0	Q5MAU8			Q9M156	Q9LV85			Q7SAP1	Q9LD55			Q8LL11	Q9C0Z7
Q04647				Q9PDG4	Q9FH57			C1CLK8	Q9FJX6			A4VMV0	Q9S745			B7LVA1	Q9XGH7			Q8HTL1	Q9LVD3			P41748	Q9LD90			P15956	Q9C509
Q66EM6				Q6DB68	Q9FHA3			Q6CYJ3	Q9FJZ3			C6DF00	Q9S7E9			Q839E9	P48490			Q1G3M3	Q9LVG9			A7EGG4	Q9LD95			Q9SKX5	Q9C516
Q6D8D2				O68934	Q9FHA4			Q6D945	Q9FK07			Q6D7R0	Q9S7G7			C5BED9	Q07098			Q9M1V8	Q9LVI6			Q9SYM4	Q9LDC0			Q6VQA8	Q9C522
B5FMP3				P26403	Q9FHD7			Q6CZY9	Q9FK13			C5C233	Q9S7H4			P0AB56	P48484			Q9SCP2	Q9LVJ0			A7EGU0	Q9LDD1			Q9ZUT3	Q9C533
P31589				A3DCX5	Q9FHH2			Q6D3R0	Q9FKA5			C6DIA2	Q9S7J8			Q6D9D1	Q949Y3			Q0V3J4	Q9LVL5			A7KAM4	Q9LDD4			Q9C5L3	Q9C552
Q12477				B1JJ37	Q9FHH5			C1C6L4	Q9FKB6			P0A6V5	Q9S7P5			Q92BC5	P48528			Q7XUK4	Q9LVN1			P22953	Q9LDD8			Q9HGV0	Q9C585
O31526				Q6D4N9	Q9FHK0			P94418	Q9FKE6			Q6D1A3	Q9S7P9			Q6CYI9	Q8H129			Q9ZPX1	Q9LVQ7			P36619	Q9LDH0			Q8S8P6	Q2R2B4
B5QZV7				C6DKU3	Q9FHK9			B7UVI9	Q9FKI0			Q52376	Q9S7R7			P0A1F6	Q9SCX8			P51824	Q9LVW3			A1C7P9	Q9LDY9			Q8VZF3	Q9C587
Q57TB7				Q3BWQ1	Q9FHN8			Q3IH90	Q9FKK7			Q6D401	Q9S7U5			Q6DB47	Q9ZSE4			P0CQ37	Q9LVX1			Q4WTC7	Q9LES3			A4QUF0	Q9LUC3
Q3JY65				C0ZHA2	Q9FHP1			B1JBQ4	Q9FKL6			C4Z9S1	Q9S7Y7			O34671	Q60EX6			P0CQ36	Q9LW26			A1U4D2	Q9LET7			O64629	Q9C5G0
Q9HTW3				Q8PAY7	Q9FHS6			A7GK17	Q9FKP2			Q88CA0	Q9S7Z8			C6DB33	Q8LSN3			P43211	Q9ZVN2			Q36632	Q9LEZ3			Q9SR05	Q9C5H4
Q57LN7				Q2RFS5	Q9FI00			Q1QZS5	Q9FKP4			Q06GX2	Q9S814			A1R6Z3	Q9LMG7			O82316	Q9LX30			P0CT17	Q9LFA2			Q9LD40	Q9C5J8
Q849R0				B3QZS3	Q9FI12			Q4K2U1	Q9FKS4			A4W3J5	Q9S845			Q6A948	Q8H104			Q1PDW5	Q9LX66			P0CT16	Q9LFA4			Q42806	Q9C5J9
Q4ZM83				C6DB87	Q9FI39			Q886W6	Q9FKT0			O22218	Q9S850			P56294	Q9SW96			Q42777	Q9LX73			Q9DE26	Q9LFA5			Q9SFE4	Q9C5L3
E1W9W8				A5D1J5	Q9FI96			Q8ZFY1	Q9FKW0			Q7MYG3	Q9S9N9			Q7N7H7	Q6F2U9			Q0PGJ6	Q9LXA8			Q10295	Q9LFD5			Q0WT31	P24396
P0CL04				C6DKG5	Q9FIA1			Q9SFU3	Q9FKW4			A8FFD6	Q9S9U1			A8GJU7	Q55DY8			A3LXE7	Q9LXE5			P42793	Q9LFE4			P12859	Q9C5Q8
C6DH14				Q06735	Q9FIB6			C1DKL7	Q9FKZ0			Q87UP6	Q9SA00			Q9KB30	Q9SUV1			Q9LFH0	Q9LXF4			Q9UVB8	Q9LFH0			Q9LFC5	Q9C5S1
Q46637				C6DHM3	Q9SCZ4			Q48D35	Q9FL07			A8G8U1	Q9SA27			C6DJL2	O04619			P94026	Q9LXN4			P24918	Q9LFM6			Q9LTC5	Q9C5U2
Q7WEA9				P37248	Q9FII7			Q6D7B4	Q9FL12			C6CLS0	Q9SA38			C6DDM0	P31692			Q9SSQ8	Q9ZT63			Q38898	Q9LFP7			C0LGP9	P24226
Q3IIB6				Q6D946	Q9FIJ7			P03883	Q9ZUI0			C6DKX8	Q9SA60			P61430	O49447			Q304B9	Q9LXT9			P26301	Q9LFS4			Q8NIZ4	Q9C5X3
A6VDJ1				Q5WLP8	Q9FIN7			A0QQ70	Q9FL54			A4XYH6	Q9SA98			A8AXB9	Q9C5M0			C0LGU7	Q9LXU9			Q4WAQ9	Q8RY65			C0LGD8	Q9C5X9
Q49L09				Q2VEG1	Q9FIT9			Q12675	Q9FL69			C4XLK4	Q9SAC4			Q9K6E9	Q9SJY5			Q9LZR3	Q9LXW7			Q9C2R2	Q9LFS8			P46253	Q9C5Y0
C5B8I5				P50510	Q9FIV6			Q795R2	Q9FL92			Q3JDL8	Q9SAF0			Q9SV09	P25083			Q5PP26	Q9LY03			Q5ASI4	Q9LFV5			Q8RWZ5	Q9C5Y4
P06723				O35018	Q9FIY7			P73317	Q9FLD5			Q43111	Q9SAF6			A1JL09	O22342			Q96518	Q9LY43			Q4I662	Q9LFW3			Q4I327	Q9C626
A1CUF9				Q8PLS0	Q9FIZ7			O05412	Q9FLE8			C6DG82	Q9S9N4			P15256	Q9ZUP2			P46283	Q9LY87			Q9MAJ7	Q9LH39			Q4WDA4	Q9C671
Q03PU9				Q3BV23	Q9FJ57			C3K2Y0	Q9FLG2			C6D995	Q9SAH3			Q6D5N6	Q11QM8			Q9ZTZ7	Q9LYR5			Q5B1T9	Q9LH89			Q8TGA9	Q9C689
Q5L3H7				C6DKT2	Q9FJ74			Q7WP29	Q6NMN6			A8GJS8	Q9SAH7			Q20EX2	Q8RY99			A3CCP9	Q9LYS2			Q9LN49	Q9LHE4			Q9P326	Q9C6D2
Q6D8X4				C6DFS4	Q9FJ75			P00645	Q9FLH0			Q6D847	Q9SAK0			Q57K94	Q01912			Q8L8W0	Q9LYT3			P09350	Q9LHE9			O49840	Q9C6I8
A4IJI4				Q4UTD1	Q9FJD4			Q82Z75	Q9FLN0			A8G8D1	Q9SB63			P54557	Q2R3K3			Q2R114	Q9LYV6			P9WKH7	Q9LHF5			A3BLS0	Q9C6S7
O50633				C6DF68	Q9FJH6			Q1QUS6	Q9FLR5			Q3IJE7	Q9SBB2			B1VIF7	P46644			Q00257	Q9LYZ2			P9WKH6	Q9LHI0			A6S3E0	Q9C6Z2
B2VE11				A1JPN6	Q9FJH9			Q6D7M8	Q9FLT2			Q93Z08	Q9SCJ9			Q6DAR2	P46248			O65570	Q9LZ00			B1A926	Q9LHN7			Q9FZ87	Q9C717
P26637				Q8RCT3	Q9FJK8			Q2U5T5	Q9FLU1			A4VHM7	Q9SCK0			B1I1L3	Q16773			P03913	Q9LZ23			A2QSG6	Q9LHP4			Q9M2A0	Q9C723
A9WNC8				B1A944	Q9FJN7			Q189A6	Q9FLV4			A4VQP1	Q93Z04			Q98DA2	E9L7A5			Q9XIA7	Q9LZA6			Q0CJP9	Q9LI74			Q944C1	Q9C7B1
Q2MIG0				Q75VB1	Q9LX90			Q40884	Q9FLX3			B4S284	Q9SCP2			A1JT31	P00509			Q67UC7	Q9LZC5			Q9LJH5	Q9LIB6			P07669	Q9C7G0
P16481				B0S2A3	Q9FJR0			C3K1M5	Q9FLY5			Q8VPF3	Q9SCQ2			P64281	Q10MQ2			O94218	Q9LZD8			A1DB13	Q9LIE5			C0LGH8	Q9C7N2
A6ZMA9				Q8PGH2	Q9FJT8			Q1QX15	Q9FLZ8			P92934	Q9SCV3			A8GF18	O82030			Q8GU89	Q9LZF6			A9RAG8	Q9LY77			Q93XK2	Q9C7R6
Q4K545				O07668	Q9FJT9			O87278	Q9FM68			P85076	Q9SCV9			C6DBV4	P77806			Q9LMM0	Q9LZQ9			Q4WNG7	Q9LY84			Q39254	Q9C7T4
C0ZES6				Q8FDG8	Q9FJW6			Q6D5V1	Q9FM89			Q9S795	Q9CAZ7			A9WSR5	Q9FEW2			O64624	Q9LZR3			Q56YP2	Q9LIS3			Q8DI44	Q9C7X0
C6DCD6				C6DB04	Q9FJX0			P54383	Q9FM96			C0LGD6	Q9SD34			P04846	Q9LSZ9			Q9MAP8	Q9LZS7			Q4WYU4	Q9LJD8			Q9C6T2	Q9C801
Q02UC5				Q6D1U0	Q9FJX6			P81898	Q9FMA1			P48981	Q9SD62			Q6D453	Q94IB8			Q9SV07	Q9LZV3			Q4WM67	Q8VY06			P27061	Q9C810
A7FD32				B0RWR1	Q9FJZ3			Q1QYX8	Q9FME4			A1JLD6	Q9SDA8			Q7N4H8	P52419			Q8LE47	Q9LZW3			A7F2S3	Q9LK35			Q0WUU6	Q9C811
Q4WV23				Q6CZX0	Q9FK76			Q1E3N5	Q9FMK9			C6DKF1	Q9SE83			A1JNX9	Q680A5			A5V607	Q9M041			Q2UB56	Q9LK62			Q8GXR2	Q9C813
Q9P3K8				P56267	Q9FKA5			Q1R0H7	Q9FML2			Q8A6L7	Q9SEE5			C6DKQ4	Q9SIH1			O22300	Q9M065			Q8X0F1	Q9LK64			Q9SJE8	Q9C827
Q75TC9				A6T4F5	Q9FKC3			C0H3V2	Q9FMP3			Q9HZP6	Q9SF32			Q839T5	Q9ASS6			Q8LPQ6	Q9M081			O24164	Q9LKA5			P13564	Q9C835
Q6D636				B0TI64	Q9FKE6			C6DCP9	Q9FMR3			A8GCI7	Q9SF47			Q8ZIQ1	Q8LDR3			Q9FLN4	Q9M086			Q9CAN3	Q9LKI5			Q20EW6	Q9C888
C0LGW6				Q8PM59	Q9FKG3			Q8LPL5	Q9FMS6			Q2QD76	Q9SFD5			O34449	Q39613			B1I5R7	Q9M0B6			Q0U9D6	Q9LKR4			O82226	Q9C895
Q32ED0				Q837R0	Q9FKI0			Q36837	Q9FMV0			Q8ZDX1	Q9SFE9			P54609	Q8LDP4			P28297	Q9M0C5			Q9LIK7	Q9LKW9			Q4HY71	A9LIW2
O31530				Q6D4W6	Q9FKK7			Q6CZY4	Q9FMV4			Q9LJU0	Q9SFU3			Q6DAZ8	P77949			A4QLC5	Q9M0E1			Q0UQJ8	Q9LLY4			Q9SIY8	Q9C8G9
A4XNL3				A7GL12	Q9LX99			Q82ZA5	Q9FN02			Q9I136	Q9SFU6			C5CC73	Q9C566			P43298	Q9M0N1			A6RVT8	Q9LM18			O93869	Q9C8H0
A8GDX9				Q4UV71	Q9FKP4			A6T512	Q9LEV0			C6DK98	Q9SFV2			Q6X9S4	Q41651			Q7XLR1	Q84MA9			B6Q334	Q9LMG7			O04937	Q9C8H1
O31982				P39590	Q9FKQ1			Q3K6L2	Q9FN48			A8GL99	Q9SFW8			O87971	C6DFH7			P93568	Q9M158			A2R3Z3	Q9LMG8			Q9M156	Q9C8J6
Q9LPI7				Q68RX7	Q9FKS4			Q20F12	Q9FN69			C5BBH3	Q9SFX2			A8GBT4	Q42962			Q0V3D6	Q9M1B0			Q6N976	Q5XF03			Q93ZQ5	Q9C8J7
A7MFG4				A6T9H9	Q9FKT0			Q9K4Y9	Q9FNA4			C4Z0F5	Q9SFZ3			C6DHB9	Q42961			Q9EPQ2	Q9M1B5			Q1DIW7	Q9C9U2			Q2H137	Q9C8L4
P42237				Q5H4C7	Q9FKV1			P54968	F4HW04			C5BC84	Q9SG02			Q6D0G8	B1JJG9			Q9LXE5	Q9M1C7			Q75AL4	Q9LMU1			Q1G3M3	Q9C8S9
B2VC63				A5D172	Q9FKW0			C6DEP6	Q9FNC1			C6DIM5	Q9SG80			C5D3E7	Q9FLF0			P56346	Q9M1I1			B8NIX4	Q9LMX4			Q9SCP2	Q9C8W3
A5DKB1				Q8PPL9	Q9FKW4			O49726	Q9FNL7			A5VX27	Q9SGA8			Q6D159	Q49KZ6			P09189	Q9M1K5			Q9M5P2	Q9LMY5			Q7XUK4	Q9C8Z4
Q6D2R8				A9KJH1	Q9FKZ0			A1JQW7	Q9FNN9			Q9I576	Q9SGE9			Q65JQ0	A6VLL2			Q9FM68	Q9M1P7			Q9SV68	Q9LN01			Q9ZPX1	Q9C8Z9
Q7N2T7				B2FQX2	Q9FKZ1			A2SMA4	Q9FNP1			B7LLX8	Q9SRR0			Q6D4H2	C6DFS4			Q9XI21	Q9M1R1			Q4WQG5	Q9LN20			P51824	O80482
P38104				A0ZZ57	Q9FL12			P05718	Q9FNQ1			A6VA71	Q9SGH2			P93110	A3CQM4			P46606	Q5WN23			P56287	Q9LN22			Q8W0H5	Q9C911
A8GCH2				A8GKV9	Q9FL17			P93008	Q9FNZ2			P47735	Q9SGQ0			Q0ZIY1	Q0G9J5			Q9SEZ7	Q9M1S8			O48538	Q9LN69			Q6R2K3	Q08916
B2VBK1				Q250N5	Q9FL69			Q87S65	Q9FPS2			B7GFR1	Q9SGQ6			A1JIY2	Q14FB1			Q03685	Q9M1Y3			Q2UMW6	Q9LN77			P25699	A2XGQ1
Q6DAT7				Q6D2Q6	Q9FL92			C6DJH0	Q9FPW6			B3EDY3	Q9SGU9			A4W9L0	P46297			P54153	Q9SHD3			Q5QUN8	Q9LNC4			Q9C4Z6	Q9C950
C3K249				Q6D3B9	Q9FLD5			O23755	Q9FQ02			P41972	Q9SGZ5			Q8DTS9	B1JIV3			Q9S7W5	Q9M209			Q1E5B0	Q9LNJ9			P0C155	Q9C977
A8G9T6				Q5JF95	Q9FLF4			Q9LVE0	Q9FQ03			A4XVW2	Q9SH88			Q8ENB3	Q96033			Q10XY9	Q9M224			A7FZ45	Q9LNU1			O82316	Q9C9B0
A4WD95				C6DFY1	Q9FLG2			Q8ZAQ8	Q9FQ04			P0A152	Q9SHI1			A1JJQ7	P63195			Q31RF1	Q9M297			P46484	Q9LPD2			Q1PDW5	Q9C9C0
P55888				A9R6H5	Q6NMN6			Q9I676	Q9FR37			C6DAZ5	Q9SHI2			A1JL17	O65282			A4RLF4	Q9M2A0			Q56X05	F4IME1			Q9ZPE4	Q9C9H7
O31168				Q836E3	Q9FLH0			A0ALW6	Q9FR53			Q6DA74	Q9SHJ5			A8GKJ7	Q9ZVF1			Q8L9B5	Q9M2C9			Q9US37	Q9LPZ1			Q0PGJ6	Q9C9L0
O32163				P39213	Q9FLJ2			P24067	Q9FRK5			P81393	Q9SJF1			A9R7L2	Q8L706			O65388	Q9M2F9			Q05143	Q9LQ02			Q7RWW0	Q9C9L5
B5Z0D4				Q6DAF2	Q9FLQ7			Q1QVC8	Q9FT69			C6DET2	Q9SI09			B1JQW2	B6ETT4			Q8L709	Q9M2G7			Q4WU09	Q9LQ04			P0C8Q5	Q9C9S2
Q02654				Q5PWZ8	Q9FLR5			B2GE54	Q9FT72			P33629	Q9SI62			A6W5V0	B8XCH5			Q9SMZ2	Q9M2J9			P45443	Q9LQK7			Q9LFH0	Q9C9Z1
Q6DAQ7				Q6D0M1	Q9FLV4			B0KH03	Q9FT74			P62235	Q9SIF2			Q6D499	Q8L7A4			Q4WRB0	Q9M2S6			Q4WUT7	Q9LQL2			Q9CAG3	Q9CA68
Q0D131				Q8PQE8	Q9FLY5			Q5QWZ3	Q9FTA0			Q6D440	Q9SIM9			Q9ZQA1	Q41142			Q9LSD5	Q9M2T1			P24657	Q9LQQ2			Q9SSQ8	Q9CA75
Q4IER0				Q891T1	Q9FLZ8			Q5PNZ1	Q9FUD3			Q6D5W0	Q9SIT1			A4GYN8	Q5S1W2			P43546	Q9M2Y6			Q9FUQ6	Q9LQV2			C0LGU7	Q9CA83
A7ME23				A9VRA8	Q9FM19			A0M4D0	Q9FUG4			A8GK69	Q9SIU2			Q839G9	Q9LVH4			Q9FVT2	Q9M2Z5			O82147	Q9LR47			P49296	Q9CA86
Q4A040				P14002	Q9FM96			Q8ENJ5	Q9FV02			A8GB41	Q9SIV0			Q5WKL3	O04023			O80963	Q9M310			P15956	Q9LRB0			P87253	Q9CAA4
A4W6J4				Q6D4T5	Q9FMA3			Q9HTL0	Q9FV65			A8AI79	Q9SIV2			Q6D474	Q9C8S6			Q9HFQ2	Q9M353			Q9ZUT3	Q9LRP1			Q9LZR3	Q9CAA7
Q9I5U4				Q8PCM7	Q9FMF5			O22752	Q9FV71			B4S278	Q9SIZ8			Q38V48	O04133			Q9SCV0	Q9M354			Q9C5L3	Q9LRP2			P46283	Q9CAA9
B7LKK8				Q9PET6	Q9FMJ0			Q9XBQ3	Q9FVQ0			Q6CZL7	Q9SJ41			Q6D456	Q9SE83			Q74Z73	Q9M358			Q9P7T8	Q9LRR4			P55306	Q9CAD5
Q8FDU7				A1AI80	Q9FML2			Q1R0I9	Q9FVQ4			Q9ZQ95	Q9SJ81			P39357	Q9ST43			Q9SCX5	Q9M384			Q4IBS2	Q9M6E8			Q1W374	Q9CAF4
P20533				B0S1F0	Q9FMP0			Q838A9	Q9FVR6			Q03VU8	Q9SJ84			Q6D1I1	Q5W7F2			A7KAL3	Q9M390			Q8HHD2	Q9LRV9			A3CCP9	Q9CAG5
A9WQB0				Q6CYV4	Q9FMT4			P52197	Q9FVS1			P12627	Q9SJD4			Q71ZX3	P42774			O80470	Q9M3G7			Q2H5T8	Q9LRZ0			Q9LE82	Q9CAH1
Q6D1X6				Q6D4W2	Q9FMU5			A4XPZ2	Q9FVW4			B0SUQ6	Q9SJF3			Q01264	Q39237			Q87YW7	Q9M3H5			A2QW83	Q9LRZ3			A4R1J7	Q9CAJ9
Q8ZH59				A8GL74	Q9FMU6			C6DFD4	Q9FVX2			Q9HY08	Q9SJG2			Q6D9H0	Q8VZC3			Q3ZJ23	Q9M3V8			P56348	Q9LRZ5			Q00257	Q9CAK1
C6DB43				Q6CZX3	Q9FMV0			Q88NC0	Q9FWA4			Q8A0Y9	Q9SJI7			B2T4A8	Q9SU63			Q3S4A7	Q9M548			O64629	Q9LS25			Q84WN0	Q9CAR3
Q46865				P37007	Q9FMV4			Q6D160	Q9FWS1			Q6DB94	Q9SJL6			Q6D8D5	O04895			A6YG68	Q9M5P5			Q12546	Q9LS48			P03913	Q9CAV6
A6VDW7				B4SP02	Q9FN05			Q9HTR0	Q9FWS3			Q8L829	Q9SJM0			Q6D4Y7	O32507			O04408	Q9M643			P36908	Q9LS90			P53099	Q9CAY3
A8GHX9				P58589	Q9FN48			Q6D4S2	Q9FX01			C6DHK1	Q9SJM1			O34381	Q8LK61			Q3ZJ43	Q9M658			Q9LD40	Q9LSE2			Q9XIA7	Q99PK0
A7FE72				Q65IA5	Q9FN92			Q10MN6	Q9FXD8			Q9HVT2	Q9SJN2			O22476	Q9ZPB7			Q9AVK4	Q9M7I9			Q42806	Q9LSG3			Q67UC7	Q9DCD2
P85988				Q6CYT9	Q9FNA4			O24361	Q9FXF2			Q5W274	Q9SJQ6			A8FBK3	Q4L803			Q7S6X6	Q9M7J4			Q0CRF3	Q9LSK9			P40973	Q9EPK7
O52532				P32382	Q9FNA9			Q5QWB4	Q9FXJ2			A4XYE5	Q9SJZ6			A8GKQ1	A5YBJ3			A7NIV9	Q9M7J9			Q4W9B9	Q9LSS5			Q7F830	Q9ESJ0
A7MNV8				O34319	Q9FNB0			Q57GC5	Q9FXT6			Q8R967	Q9SK87			Q5WAF1	P28810			Q4WZL3	Q9M7Q4			O65351	Q9LSS7			Q94A68	Q3S4B7
C6DET1				B1A976	Q9FNC7			A4WEJ8	Q9FY48			Q15PE1	Q9SK99			P96595	P42041			A2QI77	Q9M891			C0LGP9	Q9LSW2			A2Q9L0	Q9FE20
A7MQ83				Q65I08	Q9FNI6			Q6CZK2	Q9FGB0			Q1PSI9	Q9SKH2			Q8ZE42	A0PN13			A1CIV8	Q9M8J3			Q00770	Q9LSX7			Q7XUC5	Q9FE59
C0MBS9				B2A474	Q9FNL7			Q75H77	Q9FYA6			Q9ZR08	Q9SKI4			Q0SY16	Q8CNI5			P49677	Q9SRV1			B7J464	Q9LT02			Q8LPQ6	Q9FEA2
Q9KD10				C4Z055	Q9FNP1			P46310	Q9FYC8			Q6DAL2	Q9SKQ4			C6DKL9	P27463			Q21PU3	Q9M8J9			Q4WXV6	Q9LT17			Q09023	Q9FEE2
A4XXN9				A3DEU9	Q9FPS2			B2RLY1	Q9FYF9			Q3IKJ0	Q9SKT6			Q38YQ6	P40108			Q9FNF2	Q9M8T9			Q12588	Q9LT31			P28297	Q9FF46
Q59LL4				P66283	Q9FPW6			Q02EU0	Q9FK27			Q11WK3	Q9SKX0			A1JKS6	A7ZAI1			Q8L6Y4	Q9M8X2			Q4WDA4	Q9LT47			A7ERA6	Q9FF66
C6DBS2				A9KMX5	Q9FQ03			Q8Y4X1	Q9FYL3			Q6D9B6	Q9SL02			C0Z9W8	Q8S528			Q9ASR0	Q9M8Z5			Q2UFN8	Q9LT67			Q60DG4	Q9FFC6
Q9FHF1				P0AFG1	Q9FR53			A1C9W6	Q9FYR6			Q9M8S6	Q9SL29			C6DIC7	P81406			Q56YW9	Q9M8Z7			Q1IHH4	Q9LT72			A7F0W2	Q9FFD5
Q6VMN4				C6DF16	Q9FRK5			Q92BS0	Q9FZ33			Q3IJC9	Q9SL76			Q3AB78	Q70DU8			P56295	Q9M903			Q9LVL5	Q9LT75			P43298	Q9FFE3
P65560				A4VPN6	O82318			P0A2V9	Q9FZ45			A6L849	Q9SLC6			Q6D828	P49098			Q9SVS1	Q9M9C5			P11803	Q9LT96			P93568	Q9FFF9
B1J2J5				C6DH68	Q9FT72			Q3K7V1	Q9FZ47			A8GL95	Q9SLD2			Q6DB68	Q9M2Z4			Q9M7K4	Q9M9E8			Q9P326	Q9LTB2			A7ERG1	Q9FFJ3
B4TFC6				Q6DAQ9	Q9FUY2			Q15X58	Q9FZ89			Q6YQV1	Q9SM57			Q5FLW5	Q42342			P30184	Q9M9F9			A6S3E0	Q9SWR3			Q9LQV2	Q9FFK3
B7NU97				Q8PNP8	Q9FVS1			Q9LZU9	Q9FZC4			Q74GT3	Q9SMV6			Q9LTX4	Q2HIW2			Q93Z81	Q9M9H7			A1D9C9	Q9LTR2			Q4WRW0	Q9FFK6
A4XY17				C6DBD8	Q9FVW4			C6DBE0	Q9FZC7			P0AA94	Q9SMX9			B2VL10	Q9SK39			Q9S7Y1	Q9M9Y4			Q7SDD5	Q9LTT9			Q9EPQ2	Q9FFK8
C6D563				Q8PR42	Q9FW03			C6DHQ6	Q9FZC8			O24243	Q9SMY8			A9WT68	Q9S775			O80934	Q9M9Y5			Q9M2A0	Q9LTT8			A4R8D7	Q9FFR9
A8AP21				Q6D4X4	Q9FWR2			Q9XDH6	Q9FZD1			C6DA85	Q9SMZ3			P96596	Q8RWY3			Q0P3M9	Q9M9Y8			Q1AXX6	Q9LTX2			P26413	Q9FFT9
Q8Z5B2				P08821	Q9FWS1			P15644	Q9FZD4			Q6D662	Q9SMZ4			C7BGY4	Q94BR5			P29001	Q9MA74			C0LGH8	Q9LTY1			P09189	Q9FFY9
B7N241				Q6D090	Q9FWS3			Q94KD8	Q9FZK1			Q0VTN3	Q9SN26			A1R4P6	Q9FF61			P56294	Q9MAA2			Q4WY82	Q9LU15			Q9FM68	Q9FG08
Q037Y8				Q48436	Q9FX35			Q6D2R1	Q9H6L4			A5FKI7	Q9SN74			B1JJ37	F4I2H2			Q5B2X8	Q9MAG3			Q93XK2	Q9LU68			Q4WJJ3	Q9FG37
Q87TX5				A5CZ73	Q9FX99			Q5BGA7	Q9H8Y5			Q8A8C4	Q9SN90			Q8CSN8	F4JY24			P08196	Q9MAJ7			Q39254	Q9LU91			O14435	Q9FG77
Q872I5				Q6D482	Q9FXA4			Q2VEC5	Q9JI38			A0L5W6	Q9SNC3			Q6D4N9	C6DG81			P52718	Q9MAQ3			Q5AZM3	Q9LUD7			Q9ZUU4	Q9FGD7
B2VGT5				Q2LWT5	Q9FXC7			A0AJY2	Q86KS1			Q6D8Y5	Q9SNC6			C5CCD4	B1NWJ5			A1D1Z9	Q9MAU3			A1C7E9	Q9LUG9			Q03685	Q9FGG3
B1JLH7				Q5WHG9	Q9FXD8			Q7PC80	Q9JIC3			B1J9E4	Q9SQI2			C6DKU3	B7GJ63			P21357	Q9MT28			Q20EW6	Q9LUH8			Q5JK84	Q9FGI1
Q6D266				P96622	Q9FXE5			A3QJS1	Q9NZJ4			B8HBH4	Q9SR02			A7MGC5	Q8A473			P61430	Q9NW13			O04336	Q9LUI2			Q9S7W5	Q9FGK0
B2VG58				O34903	Q9FXF2			Q832R5	Q9KGG3			Q02RB4	Q9SR15			Q8ZFB1	P51427			Q9C5Y4	Q9NZJ4			Q4HY71	Q9LUM0			A7ERM5	Q9FGK8
A8G9G8				A7Z282	Q9FXT9			Q9FM85	Q9KTJ6			Q5HPS1	Q9SR19			C0ZHA2	P35132			Q9SV09	Q9P6C8			Q2HAJ4	Q9LUQ3			Q10XY9	Q9FGL9
P05335				P59001	Q9FY48			Q833H0	Q9LD18			A8GFE3	Q9SR79			Q8GW57	Q9FWT2			Q336X9	Q9P6I8			Q5AZC9	Q9LUQ5			P51614	Q9FGM0
Q1IGF3				Q8RBI5	Q9FY49			Q5QYE1	Q9LDR2			B4RDV5	Q9SR96			Q9SX33	Q9SDY5			Q1WIQ6	Q9P720			Q9SIY8	Q9LUZ4			O65388	Q9FGN8
A6VQ56				Q6D0C8	Q9FY61			P50287	Q9LD37			A9WSV4	Q9SRE4			Q47LN3	Q9LJD7			P21616	Q9R1S3			O93869	Q9LV16			Q8L709	Q9FGR0
Q82YX0				C3P002	Q9FGB0			A1SZ24	Q9LD40			C6DKD2	Q9SRE5			C6DB87	P35135			O81395	Q9S713			Q7FAS1	Q9LV37			Q8VXQ2	Q9FGW9
A8G9L7				Q667L9	Q9FY74			Q6D2A2	Q9LD43			A4SHB7	Q9SRK7			B1JHJ1	Q9FF66			Q9S836	Q9S7G7			Q43147	Q9LV66			Q7SEQ9	Q93ZB7
Q6D4A1				Q0ZIY0	Q9FY79			A1JPK8	Q9LDD1			Q9SIT5	Q9SRM5			Q6DB09	Q42540			Q01554	Q9S7H4			Q9Y7B3	Q9LV85			Q9LJM4	Q9FGY9
Q2NRK8				P13154	Q9FY82			Q6D656	Q9LDE3			Q88MF9	Q9SRT0			A0JSU9	Q9CAB6			O82197	Q9S7M9			Q2IJC0	Q9LVG9			Q8RYM9	Q9FH18
B7V419				Q6D7R1	Q9FYC2			Q19V92	Q9LDX1			Q51466	Q9SRT3			Q5KS50	Q9SHI7			Q9LP24	Q9S7P9			Q9SCP2	Q9LVJ0			Q9LSD5	Q9FH32
C6D9J8				Q1WSV7	Q9FYC8			Q9I426	Q9LE59			Q56598	Q9SRU2			A8GKQ7	Q42551			Q9SJD4	Q9S7R7			Q4WQ54	Q9LVK9			Q683I9	Q9FH36
C5B7L8				B8I4S8	Q9FYF9			Q832G5	Q9LEQ3			B7V467	Q9SS87			C6DKG5	Q9SVD7			Q9ZQB9	Q9S7Z8			Q6CFU5	Q9LVM1			O80963	Q9FH40
A9KJ36				C6DGH7	Q9FK27			Q4WXX4	Q9LET7			Q39JF1	Q9LY87			Q9LZF6	O74196			Q9LK94	Q9S814			Q1DR06	Q9LVP0			P54260	Q9FH57
A1JPL4				Q6D553	Q9FYR6			Q1QVV6	Q9LEZ3			O31467	Q9SS94			Q06735	P35133			Q84RQ7	Q9S845			Q8H6G9	Q9LVV3			Q7S565	Q9FH94
Q6D554				B4SRZ0	Q9FZ22			Q6D2M4	Q9LF41			C6DFZ6	Q9SSA7			P65291	P35130			Q9FIJ0	Q9S850			C1F3B5	Q9LVW3			A7ER02	Q9LVG2
A1JRM4				C6DG46	Q9FZ33			B3R6S4	Q9LF50			Q96247	Q9SSA8			C6DHM3	P87257			O24509	Q9S9Q9			Q9XI96	Q9LVX1			Q9LTF7	P47927
C5D3N0				Q6D4P7	Q9FZ45			B9DIP1	Q9LFA4			B5BJT4	Q9SSE9			O32159	Q06197			Q9LNU3	Q9ZT82			P0CM57	Q9LVY0			Q9SCX5	Q9FHA3
A7MNE5				Q97LM4	Q9FZ47			Q5QXM6	Q9LFA5			Q9A7Y1	Q9SSF9			Q6D946	O81796			Q9SCU5	Q9S9U0			P0CM56	Q9LPW7			O80470	Q9FHD7
[truncated: 10,779 more rows]
